# Supplementary material for: Genomewide Association Analyses of Lactation Persistency and Milk Production Traits in Holstein Cattle Based on Imputed Whole-Genome Sequence Data
Source: Genes (Basel). 2021 Nov 19;12(11):1830. doi: 10.3390/genes12111830 (PMC8624223; doi:10.3390/genes12111830)
Supplement: Supplementary file 1 [file genes-12-01830-s001.zip]

Archive with 20 entries (19 files):
- supplementary_files/
- __MACOSX/._supplementary_files
- supplementary_files/Table S1.xlsx
- __MACOSX/supplementary_files/._Table S1.xlsx
- supplementary_files/Table S7.xlsx
- __MACOSX/supplementary_files/._Table S7.xlsx
- supplementary_files/Table S6.xlsx
- __MACOSX/supplementary_files/._Table S6.xlsx
- supplementary_files/Table S5.xlsx
- __MACOSX/supplementary_files/._Table S5.xlsx
- supplementary_files/Table S4.xlsx
- __MACOSX/supplementary_files/._Table S4.xlsx
- supplementary_files/Figure S1.pdf
- __MACOSX/supplementary_files/._Figure S1.pdf
- supplementary_files/Figure S2.png
- __MACOSX/supplementary_files/._Figure S2.png
- supplementary_files/Table S3.xlsx
- __MACOSX/supplementary_files/._Table S3.xlsx
- supplementary_files/Table S2.xlsx
- __MACOSX/supplementary_files/._Table S2.xlsx
