# Supplementary material for: Genomewide Association Analyses of Lactation Persistency and Milk Production Traits in Holstein Cattle Based on Imputed Whole-Genome Sequence Data
Source: Genes (Basel). 2021 Nov 19;12(11):1830. doi: 10.3390/genes12111830 (PMC8624223; doi:10.3390/genes12111830)
Supplement: Supplementary file 1 [file genes-12-01830-s001.zip › supplementary_files/Table S1.xlsx]

## Sheet: newgenes_milk
	CHR	BP	P	chr	start_pos	end_pos	width	strand	gene_id	gene_name	gene_biotype
1	1	141861836	2.69e-06	1	141860782	141863260	2479	+	ENSBTAG00000050235	NA	protein_coding
2	1	141866082	9.29e-06	1	141860782	141863260	2479	+	ENSBTAG00000050235	NA	protein_coding
3	1	141861836	2.69e-06	1	141870134	141870505	372	-	ENSBTAG00000045771	NA	protein_coding
4	1	141866082	9.29e-06	1	141870134	141870505	372	-	ENSBTAG00000045771	NA	protein_coding
5	1	141861836	2.69e-06	1	141872518	141872892	375	+	ENSBTAG00000046015	NA	protein_coding
6	1	141866082	9.29e-06	1	141872518	141872892	375	+	ENSBTAG00000046015	NA	protein_coding
7	1	143352971	2.13e-05	1	143261977	143274941	12965	-	ENSBTAG00000011645	U2AF1	protein_coding
8	1	143352971	2.13e-05	1	143317096	143319925	2830	+	ENSBTAG00000003134	CRYAA	protein_coding
9	2	68391888	2.98e-05	2	68417965	68418094	130	+	ENSBTAG00000042773	NA	snoRNA
10	2	80496336	9.86e-06	2	80481033	80494572	13540	-	ENSBTAG00000018497	CAVIN2	protein_coding
11	3	13525015	5.58e-06	3	13430503	13433681	3179	-	ENSBTAG00000049257	NA	lncRNA
12	3	13525015	5.58e-06	3	13500082	13506052	5971	+	ENSBTAG00000049942	NA	lncRNA
13	3	13525015	5.58e-06	3	13522686	13526418	3733	+	ENSBTAG00000053563	NA	lncRNA
14	3	13525015	5.58e-06	3	13615351	13618151	2801	+	ENSBTAG00000049232	NA	protein_coding
15	3	26833328	2.52e-06	3	26709589	26773139	63551	+	ENSBTAG00000040131	CD58	protein_coding
16	3	26833328	2.52e-06	3	26886560	26919931	33372	-	ENSBTAG00000001246	ATP1A1	protein_coding
17	4	8513386	9.12e-06	4	7937943	8616503	678561	+	ENSBTAG00000048664	CDK14	protein_coding
18	4	103567790	3.5e-05	4	103295391	103468926	173536	+	ENSBTAG00000020225	TBXAS1	protein_coding
19	4	103567790	3.5e-05	4	103472247	103519158	46912	-	ENSBTAG00000016546	PARP12	protein_coding
20	4	103567790	3.5e-05	4	103532104	103604495	72392	-	ENSBTAG00000003495	KDM7A	protein_coding
21	4	106518111	2.89e-05	4	106421669	106422610	942	+	ENSBTAG00000013130	OR6V1	protein_coding
22	4	106518111	2.89e-05	4	106431235	106462571	31337	-	ENSBTAG00000052365	NA	lncRNA
23	4	106518111	2.89e-05	4	106481178	106491369	10192	+	ENSBTAG00000006655	PIP	protein_coding
24	4	106518111	2.89e-05	4	106506468	106513124	6657	+	ENSBTAG00000050494	NA	protein_coding
25	4	106596581	3.18e-05	4	106506468	106513124	6657	+	ENSBTAG00000050494	NA	protein_coding
26	4	106518111	2.89e-05	4	106575613	106579350	3738	+	ENSBTAG00000054827	TAS2R39	protein_coding
27	4	106596581	3.18e-05	4	106575613	106579350	3738	+	ENSBTAG00000054827	TAS2R39	protein_coding
28	4	106596581	3.18e-05	4	106631620	106633622	2003	+	ENSBTAG00000040040	TAS2R40	protein_coding
29	4	106596581	3.18e-05	4	106651014	106656121	5108	+	ENSBTAG00000009839	GSTK1	protein_coding
30	4	106596581	3.18e-05	4	106672135	106677453	5319	+	ENSBTAG00000018158	TMEM139	protein_coding
31	4	106596581	3.18e-05	4	106677710	106696081	18372	+	ENSBTAG00000018159	CASP2	protein_coding
32	4	116598211	2.28e-05	4	116115071	116898738	783668	+	ENSBTAG00000021941	DPP6	protein_coding
33	5	22413158	7.07e-06	5	22470723	22473989	3267	+	ENSBTAG00000052187	NA	lncRNA
34	5	22413158	7.07e-06	5	22473276	22473379	104	+	ENSBTAG00000049773	NA	misc_RNA
35	5	29090552	2.75e-05	5	28996023	29007097	11075	-	ENSBTAG00000025005	METTL7A	protein_coding
36	5	29090552	2.75e-05	5	29010266	29011828	1563	-	ENSBTAG00000038893	NA	protein_coding
37	5	29090552	2.75e-05	5	29049126	29084835	35710	-	ENSBTAG00000050872	TMPRSS12	protein_coding
38	5	29090552	2.75e-05	5	29107518	29171842	64325	-	ENSBTAG00000018131	ATF1	protein_coding
39	5	29090552	2.75e-05	5	29182879	29412313	229435	-	ENSBTAG00000005246	DIP2B	protein_coding
40	5	31952658	3.47e-05	5	31932949	31938044	5096	+	ENSBTAG00000016496	ZNF641	protein_coding
41	5	31952658	3.47e-05	5	31950204	31951001	798	-	ENSBTAG00000053875	NA	protein_coding
42	5	31952658	3.47e-05	5	31959444	31960241	798	-	ENSBTAG00000048712	H1-7	protein_coding
43	5	31952658	3.47e-05	5	32015574	32016376	803	+	ENSBTAG00000055094	NA	pseudogene
44	5	32185765	6.26e-06	5	32094226	32097281	3056	+	ENSBTAG00000032428	NA	protein_coding
45	5	32185765	6.26e-06	5	32109728	32111603	1876	-	ENSBTAG00000002390	CCDC184	protein_coding
46	5	32185765	6.26e-06	5	32135753	32144434	8682	+	ENSBTAG00000000289	ASB8	protein_coding
47	5	32185765	6.26e-06	5	32145678	32189023	43346	-	ENSBTAG00000000286	PFKM	protein_coding
48	5	32246412	8.03e-06	5	32145678	32189023	43346	-	ENSBTAG00000000286	PFKM	protein_coding
49	5	32185765	6.26e-06	5	32190514	32240416	49903	+	ENSBTAG00000012423	SENP1	protein_coding
50	5	32246412	8.03e-06	5	32190514	32240416	49903	+	ENSBTAG00000012423	SENP1	protein_coding
51	5	32319549	6.38e-06	5	32190514	32240416	49903	+	ENSBTAG00000012423	SENP1	protein_coding
52	5	32336979	1.81e-05	5	32190514	32240416	49903	+	ENSBTAG00000012423	SENP1	protein_coding
53	5	32339082	1.78e-05	5	32190514	32240416	49903	+	ENSBTAG00000012423	SENP1	protein_coding
54	5	32185765	6.26e-06	5	32283180	32313172	29993	+	ENSBTAG00000013155	COL2A1	protein_coding
55	5	32246412	8.03e-06	5	32283180	32313172	29993	+	ENSBTAG00000013155	COL2A1	protein_coding
56	5	32319549	6.38e-06	5	32283180	32313172	29993	+	ENSBTAG00000013155	COL2A1	protein_coding
57	5	32336979	1.81e-05	5	32283180	32313172	29993	+	ENSBTAG00000013155	COL2A1	protein_coding
58	5	32339082	1.78e-05	5	32283180	32313172	29993	+	ENSBTAG00000013155	COL2A1	protein_coding
59	5	32361230	1.44e-05	5	32283180	32313172	29993	+	ENSBTAG00000013155	COL2A1	protein_coding
60	5	32389372	2.03e-06	5	32283180	32313172	29993	+	ENSBTAG00000013155	COL2A1	protein_coding
61	5	32246412	8.03e-06	5	32318296	32323859	5564	-	ENSBTAG00000000454	TMEM106C	protein_coding
62	5	32319549	6.38e-06	5	32318296	32323859	5564	-	ENSBTAG00000000454	TMEM106C	protein_coding
63	5	32336979	1.81e-05	5	32318296	32323859	5564	-	ENSBTAG00000000454	TMEM106C	protein_coding
64	5	32339082	1.78e-05	5	32318296	32323859	5564	-	ENSBTAG00000000454	TMEM106C	protein_coding
65	5	32361230	1.44e-05	5	32318296	32323859	5564	-	ENSBTAG00000000454	TMEM106C	protein_coding
66	5	32389372	2.03e-06	5	32318296	32323859	5564	-	ENSBTAG00000000454	TMEM106C	protein_coding
67	5	32246412	8.03e-06	5	32333604	32349222	15619	+	ENSBTAG00000048867	NA	lncRNA
68	5	32319549	6.38e-06	5	32333604	32349222	15619	+	ENSBTAG00000048867	NA	lncRNA
69	5	32336979	1.81e-05	5	32333604	32349222	15619	+	ENSBTAG00000048867	NA	lncRNA
70	5	32339082	1.78e-05	5	32333604	32349222	15619	+	ENSBTAG00000048867	NA	lncRNA
71	5	32361230	1.44e-05	5	32333604	32349222	15619	+	ENSBTAG00000048867	NA	lncRNA
72	5	32389372	2.03e-06	5	32333604	32349222	15619	+	ENSBTAG00000048867	NA	lncRNA
73	5	32319549	6.38e-06	5	32361397	32361766	370	+	ENSBTAG00000047354	NA	pseudogene
74	5	32336979	1.81e-05	5	32361397	32361766	370	+	ENSBTAG00000047354	NA	pseudogene
75	5	32339082	1.78e-05	5	32361397	32361766	370	+	ENSBTAG00000047354	NA	pseudogene
76	5	32361230	1.44e-05	5	32361397	32361766	370	+	ENSBTAG00000047354	NA	pseudogene
77	5	32389372	2.03e-06	5	32361397	32361766	370	+	ENSBTAG00000047354	NA	pseudogene
78	5	32319549	6.38e-06	5	32376365	32440330	63966	+	ENSBTAG00000016414	VDR	protein_coding
79	5	32336979	1.81e-05	5	32376365	32440330	63966	+	ENSBTAG00000016414	VDR	protein_coding
80	5	32339082	1.78e-05	5	32376365	32440330	63966	+	ENSBTAG00000016414	VDR	protein_coding
81	5	32361230	1.44e-05	5	32376365	32440330	63966	+	ENSBTAG00000016414	VDR	protein_coding
82	5	32389372	2.03e-06	5	32376365	32440330	63966	+	ENSBTAG00000016414	VDR	protein_coding
83	5	32389372	2.03e-06	5	32462230	32499023	36794	+	ENSBTAG00000026819	HDAC7	protein_coding
84	5	32924903	4.16e-06	5	32939365	32944050	4686	-	ENSBTAG00000038027	NA	protein_coding
85	5	32932509	1.52e-05	5	32939365	32944050	4686	-	ENSBTAG00000038027	NA	protein_coding
86	5	33030192	2.07e-06	5	32939365	32944050	4686	-	ENSBTAG00000038027	NA	protein_coding
87	5	32924903	4.16e-06	5	33019566	33169810	150245	-	ENSBTAG00000011838	PCED1B	protein_coding
88	5	32932509	1.52e-05	5	33019566	33169810	150245	-	ENSBTAG00000011838	PCED1B	protein_coding
89	5	33030192	2.07e-06	5	33019566	33169810	150245	-	ENSBTAG00000011838	PCED1B	protein_coding
90	5	33116981	2.3e-06	5	33019566	33169810	150245	-	ENSBTAG00000011838	PCED1B	protein_coding
91	5	33117074	3.01e-07	5	33019566	33169810	150245	-	ENSBTAG00000011838	PCED1B	protein_coding
92	5	33120490	2.75e-07	5	33019566	33169810	150245	-	ENSBTAG00000011838	PCED1B	protein_coding
93	5	33123348	6.69e-07	5	33019566	33169810	150245	-	ENSBTAG00000011838	PCED1B	protein_coding
94	5	33123365	1.7e-06	5	33019566	33169810	150245	-	ENSBTAG00000011838	PCED1B	protein_coding
95	5	33116981	2.3e-06	5	33169556	33172868	3313	+	ENSBTAG00000002025	AMIGO2	protein_coding
96	5	33117074	3.01e-07	5	33169556	33172868	3313	+	ENSBTAG00000002025	AMIGO2	protein_coding
97	5	33120490	2.75e-07	5	33169556	33172868	3313	+	ENSBTAG00000002025	AMIGO2	protein_coding
98	5	33123348	6.69e-07	5	33169556	33172868	3313	+	ENSBTAG00000002025	AMIGO2	protein_coding
99	5	33123365	1.7e-06	5	33169556	33172868	3313	+	ENSBTAG00000002025	AMIGO2	protein_coding
100	5	33338927	2.87e-05	5	33314100	33315218	1119	-	ENSBTAG00000050492	NA	protein_coding
101	5	33374151	3.62e-05	5	33314100	33315218	1119	-	ENSBTAG00000050492	NA	protein_coding
102	5	33338927	2.87e-05	5	33349674	33350792	1119	-	ENSBTAG00000052030	NA	protein_coding
103	5	33374151	3.62e-05	5	33349674	33350792	1119	-	ENSBTAG00000052030	NA	protein_coding
104	5	33338927	2.87e-05	5	33400460	33483891	83432	+	ENSBTAG00000014197	SLC38A4	protein_coding
105	5	33374151	3.62e-05	5	33400460	33483891	83432	+	ENSBTAG00000014197	SLC38A4	protein_coding
106	5	33497660	2.07e-06	5	33400460	33483891	83432	+	ENSBTAG00000014197	SLC38A4	protein_coding
107	5	33647948	1.85e-05	5	33712743	33755507	42765	+	ENSBTAG00000049143	NA	lncRNA
108	5	33777252	1.63e-06	5	33712743	33755507	42765	+	ENSBTAG00000049143	NA	lncRNA
109	5	33789589	1.78e-06	5	33712743	33755507	42765	+	ENSBTAG00000049143	NA	lncRNA
110	5	33792339	3.33e-07	5	33712743	33755507	42765	+	ENSBTAG00000049143	NA	lncRNA
111	5	33793104	6.8e-07	5	33712743	33755507	42765	+	ENSBTAG00000049143	NA	lncRNA
112	5	33797399	1.03e-07	5	33712743	33755507	42765	+	ENSBTAG00000049143	NA	lncRNA
113	5	33797927	2.03e-07	5	33712743	33755507	42765	+	ENSBTAG00000049143	NA	lncRNA
114	5	33798014	6.69e-08	5	33712743	33755507	42765	+	ENSBTAG00000049143	NA	lncRNA
115	5	33798447	4.19e-06	5	33712743	33755507	42765	+	ENSBTAG00000049143	NA	lncRNA
116	5	33798843	5.34e-07	5	33712743	33755507	42765	+	ENSBTAG00000049143	NA	lncRNA
117	5	33840265	2.44e-05	5	33712743	33755507	42765	+	ENSBTAG00000049143	NA	lncRNA
118	5	33777252	1.63e-06	5	33764988	33780577	15590	-	ENSBTAG00000049748	NA	lncRNA
119	5	33789589	1.78e-06	5	33764988	33780577	15590	-	ENSBTAG00000049748	NA	lncRNA
120	5	33792339	3.33e-07	5	33764988	33780577	15590	-	ENSBTAG00000049748	NA	lncRNA
121	5	33793104	6.8e-07	5	33764988	33780577	15590	-	ENSBTAG00000049748	NA	lncRNA
122	5	33797399	1.03e-07	5	33764988	33780577	15590	-	ENSBTAG00000049748	NA	lncRNA
123	5	33797927	2.03e-07	5	33764988	33780577	15590	-	ENSBTAG00000049748	NA	lncRNA
124	5	33798014	6.69e-08	5	33764988	33780577	15590	-	ENSBTAG00000049748	NA	lncRNA
125	5	33798447	4.19e-06	5	33764988	33780577	15590	-	ENSBTAG00000049748	NA	lncRNA
126	5	33798843	5.34e-07	5	33764988	33780577	15590	-	ENSBTAG00000049748	NA	lncRNA
127	5	33840265	2.44e-05	5	33764988	33780577	15590	-	ENSBTAG00000049748	NA	lncRNA
128	5	33777252	1.63e-06	5	33850777	33865222	14446	+	ENSBTAG00000011105	SLC38A2	protein_coding
129	5	33789589	1.78e-06	5	33850777	33865222	14446	+	ENSBTAG00000011105	SLC38A2	protein_coding
130	5	33792339	3.33e-07	5	33850777	33865222	14446	+	ENSBTAG00000011105	SLC38A2	protein_coding
131	5	33793104	6.8e-07	5	33850777	33865222	14446	+	ENSBTAG00000011105	SLC38A2	protein_coding
132	5	33797399	1.03e-07	5	33850777	33865222	14446	+	ENSBTAG00000011105	SLC38A2	protein_coding
133	5	33797927	2.03e-07	5	33850777	33865222	14446	+	ENSBTAG00000011105	SLC38A2	protein_coding
134	5	33798014	6.69e-08	5	33850777	33865222	14446	+	ENSBTAG00000011105	SLC38A2	protein_coding
135	5	33798447	4.19e-06	5	33850777	33865222	14446	+	ENSBTAG00000011105	SLC38A2	protein_coding
136	5	33798843	5.34e-07	5	33850777	33865222	14446	+	ENSBTAG00000011105	SLC38A2	protein_coding
137	5	33840265	2.44e-05	5	33850777	33865222	14446	+	ENSBTAG00000011105	SLC38A2	protein_coding
138	5	33955496	2.85e-05	5	33850777	33865222	14446	+	ENSBTAG00000011105	SLC38A2	protein_coding
139	5	33955496	2.85e-05	5	33940564	33993305	52742	+	ENSBTAG00000000859	SLC38A1	protein_coding
140	5	34053483	1.1e-05	5	33940564	33993305	52742	+	ENSBTAG00000000859	SLC38A1	protein_coding
141	5	34150448	8.81e-07	5	34210393	34303160	92768	+	ENSBTAG00000001810	SCAF11	protein_coding
142	5	34162457	7.85e-07	5	34210393	34303160	92768	+	ENSBTAG00000001810	SCAF11	protein_coding
143	5	34782564	7.89e-07	5	34878194	35016323	138130	-	ENSBTAG00000002902	ANO6	protein_coding
144	5	34784393	2.62e-05	5	34878194	35016323	138130	-	ENSBTAG00000002902	ANO6	protein_coding
145	5	34796362	3.51e-05	5	34878194	35016323	138130	-	ENSBTAG00000002902	ANO6	protein_coding
146	5	34823421	7.88e-08	5	34878194	35016323	138130	-	ENSBTAG00000002902	ANO6	protein_coding
147	5	34827733	1.05e-07	5	34878194	35016323	138130	-	ENSBTAG00000002902	ANO6	protein_coding
148	5	34828299	2.25e-07	5	34878194	35016323	138130	-	ENSBTAG00000002902	ANO6	protein_coding
149	5	34833757	1.3e-06	5	34878194	35016323	138130	-	ENSBTAG00000002902	ANO6	protein_coding
150	5	34836417	7.52e-09	5	34878194	35016323	138130	-	ENSBTAG00000002902	ANO6	protein_coding
151	5	34838871	8.16e-09	5	34878194	35016323	138130	-	ENSBTAG00000002902	ANO6	protein_coding
152	5	34841464	2.62e-06	5	34878194	35016323	138130	-	ENSBTAG00000002902	ANO6	protein_coding
153	5	34881323	3.3e-07	5	34878194	35016323	138130	-	ENSBTAG00000002902	ANO6	protein_coding
154	5	34882591	2.06e-07	5	34878194	35016323	138130	-	ENSBTAG00000002902	ANO6	protein_coding
155	5	34882705	2.67e-05	5	34878194	35016323	138130	-	ENSBTAG00000002902	ANO6	protein_coding
156	5	34889605	2.53e-06	5	34878194	35016323	138130	-	ENSBTAG00000002902	ANO6	protein_coding
157	5	34893474	5.84e-07	5	34878194	35016323	138130	-	ENSBTAG00000002902	ANO6	protein_coding
158	5	34893813	3.13e-07	5	34878194	35016323	138130	-	ENSBTAG00000002902	ANO6	protein_coding
159	5	34894289	3.98e-08	5	34878194	35016323	138130	-	ENSBTAG00000002902	ANO6	protein_coding
160	5	35058178	3.58e-06	5	34878194	35016323	138130	-	ENSBTAG00000002902	ANO6	protein_coding
161	5	35064161	8.21e-06	5	34878194	35016323	138130	-	ENSBTAG00000002902	ANO6	protein_coding
162	5	35065910	4.55e-07	5	34878194	35016323	138130	-	ENSBTAG00000002902	ANO6	protein_coding
163	5	35090188	1.02e-07	5	34878194	35016323	138130	-	ENSBTAG00000002902	ANO6	protein_coding
164	5	35095659	1.01e-05	5	34878194	35016323	138130	-	ENSBTAG00000002902	ANO6	protein_coding
165	5	35102995	2.55e-05	5	34878194	35016323	138130	-	ENSBTAG00000002902	ANO6	protein_coding
166	5	35103738	6.15e-06	5	34878194	35016323	138130	-	ENSBTAG00000002902	ANO6	protein_coding
167	5	35109935	2.85e-06	5	34878194	35016323	138130	-	ENSBTAG00000002902	ANO6	protein_coding
168	5	35111642	1.94e-05	5	34878194	35016323	138130	-	ENSBTAG00000002902	ANO6	protein_coding
169	5	35115505	2.07e-07	5	34878194	35016323	138130	-	ENSBTAG00000002902	ANO6	protein_coding
170	5	34893474	5.84e-07	5	34992625	34997925	5301	-	ENSBTAG00000026249	NA	protein_coding
171	5	34893813	3.13e-07	5	34992625	34997925	5301	-	ENSBTAG00000026249	NA	protein_coding
172	5	34894289	3.98e-08	5	34992625	34997925	5301	-	ENSBTAG00000026249	NA	protein_coding
173	5	35058178	3.58e-06	5	34992625	34997925	5301	-	ENSBTAG00000026249	NA	protein_coding
174	5	35064161	8.21e-06	5	34992625	34997925	5301	-	ENSBTAG00000026249	NA	protein_coding
175	5	35065910	4.55e-07	5	34992625	34997925	5301	-	ENSBTAG00000026249	NA	protein_coding
176	5	35090188	1.02e-07	5	34992625	34997925	5301	-	ENSBTAG00000026249	NA	protein_coding
177	5	35095659	1.01e-05	5	34992625	34997925	5301	-	ENSBTAG00000026249	NA	protein_coding
178	5	35196009	5.98e-07	5	35292254	35329974	37721	+	ENSBTAG00000006635	DBX2	protein_coding
179	5	35283346	1.18e-06	5	35292254	35329974	37721	+	ENSBTAG00000006635	DBX2	protein_coding
180	5	35368161	2.32e-07	5	35292254	35329974	37721	+	ENSBTAG00000006635	DBX2	protein_coding
181	5	35391032	3.33e-05	5	35292254	35329974	37721	+	ENSBTAG00000006635	DBX2	protein_coding
182	5	35395700	2.79e-05	5	35292254	35329974	37721	+	ENSBTAG00000006635	DBX2	protein_coding
183	5	35391032	3.33e-05	5	35475234	35861464	386231	+	ENSBTAG00000032183	NELL2	protein_coding
184	5	35395700	2.79e-05	5	35475234	35861464	386231	+	ENSBTAG00000032183	NELL2	protein_coding
185	5	35506047	5.45e-08	5	35475234	35861464	386231	+	ENSBTAG00000032183	NELL2	protein_coding
186	5	35506047	5.45e-08	5	35523616	35524047	432	-	ENSBTAG00000032150	NA	protein_coding
187	5	36439339	2.5e-05	5	36014715	36610297	595583	-	ENSBTAG00000032148	TMEM117	protein_coding
188	5	36662033	5.14e-07	5	36014715	36610297	595583	-	ENSBTAG00000032148	TMEM117	protein_coding
189	5	36662033	5.14e-07	5	36650631	36662898	12268	+	ENSBTAG00000020938	TWF1	protein_coding
190	5	36662033	5.14e-07	5	36680680	36708918	28239	-	ENSBTAG00000021105	IRAK4	protein_coding
191	5	36779625	8.31e-06	5	36680680	36708918	28239	-	ENSBTAG00000021105	IRAK4	protein_coding
192	5	36662033	5.14e-07	5	36712229	36730075	17847	+	ENSBTAG00000004718	PUS7L	protein_coding
193	5	36779625	8.31e-06	5	36712229	36730075	17847	+	ENSBTAG00000004718	PUS7L	protein_coding
194	5	36874841	1.44e-05	5	36905169	37122215	217047	+	ENSBTAG00000000395	ADAMTS20	protein_coding
195	5	37965822	1.39e-05	5	38058247	38171657	113411	+	ENSBTAG00000008596	PRICKLE1	protein_coding
196	5	37973097	5.82e-07	5	38058247	38171657	113411	+	ENSBTAG00000008596	PRICKLE1	protein_coding
197	5	37978551	5.31e-07	5	38058247	38171657	113411	+	ENSBTAG00000008596	PRICKLE1	protein_coding
198	5	37985636	2.42e-05	5	38058247	38171657	113411	+	ENSBTAG00000008596	PRICKLE1	protein_coding
199	5	37999563	1.2e-05	5	38058247	38171657	113411	+	ENSBTAG00000008596	PRICKLE1	protein_coding
200	5	38000237	1.46e-05	5	38058247	38171657	113411	+	ENSBTAG00000008596	PRICKLE1	protein_coding
201	5	38025999	3.59e-05	5	38058247	38171657	113411	+	ENSBTAG00000008596	PRICKLE1	protein_coding
202	5	38027162	1.66e-06	5	38058247	38171657	113411	+	ENSBTAG00000008596	PRICKLE1	protein_coding
203	5	38034037	7.99e-07	5	38058247	38171657	113411	+	ENSBTAG00000008596	PRICKLE1	protein_coding
204	5	38091426	5.94e-08	5	38058247	38171657	113411	+	ENSBTAG00000008596	PRICKLE1	protein_coding
205	5	38091483	2.48e-07	5	38058247	38171657	113411	+	ENSBTAG00000008596	PRICKLE1	protein_coding
206	5	38135869	2.82e-05	5	38058247	38171657	113411	+	ENSBTAG00000008596	PRICKLE1	protein_coding
207	5	38136150	9.44e-07	5	38058247	38171657	113411	+	ENSBTAG00000008596	PRICKLE1	protein_coding
208	5	38140851	1.3e-05	5	38058247	38171657	113411	+	ENSBTAG00000008596	PRICKLE1	protein_coding
209	5	38143154	3.17e-06	5	38058247	38171657	113411	+	ENSBTAG00000008596	PRICKLE1	protein_coding
210	5	38222010	6.19e-09	5	38058247	38171657	113411	+	ENSBTAG00000008596	PRICKLE1	protein_coding
211	5	37999563	1.2e-05	5	38087770	38088094	325	+	ENSBTAG00000043639	7SK	misc_RNA
212	5	38000237	1.46e-05	5	38087770	38088094	325	+	ENSBTAG00000043639	7SK	misc_RNA
213	5	38025999	3.59e-05	5	38087770	38088094	325	+	ENSBTAG00000043639	7SK	misc_RNA
214	5	38027162	1.66e-06	5	38087770	38088094	325	+	ENSBTAG00000043639	7SK	misc_RNA
215	5	38034037	7.99e-07	5	38087770	38088094	325	+	ENSBTAG00000043639	7SK	misc_RNA
216	5	38091426	5.94e-08	5	38087770	38088094	325	+	ENSBTAG00000043639	7SK	misc_RNA
217	5	38091483	2.48e-07	5	38087770	38088094	325	+	ENSBTAG00000043639	7SK	misc_RNA
218	5	38135869	2.82e-05	5	38087770	38088094	325	+	ENSBTAG00000043639	7SK	misc_RNA
219	5	38136150	9.44e-07	5	38087770	38088094	325	+	ENSBTAG00000043639	7SK	misc_RNA
220	5	38140851	1.3e-05	5	38087770	38088094	325	+	ENSBTAG00000043639	7SK	misc_RNA
221	5	38143154	3.17e-06	5	38087770	38088094	325	+	ENSBTAG00000043639	7SK	misc_RNA
222	5	38091426	5.94e-08	5	38144437	38144495	59	-	ENSBTAG00000049244	bta-mir-12005-2	miRNA
223	5	38091483	2.48e-07	5	38144437	38144495	59	-	ENSBTAG00000049244	bta-mir-12005-2	miRNA
224	5	38135869	2.82e-05	5	38144437	38144495	59	-	ENSBTAG00000049244	bta-mir-12005-2	miRNA
225	5	38136150	9.44e-07	5	38144437	38144495	59	-	ENSBTAG00000049244	bta-mir-12005-2	miRNA
226	5	38140851	1.3e-05	5	38144437	38144495	59	-	ENSBTAG00000049244	bta-mir-12005-2	miRNA
227	5	38143154	3.17e-06	5	38144437	38144495	59	-	ENSBTAG00000049244	bta-mir-12005-2	miRNA
228	5	38222010	6.19e-09	5	38144437	38144495	59	-	ENSBTAG00000049244	bta-mir-12005-2	miRNA
229	5	38091426	5.94e-08	5	38179856	38354903	175048	-	ENSBTAG00000008595	PPHLN1	protein_coding
230	5	38091483	2.48e-07	5	38179856	38354903	175048	-	ENSBTAG00000008595	PPHLN1	protein_coding
231	5	38135869	2.82e-05	5	38179856	38354903	175048	-	ENSBTAG00000008595	PPHLN1	protein_coding
232	5	38136150	9.44e-07	5	38179856	38354903	175048	-	ENSBTAG00000008595	PPHLN1	protein_coding
233	5	38140851	1.3e-05	5	38179856	38354903	175048	-	ENSBTAG00000008595	PPHLN1	protein_coding
234	5	38143154	3.17e-06	5	38179856	38354903	175048	-	ENSBTAG00000008595	PPHLN1	protein_coding
235	5	38222010	6.19e-09	5	38179856	38354903	175048	-	ENSBTAG00000008595	PPHLN1	protein_coding
236	5	38441254	5.55e-07	5	38179856	38354903	175048	-	ENSBTAG00000008595	PPHLN1	protein_coding
237	5	38441254	5.55e-07	5	38354664	38372270	17607	+	ENSBTAG00000019119	ZCRB1	protein_coding
238	5	38459574	6.19e-07	5	38354664	38372270	17607	+	ENSBTAG00000019119	ZCRB1	protein_coding
239	5	38466844	2.57e-07	5	38354664	38372270	17607	+	ENSBTAG00000019119	ZCRB1	protein_coding
240	5	38441254	5.55e-07	5	38456114	38535924	79811	+	ENSBTAG00000015025	YAF2	protein_coding
241	5	38459574	6.19e-07	5	38456114	38535924	79811	+	ENSBTAG00000015025	YAF2	protein_coding
242	5	38466844	2.57e-07	5	38456114	38535924	79811	+	ENSBTAG00000015025	YAF2	protein_coding
243	5	38459574	6.19e-07	5	38545505	38591629	46125	+	ENSBTAG00000015024	GXYLT1	protein_coding
244	5	38466844	2.57e-07	5	38545505	38591629	46125	+	ENSBTAG00000015024	GXYLT1	protein_coding
245	5	39316917	2.02e-05	5	39200973	39632049	431077	-	ENSBTAG00000012624	PDZRN4	protein_coding
246	5	39675437	5.57e-07	5	39200973	39632049	431077	-	ENSBTAG00000012624	PDZRN4	protein_coding
247	5	39684813	2.33e-06	5	39200973	39632049	431077	-	ENSBTAG00000012624	PDZRN4	protein_coding
248	5	39685268	8.1e-06	5	39200973	39632049	431077	-	ENSBTAG00000012624	PDZRN4	protein_coding
249	5	39316917	2.02e-05	5	39416844	39421896	5053	-	ENSBTAG00000001079	NA	pseudogene
250	5	39675437	5.57e-07	5	39772742	40037754	265013	-	ENSBTAG00000020679	CNTN1	protein_coding
251	5	39684813	2.33e-06	5	39772742	40037754	265013	-	ENSBTAG00000020679	CNTN1	protein_coding
252	5	39685268	8.1e-06	5	39772742	40037754	265013	-	ENSBTAG00000020679	CNTN1	protein_coding
253	5	40746782	3.08e-05	5	40461232	40666425	205194	-	ENSBTAG00000016260	LRRK2	protein_coding
254	5	40746782	3.08e-05	5	40812848	41331737	518890	+	ENSBTAG00000043962	SLC2A13	protein_coding
255	5	40773271	1.63e-05	5	40812848	41331737	518890	+	ENSBTAG00000043962	SLC2A13	protein_coding
256	5	40802270	1.97e-05	5	40812848	41331737	518890	+	ENSBTAG00000043962	SLC2A13	protein_coding
257	5	40819656	2.6e-05	5	40812848	41331737	518890	+	ENSBTAG00000043962	SLC2A13	protein_coding
258	5	41084137	1.71e-06	5	40812848	41331737	518890	+	ENSBTAG00000043962	SLC2A13	protein_coding
259	5	41084896	4.13e-06	5	40812848	41331737	518890	+	ENSBTAG00000043962	SLC2A13	protein_coding
260	5	41086778	2.48e-05	5	40812848	41331737	518890	+	ENSBTAG00000043962	SLC2A13	protein_coding
261	5	41102110	1.41e-05	5	40812848	41331737	518890	+	ENSBTAG00000043962	SLC2A13	protein_coding
262	5	41286896	1.81e-05	5	40812848	41331737	518890	+	ENSBTAG00000043962	SLC2A13	protein_coding
263	5	41288021	3.31e-05	5	40812848	41331737	518890	+	ENSBTAG00000043962	SLC2A13	protein_coding
264	5	41288562	3.17e-05	5	40812848	41331737	518890	+	ENSBTAG00000043962	SLC2A13	protein_coding
265	5	41288777	1.68e-05	5	40812848	41331737	518890	+	ENSBTAG00000043962	SLC2A13	protein_coding
266	5	41337383	2.45e-05	5	40812848	41331737	518890	+	ENSBTAG00000043962	SLC2A13	protein_coding
267	5	41382174	2.22e-05	5	40812848	41331737	518890	+	ENSBTAG00000043962	SLC2A13	protein_coding
268	5	41382174	2.22e-05	5	41480497	41573833	93337	+	ENSBTAG00000038043	ABCD2	protein_coding
269	5	41593493	1.97e-05	5	41480497	41573833	93337	+	ENSBTAG00000038043	ABCD2	protein_coding
270	5	41602228	3.6e-05	5	41480497	41573833	93337	+	ENSBTAG00000038043	ABCD2	protein_coding
271	5	41593493	1.97e-05	5	41599737	41599892	156	+	ENSBTAG00000051251	NA	processed_pseudogene
272	5	41602228	3.6e-05	5	41599737	41599892	156	+	ENSBTAG00000051251	NA	processed_pseudogene
273	5	41708462	1.44e-05	5	41732670	41918813	186144	+	ENSBTAG00000004832	KIF21A	protein_coding
274	5	41714244	1.46e-05	5	41732670	41918813	186144	+	ENSBTAG00000004832	KIF21A	protein_coding
275	5	41726616	1.75e-05	5	41732670	41918813	186144	+	ENSBTAG00000004832	KIF21A	protein_coding
276	5	41770682	1.5e-07	5	41732670	41918813	186144	+	ENSBTAG00000004832	KIF21A	protein_coding
277	5	41784775	1.5e-06	5	41732670	41918813	186144	+	ENSBTAG00000004832	KIF21A	protein_coding
278	5	41790031	3.75e-07	5	41732670	41918813	186144	+	ENSBTAG00000004832	KIF21A	protein_coding
279	5	41801488	1.88e-07	5	41732670	41918813	186144	+	ENSBTAG00000004832	KIF21A	protein_coding
280	5	41837960	2.51e-07	5	41732670	41918813	186144	+	ENSBTAG00000004832	KIF21A	protein_coding
281	5	41839865	2.71e-06	5	41732670	41918813	186144	+	ENSBTAG00000004832	KIF21A	protein_coding
282	5	41851778	2.42e-06	5	41732670	41918813	186144	+	ENSBTAG00000004832	KIF21A	protein_coding
283	5	41865661	1.75e-07	5	41732670	41918813	186144	+	ENSBTAG00000004832	KIF21A	protein_coding
284	5	41874709	2.37e-06	5	41732670	41918813	186144	+	ENSBTAG00000004832	KIF21A	protein_coding
285	5	41890156	8.19e-06	5	41732670	41918813	186144	+	ENSBTAG00000004832	KIF21A	protein_coding
286	5	41951258	3.03e-07	5	41732670	41918813	186144	+	ENSBTAG00000004832	KIF21A	protein_coding
287	5	41951326	3.62e-07	5	41732670	41918813	186144	+	ENSBTAG00000004832	KIF21A	protein_coding
288	5	41951399	8.49e-06	5	41732670	41918813	186144	+	ENSBTAG00000004832	KIF21A	protein_coding
289	5	41953195	4.13e-06	5	41732670	41918813	186144	+	ENSBTAG00000004832	KIF21A	protein_coding
290	5	41954419	9.41e-07	5	41732670	41918813	186144	+	ENSBTAG00000004832	KIF21A	protein_coding
291	5	41954627	8.97e-07	5	41732670	41918813	186144	+	ENSBTAG00000004832	KIF21A	protein_coding
292	5	41954741	2.09e-07	5	41732670	41918813	186144	+	ENSBTAG00000004832	KIF21A	protein_coding
293	5	41954788	1.79e-07	5	41732670	41918813	186144	+	ENSBTAG00000004832	KIF21A	protein_coding
294	5	41955678	2.55e-06	5	41732670	41918813	186144	+	ENSBTAG00000004832	KIF21A	protein_coding
295	5	41955826	8.89e-07	5	41732670	41918813	186144	+	ENSBTAG00000004832	KIF21A	protein_coding
296	5	41955839	3.35e-06	5	41732670	41918813	186144	+	ENSBTAG00000004832	KIF21A	protein_coding
297	5	41955845	1.41e-05	5	41732670	41918813	186144	+	ENSBTAG00000004832	KIF21A	protein_coding
298	5	41956069	2.05e-06	5	41732670	41918813	186144	+	ENSBTAG00000004832	KIF21A	protein_coding
299	5	41956154	1.8e-05	5	41732670	41918813	186144	+	ENSBTAG00000004832	KIF21A	protein_coding
300	5	41956242	7.04e-08	5	41732670	41918813	186144	+	ENSBTAG00000004832	KIF21A	protein_coding
301	5	41956985	6.89e-07	5	41732670	41918813	186144	+	ENSBTAG00000004832	KIF21A	protein_coding
302	5	41957096	1.02e-05	5	41732670	41918813	186144	+	ENSBTAG00000004832	KIF21A	protein_coding
303	5	41957576	2.78e-06	5	41732670	41918813	186144	+	ENSBTAG00000004832	KIF21A	protein_coding
304	5	41958001	1.86e-06	5	41732670	41918813	186144	+	ENSBTAG00000004832	KIF21A	protein_coding
305	5	41958024	5.78e-07	5	41732670	41918813	186144	+	ENSBTAG00000004832	KIF21A	protein_coding
306	5	41958038	2.47e-06	5	41732670	41918813	186144	+	ENSBTAG00000004832	KIF21A	protein_coding
307	5	41958537	5.9e-06	5	41732670	41918813	186144	+	ENSBTAG00000004832	KIF21A	protein_coding
308	5	41958597	1.93e-06	5	41732670	41918813	186144	+	ENSBTAG00000004832	KIF21A	protein_coding
309	5	41958724	1.82e-05	5	41732670	41918813	186144	+	ENSBTAG00000004832	KIF21A	protein_coding
310	5	41959067	1.77e-05	5	41732670	41918813	186144	+	ENSBTAG00000004832	KIF21A	protein_coding
311	5	41959307	1.38e-05	5	41732670	41918813	186144	+	ENSBTAG00000004832	KIF21A	protein_coding
312	5	41959535	2.89e-06	5	41732670	41918813	186144	+	ENSBTAG00000004832	KIF21A	protein_coding
313	5	41959568	1.94e-07	5	41732670	41918813	186144	+	ENSBTAG00000004832	KIF21A	protein_coding
314	5	41959926	1.89e-06	5	41732670	41918813	186144	+	ENSBTAG00000004832	KIF21A	protein_coding
315	5	41959943	9.99e-08	5	41732670	41918813	186144	+	ENSBTAG00000004832	KIF21A	protein_coding
316	5	41960011	2.42e-05	5	41732670	41918813	186144	+	ENSBTAG00000004832	KIF21A	protein_coding
317	5	41960921	9.15e-07	5	41732670	41918813	186144	+	ENSBTAG00000004832	KIF21A	protein_coding
318	5	41961110	1.23e-05	5	41732670	41918813	186144	+	ENSBTAG00000004832	KIF21A	protein_coding
319	5	41961347	7.15e-06	5	41732670	41918813	186144	+	ENSBTAG00000004832	KIF21A	protein_coding
320	5	41962215	5.92e-06	5	41732670	41918813	186144	+	ENSBTAG00000004832	KIF21A	protein_coding
321	5	41962507	2.5e-05	5	41732670	41918813	186144	+	ENSBTAG00000004832	KIF21A	protein_coding
322	5	41963238	4.8e-07	5	41732670	41918813	186144	+	ENSBTAG00000004832	KIF21A	protein_coding
323	5	41965522	2.31e-05	5	41732670	41918813	186144	+	ENSBTAG00000004832	KIF21A	protein_coding
324	5	41965912	7.62e-07	5	41732670	41918813	186144	+	ENSBTAG00000004832	KIF21A	protein_coding
325	5	41965923	6.66e-06	5	41732670	41918813	186144	+	ENSBTAG00000004832	KIF21A	protein_coding
326	5	41965987	2.94e-06	5	41732670	41918813	186144	+	ENSBTAG00000004832	KIF21A	protein_coding
327	5	41968208	6.26e-08	5	41732670	41918813	186144	+	ENSBTAG00000004832	KIF21A	protein_coding
328	5	41968288	2.35e-06	5	41732670	41918813	186144	+	ENSBTAG00000004832	KIF21A	protein_coding
329	5	41968992	3.28e-05	5	41732670	41918813	186144	+	ENSBTAG00000004832	KIF21A	protein_coding
330	5	41969154	1.13e-06	5	41732670	41918813	186144	+	ENSBTAG00000004832	KIF21A	protein_coding
331	5	41969180	7.17e-06	5	41732670	41918813	186144	+	ENSBTAG00000004832	KIF21A	protein_coding
332	5	41969252	5.25e-06	5	41732670	41918813	186144	+	ENSBTAG00000004832	KIF21A	protein_coding
333	5	41969317	1.83e-05	5	41732670	41918813	186144	+	ENSBTAG00000004832	KIF21A	protein_coding
334	5	41969327	9.79e-06	5	41732670	41918813	186144	+	ENSBTAG00000004832	KIF21A	protein_coding
335	5	41969923	2.37e-05	5	41732670	41918813	186144	+	ENSBTAG00000004832	KIF21A	protein_coding
336	5	41970361	7.74e-08	5	41732670	41918813	186144	+	ENSBTAG00000004832	KIF21A	protein_coding
337	5	41970392	2.85e-05	5	41732670	41918813	186144	+	ENSBTAG00000004832	KIF21A	protein_coding
338	5	41970853	8.07e-06	5	41732670	41918813	186144	+	ENSBTAG00000004832	KIF21A	protein_coding
339	5	41971011	1.34e-05	5	41732670	41918813	186144	+	ENSBTAG00000004832	KIF21A	protein_coding
340	5	41971061	1.87e-06	5	41732670	41918813	186144	+	ENSBTAG00000004832	KIF21A	protein_coding
341	5	41971084	1.18e-05	5	41732670	41918813	186144	+	ENSBTAG00000004832	KIF21A	protein_coding
342	5	41971183	1.02e-05	5	41732670	41918813	186144	+	ENSBTAG00000004832	KIF21A	protein_coding
343	5	41971708	1.55e-05	5	41732670	41918813	186144	+	ENSBTAG00000004832	KIF21A	protein_coding
344	5	41972572	8.41e-06	5	41732670	41918813	186144	+	ENSBTAG00000004832	KIF21A	protein_coding
345	5	41972650	1.85e-05	5	41732670	41918813	186144	+	ENSBTAG00000004832	KIF21A	protein_coding
346	5	41972894	1.28e-05	5	41732670	41918813	186144	+	ENSBTAG00000004832	KIF21A	protein_coding
347	5	41973001	4.12e-06	5	41732670	41918813	186144	+	ENSBTAG00000004832	KIF21A	protein_coding
348	5	41973017	5.04e-06	5	41732670	41918813	186144	+	ENSBTAG00000004832	KIF21A	protein_coding
349	5	41973101	3.21e-05	5	41732670	41918813	186144	+	ENSBTAG00000004832	KIF21A	protein_coding
350	5	41973140	3.89e-07	5	41732670	41918813	186144	+	ENSBTAG00000004832	KIF21A	protein_coding
351	5	41973171	2.06e-06	5	41732670	41918813	186144	+	ENSBTAG00000004832	KIF21A	protein_coding
352	5	41973214	8.65e-08	5	41732670	41918813	186144	+	ENSBTAG00000004832	KIF21A	protein_coding
353	5	41973230	8.5e-06	5	41732670	41918813	186144	+	ENSBTAG00000004832	KIF21A	protein_coding
354	5	41973246	9.27e-07	5	41732670	41918813	186144	+	ENSBTAG00000004832	KIF21A	protein_coding
355	5	41973362	5.38e-06	5	41732670	41918813	186144	+	ENSBTAG00000004832	KIF21A	protein_coding
356	5	41973381	1.6e-05	5	41732670	41918813	186144	+	ENSBTAG00000004832	KIF21A	protein_coding
357	5	41973489	2.78e-07	5	41732670	41918813	186144	+	ENSBTAG00000004832	KIF21A	protein_coding
358	5	41973637	2.25e-06	5	41732670	41918813	186144	+	ENSBTAG00000004832	KIF21A	protein_coding
359	5	41973653	3.58e-06	5	41732670	41918813	186144	+	ENSBTAG00000004832	KIF21A	protein_coding
360	5	41974286	4.95e-06	5	41732670	41918813	186144	+	ENSBTAG00000004832	KIF21A	protein_coding
361	5	41974395	3.03e-06	5	41732670	41918813	186144	+	ENSBTAG00000004832	KIF21A	protein_coding
362	5	41974494	1.99e-06	5	41732670	41918813	186144	+	ENSBTAG00000004832	KIF21A	protein_coding
363	5	41975234	1.75e-05	5	41732670	41918813	186144	+	ENSBTAG00000004832	KIF21A	protein_coding
364	5	41975397	2.54e-07	5	41732670	41918813	186144	+	ENSBTAG00000004832	KIF21A	protein_coding
365	5	41975775	4.12e-06	5	41732670	41918813	186144	+	ENSBTAG00000004832	KIF21A	protein_coding
366	5	41975992	6.45e-06	5	41732670	41918813	186144	+	ENSBTAG00000004832	KIF21A	protein_coding
367	5	41976540	7.05e-06	5	41732670	41918813	186144	+	ENSBTAG00000004832	KIF21A	protein_coding
368	5	41976544	9.09e-07	5	41732670	41918813	186144	+	ENSBTAG00000004832	KIF21A	protein_coding
369	5	41976596	7.4e-06	5	41732670	41918813	186144	+	ENSBTAG00000004832	KIF21A	protein_coding
370	5	41976782	7.18e-06	5	41732670	41918813	186144	+	ENSBTAG00000004832	KIF21A	protein_coding
371	5	41977061	2.61e-05	5	41732670	41918813	186144	+	ENSBTAG00000004832	KIF21A	protein_coding
372	5	41977613	6.53e-07	5	41732670	41918813	186144	+	ENSBTAG00000004832	KIF21A	protein_coding
373	5	41981712	7.81e-07	5	41732670	41918813	186144	+	ENSBTAG00000004832	KIF21A	protein_coding
374	5	41983264	9.32e-06	5	41732670	41918813	186144	+	ENSBTAG00000004832	KIF21A	protein_coding
375	5	41983324	1.01e-05	5	41732670	41918813	186144	+	ENSBTAG00000004832	KIF21A	protein_coding
376	5	41987705	1.73e-05	5	41732670	41918813	186144	+	ENSBTAG00000004832	KIF21A	protein_coding
377	5	42010622	4.78e-06	5	41732670	41918813	186144	+	ENSBTAG00000004832	KIF21A	protein_coding
378	5	41708462	1.44e-05	5	41732851	41732915	65	+	ENSBTAG00000044680	bta-mir-2428	miRNA
379	5	41714244	1.46e-05	5	41732851	41732915	65	+	ENSBTAG00000044680	bta-mir-2428	miRNA
380	5	41726616	1.75e-05	5	41732851	41732915	65	+	ENSBTAG00000044680	bta-mir-2428	miRNA
381	5	41770682	1.5e-07	5	41732851	41732915	65	+	ENSBTAG00000044680	bta-mir-2428	miRNA
382	5	41784775	1.5e-06	5	41732851	41732915	65	+	ENSBTAG00000044680	bta-mir-2428	miRNA
383	5	41790031	3.75e-07	5	41732851	41732915	65	+	ENSBTAG00000044680	bta-mir-2428	miRNA
384	5	41801488	1.88e-07	5	41732851	41732915	65	+	ENSBTAG00000044680	bta-mir-2428	miRNA
385	5	41708462	1.44e-05	5	41770525	41770631	107	+	ENSBTAG00000049684	U6	snRNA
386	5	41714244	1.46e-05	5	41770525	41770631	107	+	ENSBTAG00000049684	U6	snRNA
387	5	41726616	1.75e-05	5	41770525	41770631	107	+	ENSBTAG00000049684	U6	snRNA
388	5	41770682	1.5e-07	5	41770525	41770631	107	+	ENSBTAG00000049684	U6	snRNA
389	5	41784775	1.5e-06	5	41770525	41770631	107	+	ENSBTAG00000049684	U6	snRNA
390	5	41790031	3.75e-07	5	41770525	41770631	107	+	ENSBTAG00000049684	U6	snRNA
391	5	41801488	1.88e-07	5	41770525	41770631	107	+	ENSBTAG00000049684	U6	snRNA
392	5	41837960	2.51e-07	5	41770525	41770631	107	+	ENSBTAG00000049684	U6	snRNA
393	5	41839865	2.71e-06	5	41770525	41770631	107	+	ENSBTAG00000049684	U6	snRNA
394	5	41851778	2.42e-06	5	41770525	41770631	107	+	ENSBTAG00000049684	U6	snRNA
395	5	41865661	1.75e-07	5	41770525	41770631	107	+	ENSBTAG00000049684	U6	snRNA
396	5	41890156	8.19e-06	5	41981007	41985115	4109	-	ENSBTAG00000048924	NA	protein_coding
397	5	41951258	3.03e-07	5	41981007	41985115	4109	-	ENSBTAG00000048924	NA	protein_coding
398	5	41951326	3.62e-07	5	41981007	41985115	4109	-	ENSBTAG00000048924	NA	protein_coding
399	5	41951399	8.49e-06	5	41981007	41985115	4109	-	ENSBTAG00000048924	NA	protein_coding
400	5	41953195	4.13e-06	5	41981007	41985115	4109	-	ENSBTAG00000048924	NA	protein_coding
401	5	41954419	9.41e-07	5	41981007	41985115	4109	-	ENSBTAG00000048924	NA	protein_coding
402	5	41954627	8.97e-07	5	41981007	41985115	4109	-	ENSBTAG00000048924	NA	protein_coding
403	5	41954741	2.09e-07	5	41981007	41985115	4109	-	ENSBTAG00000048924	NA	protein_coding
404	5	41954788	1.79e-07	5	41981007	41985115	4109	-	ENSBTAG00000048924	NA	protein_coding
405	5	41955678	2.55e-06	5	41981007	41985115	4109	-	ENSBTAG00000048924	NA	protein_coding
406	5	41955826	8.89e-07	5	41981007	41985115	4109	-	ENSBTAG00000048924	NA	protein_coding
407	5	41955839	3.35e-06	5	41981007	41985115	4109	-	ENSBTAG00000048924	NA	protein_coding
408	5	41955845	1.41e-05	5	41981007	41985115	4109	-	ENSBTAG00000048924	NA	protein_coding
409	5	41956069	2.05e-06	5	41981007	41985115	4109	-	ENSBTAG00000048924	NA	protein_coding
410	5	41956154	1.8e-05	5	41981007	41985115	4109	-	ENSBTAG00000048924	NA	protein_coding
411	5	41956242	7.04e-08	5	41981007	41985115	4109	-	ENSBTAG00000048924	NA	protein_coding
412	5	41956985	6.89e-07	5	41981007	41985115	4109	-	ENSBTAG00000048924	NA	protein_coding
413	5	41957096	1.02e-05	5	41981007	41985115	4109	-	ENSBTAG00000048924	NA	protein_coding
414	5	41957576	2.78e-06	5	41981007	41985115	4109	-	ENSBTAG00000048924	NA	protein_coding
415	5	41958001	1.86e-06	5	41981007	41985115	4109	-	ENSBTAG00000048924	NA	protein_coding
416	5	41958024	5.78e-07	5	41981007	41985115	4109	-	ENSBTAG00000048924	NA	protein_coding
417	5	41958038	2.47e-06	5	41981007	41985115	4109	-	ENSBTAG00000048924	NA	protein_coding
418	5	41958537	5.9e-06	5	41981007	41985115	4109	-	ENSBTAG00000048924	NA	protein_coding
419	5	41958597	1.93e-06	5	41981007	41985115	4109	-	ENSBTAG00000048924	NA	protein_coding
420	5	41958724	1.82e-05	5	41981007	41985115	4109	-	ENSBTAG00000048924	NA	protein_coding
421	5	41959067	1.77e-05	5	41981007	41985115	4109	-	ENSBTAG00000048924	NA	protein_coding
422	5	41959307	1.38e-05	5	41981007	41985115	4109	-	ENSBTAG00000048924	NA	protein_coding
423	5	41959535	2.89e-06	5	41981007	41985115	4109	-	ENSBTAG00000048924	NA	protein_coding
424	5	41959568	1.94e-07	5	41981007	41985115	4109	-	ENSBTAG00000048924	NA	protein_coding
425	5	41959926	1.89e-06	5	41981007	41985115	4109	-	ENSBTAG00000048924	NA	protein_coding
426	5	41959943	9.99e-08	5	41981007	41985115	4109	-	ENSBTAG00000048924	NA	protein_coding
427	5	41960011	2.42e-05	5	41981007	41985115	4109	-	ENSBTAG00000048924	NA	protein_coding
428	5	41960921	9.15e-07	5	41981007	41985115	4109	-	ENSBTAG00000048924	NA	protein_coding
429	5	41961110	1.23e-05	5	41981007	41985115	4109	-	ENSBTAG00000048924	NA	protein_coding
430	5	41961347	7.15e-06	5	41981007	41985115	4109	-	ENSBTAG00000048924	NA	protein_coding
431	5	41962215	5.92e-06	5	41981007	41985115	4109	-	ENSBTAG00000048924	NA	protein_coding
432	5	41962507	2.5e-05	5	41981007	41985115	4109	-	ENSBTAG00000048924	NA	protein_coding
433	5	41963238	4.8e-07	5	41981007	41985115	4109	-	ENSBTAG00000048924	NA	protein_coding
434	5	41965522	2.31e-05	5	41981007	41985115	4109	-	ENSBTAG00000048924	NA	protein_coding
435	5	41965912	7.62e-07	5	41981007	41985115	4109	-	ENSBTAG00000048924	NA	protein_coding
436	5	41965923	6.66e-06	5	41981007	41985115	4109	-	ENSBTAG00000048924	NA	protein_coding
437	5	41965987	2.94e-06	5	41981007	41985115	4109	-	ENSBTAG00000048924	NA	protein_coding
438	5	41968208	6.26e-08	5	41981007	41985115	4109	-	ENSBTAG00000048924	NA	protein_coding
439	5	41968288	2.35e-06	5	41981007	41985115	4109	-	ENSBTAG00000048924	NA	protein_coding
440	5	41968992	3.28e-05	5	41981007	41985115	4109	-	ENSBTAG00000048924	NA	protein_coding
441	5	41969154	1.13e-06	5	41981007	41985115	4109	-	ENSBTAG00000048924	NA	protein_coding
442	5	41969180	7.17e-06	5	41981007	41985115	4109	-	ENSBTAG00000048924	NA	protein_coding
443	5	41969252	5.25e-06	5	41981007	41985115	4109	-	ENSBTAG00000048924	NA	protein_coding
444	5	41969317	1.83e-05	5	41981007	41985115	4109	-	ENSBTAG00000048924	NA	protein_coding
445	5	41969327	9.79e-06	5	41981007	41985115	4109	-	ENSBTAG00000048924	NA	protein_coding
446	5	41969923	2.37e-05	5	41981007	41985115	4109	-	ENSBTAG00000048924	NA	protein_coding
447	5	41970361	7.74e-08	5	41981007	41985115	4109	-	ENSBTAG00000048924	NA	protein_coding
448	5	41970392	2.85e-05	5	41981007	41985115	4109	-	ENSBTAG00000048924	NA	protein_coding
449	5	41970853	8.07e-06	5	41981007	41985115	4109	-	ENSBTAG00000048924	NA	protein_coding
450	5	41971011	1.34e-05	5	41981007	41985115	4109	-	ENSBTAG00000048924	NA	protein_coding
451	5	41971061	1.87e-06	5	41981007	41985115	4109	-	ENSBTAG00000048924	NA	protein_coding
452	5	41971084	1.18e-05	5	41981007	41985115	4109	-	ENSBTAG00000048924	NA	protein_coding
453	5	41971183	1.02e-05	5	41981007	41985115	4109	-	ENSBTAG00000048924	NA	protein_coding
454	5	41971708	1.55e-05	5	41981007	41985115	4109	-	ENSBTAG00000048924	NA	protein_coding
455	5	41972572	8.41e-06	5	41981007	41985115	4109	-	ENSBTAG00000048924	NA	protein_coding
456	5	41972650	1.85e-05	5	41981007	41985115	4109	-	ENSBTAG00000048924	NA	protein_coding
457	5	41972894	1.28e-05	5	41981007	41985115	4109	-	ENSBTAG00000048924	NA	protein_coding
458	5	41973001	4.12e-06	5	41981007	41985115	4109	-	ENSBTAG00000048924	NA	protein_coding
459	5	41973017	5.04e-06	5	41981007	41985115	4109	-	ENSBTAG00000048924	NA	protein_coding
460	5	41973101	3.21e-05	5	41981007	41985115	4109	-	ENSBTAG00000048924	NA	protein_coding
461	5	41973140	3.89e-07	5	41981007	41985115	4109	-	ENSBTAG00000048924	NA	protein_coding
462	5	41973171	2.06e-06	5	41981007	41985115	4109	-	ENSBTAG00000048924	NA	protein_coding
463	5	41973214	8.65e-08	5	41981007	41985115	4109	-	ENSBTAG00000048924	NA	protein_coding
464	5	41973230	8.5e-06	5	41981007	41985115	4109	-	ENSBTAG00000048924	NA	protein_coding
465	5	41973246	9.27e-07	5	41981007	41985115	4109	-	ENSBTAG00000048924	NA	protein_coding
466	5	41973362	5.38e-06	5	41981007	41985115	4109	-	ENSBTAG00000048924	NA	protein_coding
467	5	41973381	1.6e-05	5	41981007	41985115	4109	-	ENSBTAG00000048924	NA	protein_coding
468	5	41973489	2.78e-07	5	41981007	41985115	4109	-	ENSBTAG00000048924	NA	protein_coding
469	5	41973637	2.25e-06	5	41981007	41985115	4109	-	ENSBTAG00000048924	NA	protein_coding
470	5	41973653	3.58e-06	5	41981007	41985115	4109	-	ENSBTAG00000048924	NA	protein_coding
471	5	41974286	4.95e-06	5	41981007	41985115	4109	-	ENSBTAG00000048924	NA	protein_coding
472	5	41974395	3.03e-06	5	41981007	41985115	4109	-	ENSBTAG00000048924	NA	protein_coding
473	5	41974494	1.99e-06	5	41981007	41985115	4109	-	ENSBTAG00000048924	NA	protein_coding
474	5	41975234	1.75e-05	5	41981007	41985115	4109	-	ENSBTAG00000048924	NA	protein_coding
475	5	41975397	2.54e-07	5	41981007	41985115	4109	-	ENSBTAG00000048924	NA	protein_coding
476	5	41975775	4.12e-06	5	41981007	41985115	4109	-	ENSBTAG00000048924	NA	protein_coding
477	5	41975992	6.45e-06	5	41981007	41985115	4109	-	ENSBTAG00000048924	NA	protein_coding
478	5	41976540	7.05e-06	5	41981007	41985115	4109	-	ENSBTAG00000048924	NA	protein_coding
479	5	41976544	9.09e-07	5	41981007	41985115	4109	-	ENSBTAG00000048924	NA	protein_coding
480	5	41976596	7.4e-06	5	41981007	41985115	4109	-	ENSBTAG00000048924	NA	protein_coding
481	5	41976782	7.18e-06	5	41981007	41985115	4109	-	ENSBTAG00000048924	NA	protein_coding
482	5	41977061	2.61e-05	5	41981007	41985115	4109	-	ENSBTAG00000048924	NA	protein_coding
483	5	41977613	6.53e-07	5	41981007	41985115	4109	-	ENSBTAG00000048924	NA	protein_coding
484	5	41981712	7.81e-07	5	41981007	41985115	4109	-	ENSBTAG00000048924	NA	protein_coding
485	5	41983264	9.32e-06	5	41981007	41985115	4109	-	ENSBTAG00000048924	NA	protein_coding
486	5	41983324	1.01e-05	5	41981007	41985115	4109	-	ENSBTAG00000048924	NA	protein_coding
487	5	41987705	1.73e-05	5	41981007	41985115	4109	-	ENSBTAG00000048924	NA	protein_coding
488	5	42010622	4.78e-06	5	41981007	41985115	4109	-	ENSBTAG00000048924	NA	protein_coding
489	5	42106898	2.75e-06	5	42193677	42472416	278740	+	ENSBTAG00000020914	CPNE8	protein_coding
490	5	42130813	8.11e-06	5	42193677	42472416	278740	+	ENSBTAG00000020914	CPNE8	protein_coding
491	5	42141221	2.84e-06	5	42193677	42472416	278740	+	ENSBTAG00000020914	CPNE8	protein_coding
492	5	42159130	2.47e-07	5	42193677	42472416	278740	+	ENSBTAG00000020914	CPNE8	protein_coding
493	5	42228166	7.55e-06	5	42193677	42472416	278740	+	ENSBTAG00000020914	CPNE8	protein_coding
494	5	42233587	2.89e-07	5	42193677	42472416	278740	+	ENSBTAG00000020914	CPNE8	protein_coding
495	5	42351416	1.03e-05	5	42193677	42472416	278740	+	ENSBTAG00000020914	CPNE8	protein_coding
496	5	42373177	2.57e-05	5	42193677	42472416	278740	+	ENSBTAG00000020914	CPNE8	protein_coding
497	5	42374101	2e-05	5	42193677	42472416	278740	+	ENSBTAG00000020914	CPNE8	protein_coding
498	5	42382647	3.37e-05	5	42193677	42472416	278740	+	ENSBTAG00000020914	CPNE8	protein_coding
499	5	42383246	6.45e-06	5	42193677	42472416	278740	+	ENSBTAG00000020914	CPNE8	protein_coding
500	5	42385215	7.45e-07	5	42193677	42472416	278740	+	ENSBTAG00000020914	CPNE8	protein_coding
501	5	42388881	1.25e-06	5	42193677	42472416	278740	+	ENSBTAG00000020914	CPNE8	protein_coding
502	5	42390515	3.84e-06	5	42193677	42472416	278740	+	ENSBTAG00000020914	CPNE8	protein_coding
503	5	42392883	2.44e-06	5	42193677	42472416	278740	+	ENSBTAG00000020914	CPNE8	protein_coding
504	5	42397814	6.97e-06	5	42193677	42472416	278740	+	ENSBTAG00000020914	CPNE8	protein_coding
505	5	42662384	2.73e-05	5	42611538	42884729	273192	+	ENSBTAG00000015311	PTPRR	protein_coding
506	5	42673156	2.77e-05	5	42611538	42884729	273192	+	ENSBTAG00000015311	PTPRR	protein_coding
507	5	42675496	3.17e-06	5	42611538	42884729	273192	+	ENSBTAG00000015311	PTPRR	protein_coding
508	5	42714674	9.49e-06	5	42611538	42884729	273192	+	ENSBTAG00000015311	PTPRR	protein_coding
509	5	42765914	3.09e-06	5	42611538	42884729	273192	+	ENSBTAG00000015311	PTPRR	protein_coding
510	5	42830228	3.54e-05	5	42611538	42884729	273192	+	ENSBTAG00000015311	PTPRR	protein_coding
511	5	42662384	2.73e-05	5	42690468	42690587	120	+	ENSBTAG00000036950	5S_rRNA	rRNA
512	5	42673156	2.77e-05	5	42690468	42690587	120	+	ENSBTAG00000036950	5S_rRNA	rRNA
513	5	42675496	3.17e-06	5	42690468	42690587	120	+	ENSBTAG00000036950	5S_rRNA	rRNA
514	5	42714674	9.49e-06	5	42690468	42690587	120	+	ENSBTAG00000036950	5S_rRNA	rRNA
515	5	42765914	3.09e-06	5	42690468	42690587	120	+	ENSBTAG00000036950	5S_rRNA	rRNA
516	5	42830228	3.54e-05	5	42885405	43010556	125152	+	ENSBTAG00000015296	PTPRB	protein_coding
517	5	43094824	1.69e-05	5	42885405	43010556	125152	+	ENSBTAG00000015296	PTPRB	protein_coding
518	5	43103006	5.62e-06	5	42885405	43010556	125152	+	ENSBTAG00000015296	PTPRB	protein_coding
519	5	43109136	5.48e-06	5	42885405	43010556	125152	+	ENSBTAG00000015296	PTPRB	protein_coding
520	5	43094824	1.69e-05	5	43005189	43005268	80	+	ENSBTAG00000052756	bta-mir-2284z-5	miRNA
521	5	43103006	5.62e-06	5	43005189	43005268	80	+	ENSBTAG00000052756	bta-mir-2284z-5	miRNA
522	5	43094824	1.69e-05	5	43038800	43120159	81360	-	ENSBTAG00000003749	KCNMB4	protein_coding
523	5	43103006	5.62e-06	5	43038800	43120159	81360	-	ENSBTAG00000003749	KCNMB4	protein_coding
524	5	43109136	5.48e-06	5	43038800	43120159	81360	-	ENSBTAG00000003749	KCNMB4	protein_coding
525	5	43113317	1.56e-05	5	43038800	43120159	81360	-	ENSBTAG00000003749	KCNMB4	protein_coding
526	5	43193644	7.54e-06	5	43038800	43120159	81360	-	ENSBTAG00000003749	KCNMB4	protein_coding
527	5	43094824	1.69e-05	5	43113516	43114855	1340	+	ENSBTAG00000054094	NA	protein_coding
528	5	43103006	5.62e-06	5	43113516	43114855	1340	+	ENSBTAG00000054094	NA	protein_coding
529	5	43109136	5.48e-06	5	43113516	43114855	1340	+	ENSBTAG00000054094	NA	protein_coding
530	5	43113317	1.56e-05	5	43113516	43114855	1340	+	ENSBTAG00000054094	NA	protein_coding
531	5	43193644	7.54e-06	5	43113516	43114855	1340	+	ENSBTAG00000054094	NA	protein_coding
532	5	43094824	1.69e-05	5	43134292	43266434	132143	-	ENSBTAG00000003748	CNOT2	protein_coding
533	5	43103006	5.62e-06	5	43134292	43266434	132143	-	ENSBTAG00000003748	CNOT2	protein_coding
534	5	43109136	5.48e-06	5	43134292	43266434	132143	-	ENSBTAG00000003748	CNOT2	protein_coding
535	5	43113317	1.56e-05	5	43134292	43266434	132143	-	ENSBTAG00000003748	CNOT2	protein_coding
536	5	43193644	7.54e-06	5	43134292	43266434	132143	-	ENSBTAG00000003748	CNOT2	protein_coding
537	5	43270493	2.31e-05	5	43134292	43266434	132143	-	ENSBTAG00000003748	CNOT2	protein_coding
538	5	43284234	1.04e-05	5	43134292	43266434	132143	-	ENSBTAG00000003748	CNOT2	protein_coding
539	5	43336087	2.97e-06	5	43134292	43266434	132143	-	ENSBTAG00000003748	CNOT2	protein_coding
540	5	43103006	5.62e-06	5	43201330	43201442	113	+	ENSBTAG00000044943	NA	snoRNA
541	5	43109136	5.48e-06	5	43201330	43201442	113	+	ENSBTAG00000044943	NA	snoRNA
542	5	43113317	1.56e-05	5	43201330	43201442	113	+	ENSBTAG00000044943	NA	snoRNA
543	5	43193644	7.54e-06	5	43201330	43201442	113	+	ENSBTAG00000044943	NA	snoRNA
544	5	43270493	2.31e-05	5	43201330	43201442	113	+	ENSBTAG00000044943	NA	snoRNA
545	5	43284234	1.04e-05	5	43201330	43201442	113	+	ENSBTAG00000044943	NA	snoRNA
546	5	43771238	2.84e-06	5	43657005	43713702	56698	-	ENSBTAG00000031950	RAB3IP	protein_coding
547	5	43812300	2.55e-06	5	43657005	43713702	56698	-	ENSBTAG00000031950	RAB3IP	protein_coding
548	5	43771238	2.84e-06	5	43762572	43817060	54489	+	ENSBTAG00000002931	BEST3	protein_coding
549	5	43812300	2.55e-06	5	43762572	43817060	54489	+	ENSBTAG00000002931	BEST3	protein_coding
550	5	43863820	7.41e-06	5	43762572	43817060	54489	+	ENSBTAG00000002931	BEST3	protein_coding
551	5	43872162	2.18e-05	5	43762572	43817060	54489	+	ENSBTAG00000002931	BEST3	protein_coding
552	5	43771238	2.84e-06	5	43863320	43866402	3083	+	ENSBTAG00000019157	LRRC10	protein_coding
553	5	43812300	2.55e-06	5	43863320	43866402	3083	+	ENSBTAG00000019157	LRRC10	protein_coding
554	5	43863820	7.41e-06	5	43863320	43866402	3083	+	ENSBTAG00000019157	LRRC10	protein_coding
555	5	43872162	2.18e-05	5	43863320	43866402	3083	+	ENSBTAG00000019157	LRRC10	protein_coding
556	5	43771238	2.84e-06	5	43869187	43884991	15805	-	ENSBTAG00000019156	CCT2	protein_coding
557	5	43812300	2.55e-06	5	43869187	43884991	15805	-	ENSBTAG00000019156	CCT2	protein_coding
558	5	43863820	7.41e-06	5	43869187	43884991	15805	-	ENSBTAG00000019156	CCT2	protein_coding
559	5	43872162	2.18e-05	5	43869187	43884991	15805	-	ENSBTAG00000019156	CCT2	protein_coding
560	5	43812300	2.55e-06	5	43894715	43908506	13792	-	ENSBTAG00000019155	FRS2	protein_coding
561	5	43863820	7.41e-06	5	43894715	43908506	13792	-	ENSBTAG00000019155	FRS2	protein_coding
562	5	43872162	2.18e-05	5	43894715	43908506	13792	-	ENSBTAG00000019155	FRS2	protein_coding
563	5	43812300	2.55e-06	5	43901773	43901847	75	+	ENSBTAG00000048603	bta-mir-2427	miRNA
564	5	43863820	7.41e-06	5	43901773	43901847	75	+	ENSBTAG00000048603	bta-mir-2427	miRNA
565	5	43872162	2.18e-05	5	43901773	43901847	75	+	ENSBTAG00000048603	bta-mir-2427	miRNA
566	5	43812300	2.55e-06	5	43901783	43901910	128	+	ENSBTAG00000042237	NA	snoRNA
567	5	43863820	7.41e-06	5	43901783	43901910	128	+	ENSBTAG00000042237	NA	snoRNA
568	5	43872162	2.18e-05	5	43901783	43901910	128	+	ENSBTAG00000042237	NA	snoRNA
569	5	44571691	1.6e-05	5	44505113	44505215	103	+	ENSBTAG00000043369	U6	snRNA
570	5	44571691	1.6e-05	5	44506989	44515796	8808	-	ENSBTAG00000026779	LYZ	protein_coding
571	5	44571691	1.6e-05	5	44560547	44588478	27932	-	ENSBTAG00000007323	CPSF6	protein_coding
572	5	44644172	5.57e-06	5	44560547	44588478	27932	-	ENSBTAG00000007323	CPSF6	protein_coding
573	5	44645035	1.56e-06	5	44560547	44588478	27932	-	ENSBTAG00000007323	CPSF6	protein_coding
574	5	44645969	1.59e-05	5	44560547	44588478	27932	-	ENSBTAG00000007323	CPSF6	protein_coding
575	5	44645992	2.01e-05	5	44560547	44588478	27932	-	ENSBTAG00000007323	CPSF6	protein_coding
576	5	44646240	3.01e-05	5	44560547	44588478	27932	-	ENSBTAG00000007323	CPSF6	protein_coding
577	5	44646710	1.79e-05	5	44560547	44588478	27932	-	ENSBTAG00000007323	CPSF6	protein_coding
578	5	44646977	2.56e-05	5	44560547	44588478	27932	-	ENSBTAG00000007323	CPSF6	protein_coding
579	5	44647733	2.25e-05	5	44560547	44588478	27932	-	ENSBTAG00000007323	CPSF6	protein_coding
580	5	44648165	2.22e-05	5	44560547	44588478	27932	-	ENSBTAG00000007323	CPSF6	protein_coding
581	5	44648662	3.33e-05	5	44560547	44588478	27932	-	ENSBTAG00000007323	CPSF6	protein_coding
582	5	44649243	3.3e-05	5	44560547	44588478	27932	-	ENSBTAG00000007323	CPSF6	protein_coding
583	5	44649287	2.93e-05	5	44560547	44588478	27932	-	ENSBTAG00000007323	CPSF6	protein_coding
584	5	44649344	1.29e-05	5	44560547	44588478	27932	-	ENSBTAG00000007323	CPSF6	protein_coding
585	5	44649826	2.7e-05	5	44560547	44588478	27932	-	ENSBTAG00000007323	CPSF6	protein_coding
586	5	44650139	1.74e-06	5	44560547	44588478	27932	-	ENSBTAG00000007323	CPSF6	protein_coding
587	5	44675369	3.12e-06	5	44560547	44588478	27932	-	ENSBTAG00000007323	CPSF6	protein_coding
588	5	44644172	5.57e-06	5	44681351	44681707	357	-	ENSBTAG00000002741	NA	protein_coding
589	5	44645035	1.56e-06	5	44681351	44681707	357	-	ENSBTAG00000002741	NA	protein_coding
590	5	44645969	1.59e-05	5	44681351	44681707	357	-	ENSBTAG00000002741	NA	protein_coding
591	5	44645992	2.01e-05	5	44681351	44681707	357	-	ENSBTAG00000002741	NA	protein_coding
592	5	44646240	3.01e-05	5	44681351	44681707	357	-	ENSBTAG00000002741	NA	protein_coding
593	5	44646710	1.79e-05	5	44681351	44681707	357	-	ENSBTAG00000002741	NA	protein_coding
594	5	44646977	2.56e-05	5	44681351	44681707	357	-	ENSBTAG00000002741	NA	protein_coding
595	5	44647733	2.25e-05	5	44681351	44681707	357	-	ENSBTAG00000002741	NA	protein_coding
596	5	44648165	2.22e-05	5	44681351	44681707	357	-	ENSBTAG00000002741	NA	protein_coding
597	5	44648662	3.33e-05	5	44681351	44681707	357	-	ENSBTAG00000002741	NA	protein_coding
598	5	44649243	3.3e-05	5	44681351	44681707	357	-	ENSBTAG00000002741	NA	protein_coding
599	5	44649287	2.93e-05	5	44681351	44681707	357	-	ENSBTAG00000002741	NA	protein_coding
600	5	44649344	1.29e-05	5	44681351	44681707	357	-	ENSBTAG00000002741	NA	protein_coding
601	5	44649826	2.7e-05	5	44681351	44681707	357	-	ENSBTAG00000002741	NA	protein_coding
602	5	44650139	1.74e-06	5	44681351	44681707	357	-	ENSBTAG00000002741	NA	protein_coding
603	5	44675369	3.12e-06	5	44681351	44681707	357	-	ENSBTAG00000002741	NA	protein_coding
604	5	44644172	5.57e-06	5	44707956	44708062	107	+	ENSBTAG00000044636	NA	snoRNA
605	5	44645035	1.56e-06	5	44707956	44708062	107	+	ENSBTAG00000044636	NA	snoRNA
606	5	44645969	1.59e-05	5	44707956	44708062	107	+	ENSBTAG00000044636	NA	snoRNA
607	5	44645992	2.01e-05	5	44707956	44708062	107	+	ENSBTAG00000044636	NA	snoRNA
608	5	44646240	3.01e-05	5	44707956	44708062	107	+	ENSBTAG00000044636	NA	snoRNA
609	5	44646710	1.79e-05	5	44707956	44708062	107	+	ENSBTAG00000044636	NA	snoRNA
610	5	44646977	2.56e-05	5	44707956	44708062	107	+	ENSBTAG00000044636	NA	snoRNA
611	5	44647733	2.25e-05	5	44707956	44708062	107	+	ENSBTAG00000044636	NA	snoRNA
612	5	44648165	2.22e-05	5	44707956	44708062	107	+	ENSBTAG00000044636	NA	snoRNA
613	5	44648662	3.33e-05	5	44707956	44708062	107	+	ENSBTAG00000044636	NA	snoRNA
614	5	44649243	3.3e-05	5	44707956	44708062	107	+	ENSBTAG00000044636	NA	snoRNA
615	5	44649287	2.93e-05	5	44707956	44708062	107	+	ENSBTAG00000044636	NA	snoRNA
616	5	44649344	1.29e-05	5	44707956	44708062	107	+	ENSBTAG00000044636	NA	snoRNA
617	5	44649826	2.7e-05	5	44707956	44708062	107	+	ENSBTAG00000044636	NA	snoRNA
618	5	44650139	1.74e-06	5	44707956	44708062	107	+	ENSBTAG00000044636	NA	snoRNA
619	5	44675369	3.12e-06	5	44707956	44708062	107	+	ENSBTAG00000044636	NA	snoRNA
620	5	44896151	8.39e-07	5	44876588	44960458	83871	+	ENSBTAG00000013496	CPM	protein_coding
621	5	44896932	1.95e-05	5	44876588	44960458	83871	+	ENSBTAG00000013496	CPM	protein_coding
622	5	44896151	8.39e-07	5	44979892	45005325	25434	-	ENSBTAG00000010422	MDM2	protein_coding
623	5	44896932	1.95e-05	5	44979892	45005325	25434	-	ENSBTAG00000010422	MDM2	protein_coding
624	5	44896151	8.39e-07	5	44983558	45019012	35455	+	ENSBTAG00000051975	NA	protein_coding
625	5	44896932	1.95e-05	5	44983558	45019012	35455	+	ENSBTAG00000051975	NA	protein_coding
626	5	45169905	1.66e-05	5	45077381	45125506	48126	-	ENSBTAG00000006911	NUP107	protein_coding
627	5	45169905	1.66e-05	5	45089836	45089967	132	-	ENSBTAG00000042289	NA	snoRNA
628	5	45169905	1.66e-05	5	45157005	45200873	43869	-	ENSBTAG00000008967	RAP1B	protein_coding
629	5	47226404	2.2e-05	5	47140111	47474250	334140	+	ENSBTAG00000033726	GRIP1	protein_coding
630	5	53656398	2.22e-05	5	53698084	53892992	194909	-	ENSBTAG00000021287	SLC16A7	protein_coding
631	5	56529704	3.3e-05	5	56432132	56434255	2124	+	ENSBTAG00000038498	ZBTB39	protein_coding
632	5	56529704	3.3e-05	5	56441009	56443098	2090	-	ENSBTAG00000039157	GPR182	protein_coding
633	5	56529704	3.3e-05	5	56449519	56450052	534	-	ENSBTAG00000049045	NA	pseudogene
634	5	56529704	3.3e-05	5	56463654	56468834	5181	+	ENSBTAG00000049081	NA	protein_coding
635	5	56529704	3.3e-05	5	56490433	56495223	4791	+	ENSBTAG00000050051	NA	protein_coding
636	5	56529704	3.3e-05	5	56531475	56537384	5910	+	ENSBTAG00000001392	RDH16	protein_coding
637	5	56615761	3.24e-05	5	56531475	56537384	5910	+	ENSBTAG00000001392	RDH16	protein_coding
638	5	56621462	1.15e-05	5	56531475	56537384	5910	+	ENSBTAG00000001392	RDH16	protein_coding
639	5	56529704	3.3e-05	5	56545369	56554855	9487	+	ENSBTAG00000013443	SDR9C7	protein_coding
640	5	56615761	3.24e-05	5	56545369	56554855	9487	+	ENSBTAG00000013443	SDR9C7	protein_coding
641	5	56621462	1.15e-05	5	56545369	56554855	9487	+	ENSBTAG00000013443	SDR9C7	protein_coding
642	5	56529704	3.3e-05	5	56599458	56602525	3068	+	ENSBTAG00000055155	NA	protein_coding
643	5	56615761	3.24e-05	5	56599458	56602525	3068	+	ENSBTAG00000055155	NA	protein_coding
644	5	56621462	1.15e-05	5	56599458	56602525	3068	+	ENSBTAG00000055155	NA	protein_coding
645	5	56529704	3.3e-05	5	56601985	56614396	12412	-	ENSBTAG00000051761	NA	protein_coding
646	5	56615761	3.24e-05	5	56601985	56614396	12412	-	ENSBTAG00000051761	NA	protein_coding
647	5	56621462	1.15e-05	5	56601985	56614396	12412	-	ENSBTAG00000051761	NA	protein_coding
648	5	56615761	3.24e-05	5	56645578	56645657	80	+	ENSBTAG00000042169	NA	snoRNA
649	5	56621462	1.15e-05	5	56645578	56645657	80	+	ENSBTAG00000042169	NA	snoRNA
650	5	56615761	3.24e-05	5	56645822	56645893	72	+	ENSBTAG00000043104	NA	snoRNA
651	5	56621462	1.15e-05	5	56645822	56645893	72	+	ENSBTAG00000043104	NA	snoRNA
652	5	56615761	3.24e-05	5	56674172	56696104	21933	-	ENSBTAG00000011720	HSD17B6	protein_coding
653	5	56621462	1.15e-05	5	56674172	56696104	21933	-	ENSBTAG00000011720	HSD17B6	protein_coding
654	5	56615761	3.24e-05	5	56711750	56729540	17791	+	ENSBTAG00000044000	PRIM1	protein_coding
655	5	56621462	1.15e-05	5	56711750	56729540	17791	+	ENSBTAG00000044000	PRIM1	protein_coding
656	5	56615761	3.24e-05	5	56711826	56743636	31811	+	ENSBTAG00000010701	NACA	protein_coding
657	5	56621462	1.15e-05	5	56711826	56743636	31811	+	ENSBTAG00000010701	NACA	protein_coding
658	5	70655046	1.53e-05	5	70564582	70565501	920	+	ENSBTAG00000001858	NA	protein_coding
659	5	70655046	1.53e-05	5	70577672	70908786	331115	+	ENSBTAG00000027064	BTBD11	protein_coding
660	5	71860459	3.99e-06	5	71806170	72364695	558526	-	ENSBTAG00000021953	LARGE1	protein_coding
661	5	73365161	3.25e-05	5	73357105	73374540	17436	+	ENSBTAG00000007674	ISX	protein_coding
662	5	73367519	2.18e-05	5	73357105	73374540	17436	+	ENSBTAG00000007674	ISX	protein_coding
663	5	73369621	2.87e-05	5	73357105	73374540	17436	+	ENSBTAG00000007674	ISX	protein_coding
664	5	74998639	2.05e-05	5	74905031	74919112	14082	-	ENSBTAG00000000015	FOXRED2	protein_coding
665	5	74999474	6.57e-06	5	74905031	74919112	14082	-	ENSBTAG00000000015	FOXRED2	protein_coding
666	5	74999908	7.39e-07	5	74905031	74919112	14082	-	ENSBTAG00000000015	FOXRED2	protein_coding
667	5	75005836	1.23e-05	5	74905031	74919112	14082	-	ENSBTAG00000000015	FOXRED2	protein_coding
668	5	75009428	3.36e-05	5	74905031	74919112	14082	-	ENSBTAG00000000015	FOXRED2	protein_coding
669	5	74998639	2.05e-05	5	74925192	74939376	14185	-	ENSBTAG00000001988	EIF3D	protein_coding
670	5	74999474	6.57e-06	5	74925192	74939376	14185	-	ENSBTAG00000001988	EIF3D	protein_coding
671	5	74999908	7.39e-07	5	74925192	74939376	14185	-	ENSBTAG00000001988	EIF3D	protein_coding
672	5	75005836	1.23e-05	5	74925192	74939376	14185	-	ENSBTAG00000001988	EIF3D	protein_coding
673	5	75009428	3.36e-05	5	74925192	74939376	14185	-	ENSBTAG00000001988	EIF3D	protein_coding
674	5	75034778	1.15e-06	5	74925192	74939376	14185	-	ENSBTAG00000001988	EIF3D	protein_coding
675	5	74998639	2.05e-05	5	74968832	74971881	3050	-	ENSBTAG00000054427	NA	protein_coding
676	5	74999474	6.57e-06	5	74968832	74971881	3050	-	ENSBTAG00000054427	NA	protein_coding
677	5	74999908	7.39e-07	5	74968832	74971881	3050	-	ENSBTAG00000054427	NA	protein_coding
678	5	75005836	1.23e-05	5	74968832	74971881	3050	-	ENSBTAG00000054427	NA	protein_coding
679	5	75009428	3.36e-05	5	74968832	74971881	3050	-	ENSBTAG00000054427	NA	protein_coding
680	5	75034778	1.15e-06	5	74968832	74971881	3050	-	ENSBTAG00000054427	NA	protein_coding
681	5	75043240	5.45e-06	5	74968832	74971881	3050	-	ENSBTAG00000054427	NA	protein_coding
682	5	74998639	2.05e-05	5	74969135	75090284	121150	-	ENSBTAG00000010865	CACNG2	protein_coding
683	5	74999474	6.57e-06	5	74969135	75090284	121150	-	ENSBTAG00000010865	CACNG2	protein_coding
684	5	74999908	7.39e-07	5	74969135	75090284	121150	-	ENSBTAG00000010865	CACNG2	protein_coding
685	5	75005836	1.23e-05	5	74969135	75090284	121150	-	ENSBTAG00000010865	CACNG2	protein_coding
686	5	75009428	3.36e-05	5	74969135	75090284	121150	-	ENSBTAG00000010865	CACNG2	protein_coding
687	5	75034778	1.15e-06	5	74969135	75090284	121150	-	ENSBTAG00000010865	CACNG2	protein_coding
688	5	75043240	5.45e-06	5	74969135	75090284	121150	-	ENSBTAG00000010865	CACNG2	protein_coding
689	5	75079969	5.88e-06	5	74969135	75090284	121150	-	ENSBTAG00000010865	CACNG2	protein_coding
690	5	75099560	5.06e-06	5	74969135	75090284	121150	-	ENSBTAG00000010865	CACNG2	protein_coding
691	5	75101620	4.83e-06	5	74969135	75090284	121150	-	ENSBTAG00000010865	CACNG2	protein_coding
692	5	75137447	1.36e-05	5	74969135	75090284	121150	-	ENSBTAG00000010865	CACNG2	protein_coding
693	5	75141865	2.02e-05	5	74969135	75090284	121150	-	ENSBTAG00000010865	CACNG2	protein_coding
694	5	75043240	5.45e-06	5	75135020	75158505	23486	-	ENSBTAG00000026657	IFT27	protein_coding
695	5	75079969	5.88e-06	5	75135020	75158505	23486	-	ENSBTAG00000026657	IFT27	protein_coding
696	5	75099560	5.06e-06	5	75135020	75158505	23486	-	ENSBTAG00000026657	IFT27	protein_coding
697	5	75101620	4.83e-06	5	75135020	75158505	23486	-	ENSBTAG00000026657	IFT27	protein_coding
698	5	75137447	1.36e-05	5	75135020	75158505	23486	-	ENSBTAG00000026657	IFT27	protein_coding
699	5	75141865	2.02e-05	5	75135020	75158505	23486	-	ENSBTAG00000026657	IFT27	protein_coding
700	5	75079969	5.88e-06	5	75145365	75145619	255	+	ENSBTAG00000008137	NA	protein_coding
701	5	75099560	5.06e-06	5	75145365	75145619	255	+	ENSBTAG00000008137	NA	protein_coding
702	5	75101620	4.83e-06	5	75145365	75145619	255	+	ENSBTAG00000008137	NA	protein_coding
703	5	75137447	1.36e-05	5	75145365	75145619	255	+	ENSBTAG00000008137	NA	protein_coding
704	5	75141865	2.02e-05	5	75145365	75145619	255	+	ENSBTAG00000008137	NA	protein_coding
705	5	75079969	5.88e-06	5	75159264	75168690	9427	+	ENSBTAG00000048453	NA	lncRNA
706	5	75099560	5.06e-06	5	75159264	75168690	9427	+	ENSBTAG00000048453	NA	lncRNA
707	5	75101620	4.83e-06	5	75159264	75168690	9427	+	ENSBTAG00000048453	NA	lncRNA
708	5	75137447	1.36e-05	5	75159264	75168690	9427	+	ENSBTAG00000048453	NA	lncRNA
709	5	75141865	2.02e-05	5	75159264	75168690	9427	+	ENSBTAG00000048453	NA	lncRNA
710	5	75079969	5.88e-06	5	75176504	75193657	17154	-	ENSBTAG00000019159	PVALB	protein_coding
711	5	75099560	5.06e-06	5	75176504	75193657	17154	-	ENSBTAG00000019159	PVALB	protein_coding
712	5	75101620	4.83e-06	5	75176504	75193657	17154	-	ENSBTAG00000019159	PVALB	protein_coding
713	5	75137447	1.36e-05	5	75176504	75193657	17154	-	ENSBTAG00000019159	PVALB	protein_coding
714	5	75141865	2.02e-05	5	75176504	75193657	17154	-	ENSBTAG00000019159	PVALB	protein_coding
715	5	93203598	1.32e-05	5	93264607	93328292	63686	+	ENSBTAG00000013541	LMO3	protein_coding
716	5	93220113	1.13e-05	5	93264607	93328292	63686	+	ENSBTAG00000013541	LMO3	protein_coding
717	5	93220531	2.66e-06	5	93264607	93328292	63686	+	ENSBTAG00000013541	LMO3	protein_coding
718	5	93221479	4.13e-08	5	93264607	93328292	63686	+	ENSBTAG00000013541	LMO3	protein_coding
719	5	93223387	1.26e-07	5	93264607	93328292	63686	+	ENSBTAG00000013541	LMO3	protein_coding
720	5	93231820	2.88e-06	5	93264607	93328292	63686	+	ENSBTAG00000013541	LMO3	protein_coding
721	5	93241442	2.33e-06	5	93264607	93328292	63686	+	ENSBTAG00000013541	LMO3	protein_coding
722	5	93259639	1.92e-06	5	93264607	93328292	63686	+	ENSBTAG00000013541	LMO3	protein_coding
723	5	93282777	2.69e-06	5	93264607	93328292	63686	+	ENSBTAG00000013541	LMO3	protein_coding
724	5	93283807	4.19e-06	5	93264607	93328292	63686	+	ENSBTAG00000013541	LMO3	protein_coding
725	5	93360288	6.02e-06	5	93264607	93328292	63686	+	ENSBTAG00000013541	LMO3	protein_coding
726	5	93360786	6.36e-06	5	93264607	93328292	63686	+	ENSBTAG00000013541	LMO3	protein_coding
727	5	93364615	6.61e-06	5	93264607	93328292	63686	+	ENSBTAG00000013541	LMO3	protein_coding
728	5	93370975	7.61e-07	5	93264607	93328292	63686	+	ENSBTAG00000013541	LMO3	protein_coding
729	5	93371868	2.58e-05	5	93264607	93328292	63686	+	ENSBTAG00000013541	LMO3	protein_coding
730	5	93393321	1.52e-07	5	93264607	93328292	63686	+	ENSBTAG00000013541	LMO3	protein_coding
731	5	93397445	2.58e-05	5	93264607	93328292	63686	+	ENSBTAG00000013541	LMO3	protein_coding
732	5	93402424	2.34e-05	5	93264607	93328292	63686	+	ENSBTAG00000013541	LMO3	protein_coding
733	5	93402533	4.75e-06	5	93264607	93328292	63686	+	ENSBTAG00000013541	LMO3	protein_coding
734	5	93408931	2.13e-07	5	93264607	93328292	63686	+	ENSBTAG00000013541	LMO3	protein_coding
735	5	93409772	2.89e-06	5	93264607	93328292	63686	+	ENSBTAG00000013541	LMO3	protein_coding
736	5	93412064	3.49e-09	5	93264607	93328292	63686	+	ENSBTAG00000013541	LMO3	protein_coding
737	5	93413557	1.07e-10	5	93264607	93328292	63686	+	ENSBTAG00000013541	LMO3	protein_coding
738	5	93397445	2.58e-05	5	93497064	93521047	23984	-	ENSBTAG00000008541	MGST1	protein_coding
739	5	93402424	2.34e-05	5	93497064	93521047	23984	-	ENSBTAG00000008541	MGST1	protein_coding
740	5	93402533	4.75e-06	5	93497064	93521047	23984	-	ENSBTAG00000008541	MGST1	protein_coding
741	5	93408931	2.13e-07	5	93497064	93521047	23984	-	ENSBTAG00000008541	MGST1	protein_coding
742	5	93409772	2.89e-06	5	93497064	93521047	23984	-	ENSBTAG00000008541	MGST1	protein_coding
743	5	93412064	3.49e-09	5	93497064	93521047	23984	-	ENSBTAG00000008541	MGST1	protein_coding
744	5	93413557	1.07e-10	5	93497064	93521047	23984	-	ENSBTAG00000008541	MGST1	protein_coding
745	5	93446012	4.58e-07	5	93497064	93521047	23984	-	ENSBTAG00000008541	MGST1	protein_coding
746	5	93503190	1.15e-06	5	93497064	93521047	23984	-	ENSBTAG00000008541	MGST1	protein_coding
747	5	93525791	2.01e-05	5	93497064	93521047	23984	-	ENSBTAG00000008541	MGST1	protein_coding
748	5	93526977	4.15e-06	5	93497064	93521047	23984	-	ENSBTAG00000008541	MGST1	protein_coding
749	5	93527214	3.38e-09	5	93497064	93521047	23984	-	ENSBTAG00000008541	MGST1	protein_coding
750	5	93527324	8.03e-10	5	93497064	93521047	23984	-	ENSBTAG00000008541	MGST1	protein_coding
751	5	93527673	1.28e-05	5	93497064	93521047	23984	-	ENSBTAG00000008541	MGST1	protein_coding
752	5	93529842	1.75e-05	5	93497064	93521047	23984	-	ENSBTAG00000008541	MGST1	protein_coding
753	5	93530121	1.55e-05	5	93497064	93521047	23984	-	ENSBTAG00000008541	MGST1	protein_coding
754	5	93539727	4.81e-08	5	93497064	93521047	23984	-	ENSBTAG00000008541	MGST1	protein_coding
755	5	93543031	2.45e-10	5	93497064	93521047	23984	-	ENSBTAG00000008541	MGST1	protein_coding
756	5	93544561	4.96e-06	5	93497064	93521047	23984	-	ENSBTAG00000008541	MGST1	protein_coding
757	5	93545576	3.62e-12	5	93497064	93521047	23984	-	ENSBTAG00000008541	MGST1	protein_coding
758	5	93549554	2.47e-07	5	93497064	93521047	23984	-	ENSBTAG00000008541	MGST1	protein_coding
759	5	93555298	1.91e-09	5	93497064	93521047	23984	-	ENSBTAG00000008541	MGST1	protein_coding
760	5	93561671	1.76e-08	5	93497064	93521047	23984	-	ENSBTAG00000008541	MGST1	protein_coding
761	5	93566261	1.06e-09	5	93497064	93521047	23984	-	ENSBTAG00000008541	MGST1	protein_coding
762	5	93503190	1.15e-06	5	93602194	93699192	96999	+	ENSBTAG00000009444	SLC15A5	protein_coding
763	5	93525791	2.01e-05	5	93602194	93699192	96999	+	ENSBTAG00000009444	SLC15A5	protein_coding
764	5	93526977	4.15e-06	5	93602194	93699192	96999	+	ENSBTAG00000009444	SLC15A5	protein_coding
765	5	93527214	3.38e-09	5	93602194	93699192	96999	+	ENSBTAG00000009444	SLC15A5	protein_coding
766	5	93527324	8.03e-10	5	93602194	93699192	96999	+	ENSBTAG00000009444	SLC15A5	protein_coding
767	5	93527673	1.28e-05	5	93602194	93699192	96999	+	ENSBTAG00000009444	SLC15A5	protein_coding
768	5	93529842	1.75e-05	5	93602194	93699192	96999	+	ENSBTAG00000009444	SLC15A5	protein_coding
769	5	93530121	1.55e-05	5	93602194	93699192	96999	+	ENSBTAG00000009444	SLC15A5	protein_coding
770	5	93539727	4.81e-08	5	93602194	93699192	96999	+	ENSBTAG00000009444	SLC15A5	protein_coding
771	5	93543031	2.45e-10	5	93602194	93699192	96999	+	ENSBTAG00000009444	SLC15A5	protein_coding
772	5	93544561	4.96e-06	5	93602194	93699192	96999	+	ENSBTAG00000009444	SLC15A5	protein_coding
773	5	93545576	3.62e-12	5	93602194	93699192	96999	+	ENSBTAG00000009444	SLC15A5	protein_coding
774	5	93549554	2.47e-07	5	93602194	93699192	96999	+	ENSBTAG00000009444	SLC15A5	protein_coding
775	5	93555298	1.91e-09	5	93602194	93699192	96999	+	ENSBTAG00000009444	SLC15A5	protein_coding
776	5	93561671	1.76e-08	5	93602194	93699192	96999	+	ENSBTAG00000009444	SLC15A5	protein_coding
777	5	93566261	1.06e-09	5	93602194	93699192	96999	+	ENSBTAG00000009444	SLC15A5	protein_coding
778	5	93627511	1.24e-11	5	93602194	93699192	96999	+	ENSBTAG00000009444	SLC15A5	protein_coding
779	5	93629628	4.23e-06	5	93602194	93699192	96999	+	ENSBTAG00000009444	SLC15A5	protein_coding
780	5	93639020	4.4e-07	5	93602194	93699192	96999	+	ENSBTAG00000009444	SLC15A5	protein_coding
781	5	93643359	6.02e-09	5	93602194	93699192	96999	+	ENSBTAG00000009444	SLC15A5	protein_coding
782	5	93655680	5.29e-10	5	93602194	93699192	96999	+	ENSBTAG00000009444	SLC15A5	protein_coding
783	5	93667897	2.19e-07	5	93602194	93699192	96999	+	ENSBTAG00000009444	SLC15A5	protein_coding
784	5	93687013	9.73e-09	5	93602194	93699192	96999	+	ENSBTAG00000009444	SLC15A5	protein_coding
785	5	93688270	1.41e-08	5	93602194	93699192	96999	+	ENSBTAG00000009444	SLC15A5	protein_coding
786	5	93689651	5.51e-08	5	93602194	93699192	96999	+	ENSBTAG00000009444	SLC15A5	protein_coding
787	5	93690313	6.77e-10	5	93602194	93699192	96999	+	ENSBTAG00000009444	SLC15A5	protein_coding
788	5	93691667	5.8e-07	5	93602194	93699192	96999	+	ENSBTAG00000009444	SLC15A5	protein_coding
789	5	93691989	3.42e-08	5	93602194	93699192	96999	+	ENSBTAG00000009444	SLC15A5	protein_coding
790	5	93692903	5.99e-08	5	93602194	93699192	96999	+	ENSBTAG00000009444	SLC15A5	protein_coding
791	5	93693049	4.43e-07	5	93602194	93699192	96999	+	ENSBTAG00000009444	SLC15A5	protein_coding
792	5	93719732	8.06e-09	5	93602194	93699192	96999	+	ENSBTAG00000009444	SLC15A5	protein_coding
793	5	93749986	1.04e-05	5	93602194	93699192	96999	+	ENSBTAG00000009444	SLC15A5	protein_coding
794	5	93791281	3.52e-05	5	93602194	93699192	96999	+	ENSBTAG00000009444	SLC15A5	protein_coding
795	5	93791304	2.64e-08	5	93602194	93699192	96999	+	ENSBTAG00000009444	SLC15A5	protein_coding
796	5	93791281	3.52e-05	5	93887905	94006820	118916	-	ENSBTAG00000022167	DERA	protein_coding
797	5	93791304	2.64e-08	5	93887905	94006820	118916	-	ENSBTAG00000022167	DERA	protein_coding
798	5	93834910	1.07e-05	5	93887905	94006820	118916	-	ENSBTAG00000022167	DERA	protein_coding
799	5	94057089	3.04e-06	5	93887905	94006820	118916	-	ENSBTAG00000022167	DERA	protein_coding
800	5	94064922	2.12e-05	5	93887905	94006820	118916	-	ENSBTAG00000022167	DERA	protein_coding
801	5	94071177	1.35e-05	5	93887905	94006820	118916	-	ENSBTAG00000022167	DERA	protein_coding
802	5	94083977	2.23e-07	5	93887905	94006820	118916	-	ENSBTAG00000022167	DERA	protein_coding
803	5	94090415	1.57e-06	5	93887905	94006820	118916	-	ENSBTAG00000022167	DERA	protein_coding
804	5	94097289	6.71e-06	5	93887905	94006820	118916	-	ENSBTAG00000022167	DERA	protein_coding
805	5	94057089	3.04e-06	5	94018317	94039904	21588	-	ENSBTAG00000014175	STRAP	protein_coding
806	5	94064922	2.12e-05	5	94018317	94039904	21588	-	ENSBTAG00000014175	STRAP	protein_coding
807	5	94071177	1.35e-05	5	94018317	94039904	21588	-	ENSBTAG00000014175	STRAP	protein_coding
808	5	94083977	2.23e-07	5	94018317	94039904	21588	-	ENSBTAG00000014175	STRAP	protein_coding
809	5	94090415	1.57e-06	5	94018317	94039904	21588	-	ENSBTAG00000014175	STRAP	protein_coding
810	5	94097289	6.71e-06	5	94018317	94039904	21588	-	ENSBTAG00000014175	STRAP	protein_coding
811	5	94126141	7.99e-07	5	94018317	94039904	21588	-	ENSBTAG00000014175	STRAP	protein_coding
812	5	94138986	7.09e-06	5	94018317	94039904	21588	-	ENSBTAG00000014175	STRAP	protein_coding
813	5	94057089	3.04e-06	5	94028129	94028311	183	-	ENSBTAG00000042414	NA	snoRNA
814	5	94064922	2.12e-05	5	94028129	94028311	183	-	ENSBTAG00000042414	NA	snoRNA
815	5	94071177	1.35e-05	5	94028129	94028311	183	-	ENSBTAG00000042414	NA	snoRNA
816	5	94083977	2.23e-07	5	94028129	94028311	183	-	ENSBTAG00000042414	NA	snoRNA
817	5	94090415	1.57e-06	5	94028129	94028311	183	-	ENSBTAG00000042414	NA	snoRNA
818	5	94097289	6.71e-06	5	94028129	94028311	183	-	ENSBTAG00000042414	NA	snoRNA
819	5	94126141	7.99e-07	5	94028129	94028311	183	-	ENSBTAG00000042414	NA	snoRNA
820	5	94057089	3.04e-06	5	94125186	94321587	196402	+	ENSBTAG00000000369	EPS8	protein_coding
821	5	94064922	2.12e-05	5	94125186	94321587	196402	+	ENSBTAG00000000369	EPS8	protein_coding
822	5	94071177	1.35e-05	5	94125186	94321587	196402	+	ENSBTAG00000000369	EPS8	protein_coding
823	5	94083977	2.23e-07	5	94125186	94321587	196402	+	ENSBTAG00000000369	EPS8	protein_coding
824	5	94090415	1.57e-06	5	94125186	94321587	196402	+	ENSBTAG00000000369	EPS8	protein_coding
825	5	94097289	6.71e-06	5	94125186	94321587	196402	+	ENSBTAG00000000369	EPS8	protein_coding
826	5	94126141	7.99e-07	5	94125186	94321587	196402	+	ENSBTAG00000000369	EPS8	protein_coding
827	5	94138986	7.09e-06	5	94125186	94321587	196402	+	ENSBTAG00000000369	EPS8	protein_coding
828	5	94141292	8.07e-07	5	94125186	94321587	196402	+	ENSBTAG00000000369	EPS8	protein_coding
829	5	94152281	1.71e-06	5	94125186	94321587	196402	+	ENSBTAG00000000369	EPS8	protein_coding
830	5	94158523	7.46e-06	5	94125186	94321587	196402	+	ENSBTAG00000000369	EPS8	protein_coding
831	5	94159769	3.41e-07	5	94125186	94321587	196402	+	ENSBTAG00000000369	EPS8	protein_coding
832	5	94169794	4.75e-06	5	94125186	94321587	196402	+	ENSBTAG00000000369	EPS8	protein_coding
833	5	94172572	8.29e-06	5	94125186	94321587	196402	+	ENSBTAG00000000369	EPS8	protein_coding
834	5	94182481	5.12e-08	5	94125186	94321587	196402	+	ENSBTAG00000000369	EPS8	protein_coding
835	5	94185628	6.12e-08	5	94125186	94321587	196402	+	ENSBTAG00000000369	EPS8	protein_coding
836	5	94187321	7.26e-07	5	94125186	94321587	196402	+	ENSBTAG00000000369	EPS8	protein_coding
837	5	94187658	7.6e-07	5	94125186	94321587	196402	+	ENSBTAG00000000369	EPS8	protein_coding
838	5	94190519	1.95e-05	5	94125186	94321587	196402	+	ENSBTAG00000000369	EPS8	protein_coding
839	5	94194183	1.57e-06	5	94125186	94321587	196402	+	ENSBTAG00000000369	EPS8	protein_coding
840	5	94200979	1.98e-05	5	94125186	94321587	196402	+	ENSBTAG00000000369	EPS8	protein_coding
841	5	94202117	2.24e-05	5	94125186	94321587	196402	+	ENSBTAG00000000369	EPS8	protein_coding
842	5	94217281	4.02e-08	5	94125186	94321587	196402	+	ENSBTAG00000000369	EPS8	protein_coding
843	5	94219661	1.17e-06	5	94125186	94321587	196402	+	ENSBTAG00000000369	EPS8	protein_coding
844	5	94220819	6.41e-08	5	94125186	94321587	196402	+	ENSBTAG00000000369	EPS8	protein_coding
845	5	94225344	8.39e-06	5	94125186	94321587	196402	+	ENSBTAG00000000369	EPS8	protein_coding
846	5	94308747	2.82e-06	5	94125186	94321587	196402	+	ENSBTAG00000000369	EPS8	protein_coding
847	5	94200979	1.98e-05	5	94298699	94298758	60	+	ENSBTAG00000052966	bta-mir-2285be	miRNA
848	5	94202117	2.24e-05	5	94298699	94298758	60	+	ENSBTAG00000052966	bta-mir-2285be	miRNA
849	5	94217281	4.02e-08	5	94298699	94298758	60	+	ENSBTAG00000052966	bta-mir-2285be	miRNA
850	5	94219661	1.17e-06	5	94298699	94298758	60	+	ENSBTAG00000052966	bta-mir-2285be	miRNA
851	5	94220819	6.41e-08	5	94298699	94298758	60	+	ENSBTAG00000052966	bta-mir-2285be	miRNA
852	5	94225344	8.39e-06	5	94298699	94298758	60	+	ENSBTAG00000052966	bta-mir-2285be	miRNA
853	5	94308747	2.82e-06	5	94298699	94298758	60	+	ENSBTAG00000052966	bta-mir-2285be	miRNA
854	5	94308747	2.82e-06	5	94342435	94455619	113185	-	ENSBTAG00000006256	PTPRO	protein_coding
855	5	95134500	1.95e-05	5	95068426	95082135	13710	+	ENSBTAG00000008352	ART4	protein_coding
856	5	95134500	1.95e-05	5	95085927	95086643	717	-	ENSBTAG00000008351	C5H12orf60	protein_coding
857	5	95134500	1.95e-05	5	95091313	95099829	8517	+	ENSBTAG00000026610	SMCO3	protein_coding
858	5	95134500	1.95e-05	5	95103224	95118867	15644	+	ENSBTAG00000014759	WBP11	protein_coding
859	5	95134500	1.95e-05	5	95136650	95137326	677	-	ENSBTAG00000030503	H2AJ	protein_coding
860	5	95134500	1.95e-05	5	95139257	95152774	13518	+	ENSBTAG00000030504	H4-16	protein_coding
861	5	95134500	1.95e-05	5	95172751	95238347	65597	+	ENSBTAG00000019722	GUCY2C	protein_coding
862	5	95960425	2.69e-05	5	95970070	96313866	343797	+	ENSBTAG00000000219	GRIN2B	protein_coding
863	5	96156110	3.57e-05	5	95970070	96313866	343797	+	ENSBTAG00000000219	GRIN2B	protein_coding
864	5	96183089	3.57e-05	5	95970070	96313866	343797	+	ENSBTAG00000000219	GRIN2B	protein_coding
865	5	96190832	4.91e-06	5	95970070	96313866	343797	+	ENSBTAG00000000219	GRIN2B	protein_coding
866	5	96194581	1.18e-05	5	95970070	96313866	343797	+	ENSBTAG00000000219	GRIN2B	protein_coding
867	5	96308886	6.53e-06	5	95970070	96313866	343797	+	ENSBTAG00000000219	GRIN2B	protein_coding
868	5	96537932	9.82e-07	5	96633068	96654177	21110	-	ENSBTAG00000036078	EMP1	protein_coding
869	5	96549553	3.61e-05	5	96633068	96654177	21110	-	ENSBTAG00000036078	EMP1	protein_coding
870	5	96697698	1.45e-06	5	96633068	96654177	21110	-	ENSBTAG00000036078	EMP1	protein_coding
871	5	96698319	1.25e-05	5	96633068	96654177	21110	-	ENSBTAG00000036078	EMP1	protein_coding
872	5	96697698	1.45e-06	5	96766338	96785806	19469	+	ENSBTAG00000004721	GSG1	protein_coding
873	5	96698319	1.25e-05	5	96766338	96785806	19469	+	ENSBTAG00000004721	GSG1	protein_coding
874	5	96756800	2.81e-06	5	96766338	96785806	19469	+	ENSBTAG00000004721	GSG1	protein_coding
875	5	96766678	1.34e-05	5	96766338	96785806	19469	+	ENSBTAG00000004721	GSG1	protein_coding
876	5	96697698	1.45e-06	5	96786665	96862648	75984	-	ENSBTAG00000014322	FAM234B	protein_coding
877	5	96698319	1.25e-05	5	96786665	96862648	75984	-	ENSBTAG00000014322	FAM234B	protein_coding
878	5	96756800	2.81e-06	5	96786665	96862648	75984	-	ENSBTAG00000014322	FAM234B	protein_coding
879	5	96766678	1.34e-05	5	96786665	96862648	75984	-	ENSBTAG00000014322	FAM234B	protein_coding
880	5	97400455	1.22e-05	5	97282682	97334536	51855	+	ENSBTAG00000010763	DUSP16	protein_coding
881	5	97400455	1.22e-05	5	97342528	97440530	98003	-	ENSBTAG00000008989	BORCS5	protein_coding
882	5	97400455	1.22e-05	5	97450152	97450346	195	-	ENSBTAG00000052497	NA	protein_coding
883	5	97400455	1.22e-05	5	97454273	97478531	24259	+	ENSBTAG00000008721	MANSC1	protein_coding
884	5	97969052	3.06e-05	5	97936658	98225335	288678	-	ENSBTAG00000014605	ETV6	protein_coding
885	5	97984170	3.39e-06	5	97936658	98225335	288678	-	ENSBTAG00000014605	ETV6	protein_coding
886	5	97985519	6.27e-06	5	97936658	98225335	288678	-	ENSBTAG00000014605	ETV6	protein_coding
887	5	97987120	1.69e-05	5	97936658	98225335	288678	-	ENSBTAG00000014605	ETV6	protein_coding
888	5	97992184	2.1e-07	5	97936658	98225335	288678	-	ENSBTAG00000014605	ETV6	protein_coding
889	5	98230321	7.55e-06	5	97936658	98225335	288678	-	ENSBTAG00000014605	ETV6	protein_coding
890	5	98257664	7.55e-06	5	97936658	98225335	288678	-	ENSBTAG00000014605	ETV6	protein_coding
891	5	98952796	1.87e-06	5	98853392	98878560	25169	+	ENSBTAG00000009663	YBX3	protein_coding
892	5	98952796	1.87e-06	5	98891931	98945941	54011	+	ENSBTAG00000015351	STYK1	protein_coding
893	5	98952796	1.87e-06	5	98952626	98963107	10482	+	ENSBTAG00000019235	MAGOHB	protein_coding
894	5	98952796	1.87e-06	5	98969137	98984165	15029	+	ENSBTAG00000009252	KLRA1	protein_coding
895	5	98952796	1.87e-06	5	99025895	99039979	14085	+	ENSBTAG00000052617	NA	lncRNA
896	5	98952796	1.87e-06	5	99040000	99048507	8508	+	ENSBTAG00000052865	NA	protein_coding
897	5	101089310	5.75e-06	5	100984954	100998031	13078	+	ENSBTAG00000018207	M6PR	protein_coding
898	5	101089310	5.75e-06	5	100997211	101017135	19925	-	ENSBTAG00000018205	PHC1	protein_coding
899	5	101089310	5.75e-06	5	101041433	101090609	49177	-	ENSBTAG00000004097	A2ML1	protein_coding
900	5	101089310	5.75e-06	5	101087152	101087214	63	-	ENSBTAG00000044623	bta-mir-2284r	miRNA
901	5	101089310	5.75e-06	5	101125927	101163364	37438	-	ENSBTAG00000003291	RIMKLB	protein_coding
902	5	116254401	1.81e-05	5	116028707	116169393	140687	+	ENSBTAG00000009351	ATXN10	protein_coding
903	5	116254401	1.81e-05	5	116230309	116284408	54100	-	ENSBTAG00000048365	WNT7B	protein_coding
904	6	20505515	2.47e-05	6	20468513	20472571	4059	-	ENSBTAG00000048476	NA	lncRNA
905	6	21485441	1.27e-05	6	21354118	21442491	88374	+	ENSBTAG00000016247	TACR3	protein_coding
906	6	21857354	1.78e-05	6	21762234	21789601	27368	+	ENSBTAG00000002526	BDH2	protein_coding
907	6	21857354	1.78e-05	6	21792500	21851763	59264	+	ENSBTAG00000040088	SLC9B2	protein_coding
908	6	21857354	1.78e-05	6	21861338	21928497	67160	+	ENSBTAG00000009673	SLC9B1	protein_coding
909	6	29579107	6.79e-07	6	29373117	29593444	220328	-	ENSBTAG00000002081	BMPR1B	protein_coding
910	6	29585715	2.32e-05	6	29373117	29593444	220328	-	ENSBTAG00000002081	BMPR1B	protein_coding
911	6	29591618	2.1e-06	6	29373117	29593444	220328	-	ENSBTAG00000002081	BMPR1B	protein_coding
912	6	29617409	6.04e-06	6	29373117	29593444	220328	-	ENSBTAG00000002081	BMPR1B	protein_coding
913	6	29622322	6.37e-06	6	29373117	29593444	220328	-	ENSBTAG00000002081	BMPR1B	protein_coding
914	6	29632260	2.95e-05	6	29373117	29593444	220328	-	ENSBTAG00000002081	BMPR1B	protein_coding
915	6	29634615	7.03e-06	6	29373117	29593444	220328	-	ENSBTAG00000002081	BMPR1B	protein_coding
916	6	29828832	1.54e-05	6	29911322	30142653	231332	-	ENSBTAG00000012818	PDLIM5	protein_coding
917	6	29829756	1.08e-05	6	29911322	30142653	231332	-	ENSBTAG00000012818	PDLIM5	protein_coding
918	6	30057030	3.35e-06	6	29911322	30142653	231332	-	ENSBTAG00000012818	PDLIM5	protein_coding
919	6	30057030	3.35e-06	6	29990590	29990701	112	+	ENSBTAG00000053334	Y_RNA	misc_RNA
920	6	30057030	3.35e-06	6	30119684	30119970	287	+	ENSBTAG00000043657	7SK	misc_RNA
921	6	32058073	2.78e-05	6	32036580	32043790	7211	-	ENSBTAG00000053441	NA	protein_coding
922	6	32063605	2.54e-05	6	32036580	32043790	7211	-	ENSBTAG00000053441	NA	protein_coding
923	6	32065749	1.04e-05	6	32036580	32043790	7211	-	ENSBTAG00000053441	NA	protein_coding
924	6	32065898	1.79e-05	6	32036580	32043790	7211	-	ENSBTAG00000053441	NA	protein_coding
925	6	32067970	1.9e-05	6	32036580	32043790	7211	-	ENSBTAG00000053441	NA	protein_coding
926	6	32070563	2.03e-05	6	32036580	32043790	7211	-	ENSBTAG00000053441	NA	protein_coding
927	6	32071195	3.1e-05	6	32036580	32043790	7211	-	ENSBTAG00000053441	NA	protein_coding
928	6	36175010	9.99e-06	6	36052150	36198478	146329	-	ENSBTAG00000010120	HERC3	protein_coding
929	6	36205216	9.68e-06	6	36052150	36198478	146329	-	ENSBTAG00000010120	HERC3	protein_coding
930	6	36175010	9.99e-06	6	36082759	36084685	1927	+	ENSBTAG00000010128	NAP1L5	protein_coding
931	6	36175010	9.99e-06	6	36250083	36253466	3384	+	ENSBTAG00000020541	PIGY	protein_coding
932	6	36205216	9.68e-06	6	36250083	36253466	3384	+	ENSBTAG00000020541	PIGY	protein_coding
933	6	36175010	9.99e-06	6	36257293	36302174	44882	-	ENSBTAG00000020538	HERC5	protein_coding
934	6	36205216	9.68e-06	6	36257293	36302174	44882	-	ENSBTAG00000020538	HERC5	protein_coding
935	6	60611404	3.07e-05	6	60224068	60573254	349187	+	ENSBTAG00000010677	LIMCH1	protein_coding
936	6	60612363	2.24e-05	6	60224068	60573254	349187	+	ENSBTAG00000010677	LIMCH1	protein_coding
937	6	60611404	3.07e-05	6	60576749	60577071	323	+	ENSBTAG00000042558	7SK	misc_RNA
938	6	60612363	2.24e-05	6	60576749	60577071	323	+	ENSBTAG00000042558	7SK	misc_RNA
939	6	60611404	3.07e-05	6	60622076	60627204	5129	+	ENSBTAG00000051208	NA	protein_coding
940	6	60612363	2.24e-05	6	60622076	60627204	5129	+	ENSBTAG00000051208	NA	protein_coding
941	6	60611404	3.07e-05	6	60646949	60650155	3207	-	ENSBTAG00000044166	PHOX2B	protein_coding
942	6	60612363	2.24e-05	6	60646949	60650155	3207	-	ENSBTAG00000044166	PHOX2B	protein_coding
943	6	61834517	2.76e-05	6	61696746	61829320	132575	+	ENSBTAG00000032947	GRXCR1	protein_coding
944	6	61835301	2.7e-05	6	61696746	61829320	132575	+	ENSBTAG00000032947	GRXCR1	protein_coding
945	6	61836644	1.89e-05	6	61696746	61829320	132575	+	ENSBTAG00000032947	GRXCR1	protein_coding
946	6	62883476	3.5e-05	6	62835528	63097599	262072	-	ENSBTAG00000038659	KCTD8	protein_coding
947	6	62883822	1.52e-05	6	62835528	63097599	262072	-	ENSBTAG00000038659	KCTD8	protein_coding
948	6	62884032	2.79e-05	6	62835528	63097599	262072	-	ENSBTAG00000038659	KCTD8	protein_coding
949	6	62908716	2.79e-05	6	62835528	63097599	262072	-	ENSBTAG00000038659	KCTD8	protein_coding
950	6	62941568	2.59e-05	6	62835528	63097599	262072	-	ENSBTAG00000038659	KCTD8	protein_coding
951	6	63163071	3.11e-05	6	62835528	63097599	262072	-	ENSBTAG00000038659	KCTD8	protein_coding
952	6	63163071	3.11e-05	6	63238860	63272379	33520	-	ENSBTAG00000001603	YIPF7	protein_coding
953	6	64536578	1.4e-07	6	64584452	64674550	90099	-	ENSBTAG00000012296	GABRG1	protein_coding
954	6	64551369	1.44e-07	6	64584452	64674550	90099	-	ENSBTAG00000012296	GABRG1	protein_coding
955	6	64677370	1.36e-05	6	64584452	64674550	90099	-	ENSBTAG00000012296	GABRG1	protein_coding
956	6	64677431	4.69e-06	6	64584452	64674550	90099	-	ENSBTAG00000012296	GABRG1	protein_coding
957	6	64707239	7.21e-06	6	64584452	64674550	90099	-	ENSBTAG00000012296	GABRG1	protein_coding
958	6	64707454	1.07e-05	6	64584452	64674550	90099	-	ENSBTAG00000012296	GABRG1	protein_coding
959	6	64708520	1.47e-05	6	64584452	64674550	90099	-	ENSBTAG00000012296	GABRG1	protein_coding
960	6	64718453	4.94e-06	6	64584452	64674550	90099	-	ENSBTAG00000012296	GABRG1	protein_coding
961	6	64720410	1.29e-05	6	64584452	64674550	90099	-	ENSBTAG00000012296	GABRG1	protein_coding
962	6	64905616	5.04e-07	6	64820535	64960787	140253	-	ENSBTAG00000011817	GABRA2	protein_coding
963	6	64921147	1.08e-05	6	64820535	64960787	140253	-	ENSBTAG00000011817	GABRA2	protein_coding
964	6	64921205	3.2e-05	6	64820535	64960787	140253	-	ENSBTAG00000011817	GABRA2	protein_coding
965	6	65456335	6.11e-06	6	65420881	65421228	348	-	ENSBTAG00000039213	H4C14	protein_coding
966	6	65466447	1.11e-05	6	65420881	65421228	348	-	ENSBTAG00000039213	H4C14	protein_coding
967	6	65456335	6.11e-06	6	65496510	65573542	77033	-	ENSBTAG00000016645	GABRA4	protein_coding
968	6	65466447	1.11e-05	6	65496510	65573542	77033	-	ENSBTAG00000016645	GABRA4	protein_coding
969	6	65992569	6.2e-06	6	65611356	66064698	453343	+	ENSBTAG00000017837	GABRB1	protein_coding
970	6	66006984	1.17e-05	6	65611356	66064698	453343	+	ENSBTAG00000017837	GABRB1	protein_coding
971	6	65992569	6.2e-06	6	65987009	65987110	102	+	ENSBTAG00000043245	U6	snRNA
972	6	66006984	1.17e-05	6	65987009	65987110	102	+	ENSBTAG00000043245	U6	snRNA
973	6	66006984	1.17e-05	6	66096689	66109857	13169	-	ENSBTAG00000001348	COMMD8	protein_coding
974	6	66438334	3.77e-07	6	66274892	66581597	306706	-	ENSBTAG00000002199	CORIN	protein_coding
975	6	66487993	9.68e-07	6	66274892	66581597	306706	-	ENSBTAG00000002199	CORIN	protein_coding
976	6	66968096	3.35e-05	6	66874604	66989648	115045	-	ENSBTAG00000051457	NA	protein_coding
977	6	66968096	3.35e-05	6	67048510	67117951	69442	+	ENSBTAG00000021963	SLAIN2	protein_coding
978	6	66968096	3.35e-05	6	67053140	67053258	119	-	ENSBTAG00000053633	U2	snRNA
979	6	67384872	5e-06	6	67179392	67325259	145868	-	ENSBTAG00000000137	FRYL	protein_coding
980	6	67388884	2.52e-05	6	67179392	67325259	145868	-	ENSBTAG00000000137	FRYL	protein_coding
981	6	67389926	4.31e-07	6	67179392	67325259	145868	-	ENSBTAG00000000137	FRYL	protein_coding
982	6	67420958	9.89e-06	6	67179392	67325259	145868	-	ENSBTAG00000000137	FRYL	protein_coding
983	6	67384872	5e-06	6	67317831	67317953	123	-	ENSBTAG00000032728	5S_rRNA	rRNA
984	6	67388884	2.52e-05	6	67317831	67317953	123	-	ENSBTAG00000032728	5S_rRNA	rRNA
985	6	67389926	4.31e-07	6	67317831	67317953	123	-	ENSBTAG00000032728	5S_rRNA	rRNA
986	6	67420958	9.89e-06	6	67496284	67519221	22938	+	ENSBTAG00000010611	OCIAD1	protein_coding
987	6	67427235	1.06e-05	6	67496284	67519221	22938	+	ENSBTAG00000010611	OCIAD1	protein_coding
988	6	67926399	1.48e-05	6	67852541	67875658	23118	-	ENSBTAG00000014599	LRRC66	protein_coding
989	6	67926399	1.48e-05	6	67878832	67905884	27053	-	ENSBTAG00000014601	SGCB	protein_coding
990	6	67926399	1.48e-05	6	67916175	67961503	45329	+	ENSBTAG00000018106	SPATA18	protein_coding
991	6	68931793	2.15e-05	6	68538960	68936021	397062	-	ENSBTAG00000020648	SCFD2	protein_coding
992	6	68950273	2.41e-06	6	68538960	68936021	397062	-	ENSBTAG00000020648	SCFD2	protein_coding
993	6	68977710	5.08e-06	6	68538960	68936021	397062	-	ENSBTAG00000020648	SCFD2	protein_coding
994	6	69023715	7.92e-06	6	68538960	68936021	397062	-	ENSBTAG00000020648	SCFD2	protein_coding
995	6	68931793	2.15e-05	6	68940818	69005828	65011	+	ENSBTAG00000020653	FIP1L1	protein_coding
996	6	68950273	2.41e-06	6	68940818	69005828	65011	+	ENSBTAG00000020653	FIP1L1	protein_coding
997	6	68977710	5.08e-06	6	68940818	69005828	65011	+	ENSBTAG00000020653	FIP1L1	protein_coding
998	6	69023715	7.92e-06	6	68940818	69005828	65011	+	ENSBTAG00000020653	FIP1L1	protein_coding
999	6	69039130	7.38e-07	6	68940818	69005828	65011	+	ENSBTAG00000020653	FIP1L1	protein_coding
1000	6	68931793	2.15e-05	6	69006787	69194162	187376	-	ENSBTAG00000020658	LNX1	protein_coding
1001	6	68950273	2.41e-06	6	69006787	69194162	187376	-	ENSBTAG00000020658	LNX1	protein_coding
1002	6	68977710	5.08e-06	6	69006787	69194162	187376	-	ENSBTAG00000020658	LNX1	protein_coding
1003	6	69023715	7.92e-06	6	69006787	69194162	187376	-	ENSBTAG00000020658	LNX1	protein_coding
1004	6	69039130	7.38e-07	6	69006787	69194162	187376	-	ENSBTAG00000020658	LNX1	protein_coding
1005	6	69170070	2.51e-05	6	69006787	69194162	187376	-	ENSBTAG00000020658	LNX1	protein_coding
1006	6	69432688	1.67e-05	6	69404268	69404524	257	-	ENSBTAG00000004082	NA	pseudogene
1007	6	70829092	1.6e-05	6	70803119	70819349	16231	+	ENSBTAG00000014913	SRD5A3	protein_coding
1008	6	70829092	1.6e-05	6	70838726	70865828	27103	+	ENSBTAG00000001269	TMEM165	protein_coding
1009	6	70829092	1.6e-05	6	70874084	70978580	104497	-	ENSBTAG00000044044	CLOCK	protein_coding
1010	6	79085711	2.57e-06	6	79182071	79182850	780	-	ENSBTAG00000054580	NA	protein_coding
1011	6	79112302	2.57e-06	6	79182071	79182850	780	-	ENSBTAG00000054580	NA	protein_coding
1012	6	79131799	1.06e-05	6	79182071	79182850	780	-	ENSBTAG00000054580	NA	protein_coding
1013	6	79133531	2.05e-05	6	79182071	79182850	780	-	ENSBTAG00000054580	NA	protein_coding
1014	6	79135564	1.2e-05	6	79182071	79182850	780	-	ENSBTAG00000054580	NA	protein_coding
1015	6	79136322	1.76e-05	6	79182071	79182850	780	-	ENSBTAG00000054580	NA	protein_coding
1016	6	79195665	5.8e-06	6	79182071	79182850	780	-	ENSBTAG00000054580	NA	protein_coding
1017	6	79239306	5.8e-06	6	79182071	79182850	780	-	ENSBTAG00000054580	NA	protein_coding
1018	6	79893437	5.87e-06	6	79787721	79930192	142472	-	ENSBTAG00000024826	TECRL	protein_coding
1019	6	79908885	4.02e-06	6	79787721	79930192	142472	-	ENSBTAG00000024826	TECRL	protein_coding
1020	6	81633290	2.72e-07	6	81666511	81670262	3752	+	ENSBTAG00000052362	NA	protein_coding
1021	6	81673240	7.43e-08	6	81666511	81670262	3752	+	ENSBTAG00000052362	NA	protein_coding
1022	6	81675384	2.23e-09	6	81666511	81670262	3752	+	ENSBTAG00000052362	NA	protein_coding
1023	6	81693127	2.53e-09	6	81666511	81670262	3752	+	ENSBTAG00000052362	NA	protein_coding
1024	6	81710842	8.49e-09	6	81666511	81670262	3752	+	ENSBTAG00000052362	NA	protein_coding
1025	6	83094656	2.67e-06	6	83183416	83277500	94085	-	ENSBTAG00000001323	CENPC	protein_coding
1026	6	83099899	3.08e-05	6	83183416	83277500	94085	-	ENSBTAG00000001323	CENPC	protein_coding
1027	6	83109228	8.75e-06	6	83183416	83277500	94085	-	ENSBTAG00000001323	CENPC	protein_coding
1028	6	83111699	3.15e-05	6	83183416	83277500	94085	-	ENSBTAG00000001323	CENPC	protein_coding
1029	6	83113446	3.1e-05	6	83183416	83277500	94085	-	ENSBTAG00000001323	CENPC	protein_coding
1030	6	83115635	1.36e-05	6	83183416	83277500	94085	-	ENSBTAG00000001323	CENPC	protein_coding
1031	6	83118665	1.83e-05	6	83183416	83277500	94085	-	ENSBTAG00000001323	CENPC	protein_coding
1032	6	83120078	1.14e-05	6	83183416	83277500	94085	-	ENSBTAG00000001323	CENPC	protein_coding
1033	6	83121718	1.22e-06	6	83183416	83277500	94085	-	ENSBTAG00000001323	CENPC	protein_coding
1034	6	83122879	1.36e-05	6	83183416	83277500	94085	-	ENSBTAG00000001323	CENPC	protein_coding
1035	6	83124396	4.72e-06	6	83183416	83277500	94085	-	ENSBTAG00000001323	CENPC	protein_coding
1036	6	83124508	4.31e-06	6	83183416	83277500	94085	-	ENSBTAG00000001323	CENPC	protein_coding
1037	6	83127451	6.89e-06	6	83183416	83277500	94085	-	ENSBTAG00000001323	CENPC	protein_coding
1038	6	83140244	3.21e-05	6	83183416	83277500	94085	-	ENSBTAG00000001323	CENPC	protein_coding
1039	6	83140881	3.01e-05	6	83183416	83277500	94085	-	ENSBTAG00000001323	CENPC	protein_coding
1040	6	83166021	1.21e-05	6	83183416	83277500	94085	-	ENSBTAG00000001323	CENPC	protein_coding
1041	6	83169252	5.03e-06	6	83183416	83277500	94085	-	ENSBTAG00000001323	CENPC	protein_coding
1042	6	83230932	5.62e-06	6	83183416	83277500	94085	-	ENSBTAG00000001323	CENPC	protein_coding
1043	6	83241197	3.31e-07	6	83183416	83277500	94085	-	ENSBTAG00000001323	CENPC	protein_coding
1044	6	83253647	8.26e-08	6	83183416	83277500	94085	-	ENSBTAG00000001323	CENPC	protein_coding
1045	6	83264863	4.82e-07	6	83183416	83277500	94085	-	ENSBTAG00000001323	CENPC	protein_coding
1046	6	83230932	5.62e-06	6	83291686	83347989	56304	+	ENSBTAG00000000962	STAP1	protein_coding
1047	6	83241197	3.31e-07	6	83291686	83347989	56304	+	ENSBTAG00000000962	STAP1	protein_coding
1048	6	83253647	8.26e-08	6	83291686	83347989	56304	+	ENSBTAG00000000962	STAP1	protein_coding
1049	6	83264863	4.82e-07	6	83291686	83347989	56304	+	ENSBTAG00000000962	STAP1	protein_coding
1050	6	83424029	3e-05	6	83291686	83347989	56304	+	ENSBTAG00000000962	STAP1	protein_coding
1051	6	83442653	1.88e-06	6	83291686	83347989	56304	+	ENSBTAG00000000962	STAP1	protein_coding
1052	6	83230932	5.62e-06	6	83328886	83415785	86900	-	ENSBTAG00000006837	UBA6	protein_coding
1053	6	83241197	3.31e-07	6	83328886	83415785	86900	-	ENSBTAG00000006837	UBA6	protein_coding
1054	6	83253647	8.26e-08	6	83328886	83415785	86900	-	ENSBTAG00000006837	UBA6	protein_coding
1055	6	83264863	4.82e-07	6	83328886	83415785	86900	-	ENSBTAG00000006837	UBA6	protein_coding
1056	6	83424029	3e-05	6	83328886	83415785	86900	-	ENSBTAG00000006837	UBA6	protein_coding
1057	6	83442653	1.88e-06	6	83328886	83415785	86900	-	ENSBTAG00000006837	UBA6	protein_coding
1058	6	83451739	3e-05	6	83328886	83415785	86900	-	ENSBTAG00000006837	UBA6	protein_coding
1059	6	83454239	9.12e-07	6	83328886	83415785	86900	-	ENSBTAG00000006837	UBA6	protein_coding
1060	6	83458153	3.43e-05	6	83328886	83415785	86900	-	ENSBTAG00000006837	UBA6	protein_coding
1061	6	83424029	3e-05	6	83434759	83452201	17443	-	ENSBTAG00000000438	GNRHR	protein_coding
1062	6	83442653	1.88e-06	6	83434759	83452201	17443	-	ENSBTAG00000000438	GNRHR	protein_coding
1063	6	83451739	3e-05	6	83434759	83452201	17443	-	ENSBTAG00000000438	GNRHR	protein_coding
1064	6	83454239	9.12e-07	6	83434759	83452201	17443	-	ENSBTAG00000000438	GNRHR	protein_coding
1065	6	83458153	3.43e-05	6	83434759	83452201	17443	-	ENSBTAG00000000438	GNRHR	protein_coding
1066	6	83424029	3e-05	6	83456627	83518335	61709	-	ENSBTAG00000038648	NA	protein_coding
1067	6	83442653	1.88e-06	6	83456627	83518335	61709	-	ENSBTAG00000038648	NA	protein_coding
1068	6	83451739	3e-05	6	83456627	83518335	61709	-	ENSBTAG00000038648	NA	protein_coding
1069	6	83454239	9.12e-07	6	83456627	83518335	61709	-	ENSBTAG00000038648	NA	protein_coding
1070	6	83458153	3.43e-05	6	83456627	83518335	61709	-	ENSBTAG00000038648	NA	protein_coding
1071	6	83442653	1.88e-06	6	83534118	83573690	39573	-	ENSBTAG00000001925	TMPRSS11D	protein_coding
1072	6	83451739	3e-05	6	83534118	83573690	39573	-	ENSBTAG00000001925	TMPRSS11D	protein_coding
1073	6	83454239	9.12e-07	6	83534118	83573690	39573	-	ENSBTAG00000001925	TMPRSS11D	protein_coding
1074	6	83458153	3.43e-05	6	83534118	83573690	39573	-	ENSBTAG00000001925	TMPRSS11D	protein_coding
1075	6	83829162	1.81e-05	6	83750662	83789801	39140	-	ENSBTAG00000004412	TMPRSS11F	protein_coding
1076	6	83859454	5.6e-06	6	83750662	83789801	39140	-	ENSBTAG00000004412	TMPRSS11F	protein_coding
1077	6	83829162	1.81e-05	6	83827949	83844189	16241	-	ENSBTAG00000050708	NA	lncRNA
1078	6	83859454	5.6e-06	6	83827949	83844189	16241	-	ENSBTAG00000050708	NA	lncRNA
1079	6	83939178	7.35e-07	6	83827949	83844189	16241	-	ENSBTAG00000050708	NA	lncRNA
1080	6	83829162	1.81e-05	6	83890034	83911814	21781	-	ENSBTAG00000048377	TMPRSS11BNL	protein_coding
1081	6	83859454	5.6e-06	6	83890034	83911814	21781	-	ENSBTAG00000048377	TMPRSS11BNL	protein_coding
1082	6	83939178	7.35e-07	6	83890034	83911814	21781	-	ENSBTAG00000048377	TMPRSS11BNL	protein_coding
1083	6	83952572	8e-06	6	83890034	83911814	21781	-	ENSBTAG00000048377	TMPRSS11BNL	protein_coding
1084	6	83829162	1.81e-05	6	83916857	83918322	1466	+	ENSBTAG00000032360	NAP1L1	protein_coding
1085	6	83859454	5.6e-06	6	83916857	83918322	1466	+	ENSBTAG00000032360	NAP1L1	protein_coding
1086	6	83939178	7.35e-07	6	83916857	83918322	1466	+	ENSBTAG00000032360	NAP1L1	protein_coding
1087	6	83952572	8e-06	6	83916857	83918322	1466	+	ENSBTAG00000032360	NAP1L1	protein_coding
1088	6	83859454	5.6e-06	6	83956108	83994104	37997	-	ENSBTAG00000038520	TMPRSS11E	protein_coding
1089	6	83939178	7.35e-07	6	83956108	83994104	37997	-	ENSBTAG00000038520	TMPRSS11E	protein_coding
1090	6	83952572	8e-06	6	83956108	83994104	37997	-	ENSBTAG00000038520	TMPRSS11E	protein_coding
1091	6	83939178	7.35e-07	6	83986282	83986392	111	+	ENSBTAG00000044890	5S_rRNA	rRNA
1092	6	83952572	8e-06	6	83986282	83986392	111	+	ENSBTAG00000044890	5S_rRNA	rRNA
1093	6	84462805	8.46e-06	6	84296707	84402848	106142	-	ENSBTAG00000054846	NA	protein_coding
1094	6	84464742	9.66e-06	6	84296707	84402848	106142	-	ENSBTAG00000054846	NA	protein_coding
1095	6	84465052	4.29e-07	6	84296707	84402848	106142	-	ENSBTAG00000054846	NA	protein_coding
1096	6	84462805	8.46e-06	6	84443442	84464670	21229	-	ENSBTAG00000039991	UGT2B10	protein_coding
1097	6	84464742	9.66e-06	6	84443442	84464670	21229	-	ENSBTAG00000039991	UGT2B10	protein_coding
1098	6	84465052	4.29e-07	6	84443442	84464670	21229	-	ENSBTAG00000039991	UGT2B10	protein_coding
1099	6	84511587	8.97e-07	6	84443442	84464670	21229	-	ENSBTAG00000039991	UGT2B10	protein_coding
1100	6	84462805	8.46e-06	6	84497382	84513073	15692	-	ENSBTAG00000049291	NA	protein_coding
1101	6	84464742	9.66e-06	6	84497382	84513073	15692	-	ENSBTAG00000049291	NA	protein_coding
1102	6	84465052	4.29e-07	6	84497382	84513073	15692	-	ENSBTAG00000049291	NA	protein_coding
1103	6	84511587	8.97e-07	6	84497382	84513073	15692	-	ENSBTAG00000049291	NA	protein_coding
1104	6	84462805	8.46e-06	6	84515768	84515860	93	+	ENSBTAG00000045349	5S_rRNA	rRNA
1105	6	84464742	9.66e-06	6	84515768	84515860	93	+	ENSBTAG00000045349	5S_rRNA	rRNA
1106	6	84465052	4.29e-07	6	84515768	84515860	93	+	ENSBTAG00000045349	5S_rRNA	rRNA
1107	6	84511587	8.97e-07	6	84515768	84515860	93	+	ENSBTAG00000045349	5S_rRNA	rRNA
1108	6	84462805	8.46e-06	6	84526796	84627239	100444	-	ENSBTAG00000003523	NA	protein_coding
1109	6	84464742	9.66e-06	6	84526796	84627239	100444	-	ENSBTAG00000003523	NA	protein_coding
1110	6	84465052	4.29e-07	6	84526796	84627239	100444	-	ENSBTAG00000003523	NA	protein_coding
1111	6	84511587	8.97e-07	6	84526796	84627239	100444	-	ENSBTAG00000003523	NA	protein_coding
1112	6	84992640	3.37e-06	6	84949480	84986700	37221	-	ENSBTAG00000015047	NA	protein_coding
1113	6	85065991	2.39e-06	6	84949480	84986700	37221	-	ENSBTAG00000015047	NA	protein_coding
1114	6	85068236	1.29e-06	6	84949480	84986700	37221	-	ENSBTAG00000015047	NA	protein_coding
1115	6	85068417	1.75e-06	6	84949480	84986700	37221	-	ENSBTAG00000015047	NA	protein_coding
1116	6	85079160	1.76e-07	6	84949480	84986700	37221	-	ENSBTAG00000015047	NA	protein_coding
1117	6	85080158	7.09e-07	6	84949480	84986700	37221	-	ENSBTAG00000015047	NA	protein_coding
1118	6	85085184	6.1e-08	6	84949480	84986700	37221	-	ENSBTAG00000015047	NA	protein_coding
1119	6	84992640	3.37e-06	6	85083386	85137347	53962	-	ENSBTAG00000004040	UGT2A1	protein_coding
1120	6	85065991	2.39e-06	6	85083386	85137347	53962	-	ENSBTAG00000004040	UGT2A1	protein_coding
1121	6	85068236	1.29e-06	6	85083386	85137347	53962	-	ENSBTAG00000004040	UGT2A1	protein_coding
1122	6	85068417	1.75e-06	6	85083386	85137347	53962	-	ENSBTAG00000004040	UGT2A1	protein_coding
1123	6	85079160	1.76e-07	6	85083386	85137347	53962	-	ENSBTAG00000004040	UGT2A1	protein_coding
1124	6	85080158	7.09e-07	6	85083386	85137347	53962	-	ENSBTAG00000004040	UGT2A1	protein_coding
1125	6	85085184	6.1e-08	6	85083386	85137347	53962	-	ENSBTAG00000004040	UGT2A1	protein_coding
1126	6	85088494	1.21e-08	6	85083386	85137347	53962	-	ENSBTAG00000004040	UGT2A1	protein_coding
1127	6	85091970	3.06e-06	6	85083386	85137347	53962	-	ENSBTAG00000004040	UGT2A1	protein_coding
1128	6	85092523	7.5e-08	6	85083386	85137347	53962	-	ENSBTAG00000004040	UGT2A1	protein_coding
1129	6	85095164	1.37e-07	6	85083386	85137347	53962	-	ENSBTAG00000004040	UGT2A1	protein_coding
1130	6	85095746	1.86e-05	6	85083386	85137347	53962	-	ENSBTAG00000004040	UGT2A1	protein_coding
1131	6	85095906	1.19e-05	6	85083386	85137347	53962	-	ENSBTAG00000004040	UGT2A1	protein_coding
1132	6	85095920	3.27e-05	6	85083386	85137347	53962	-	ENSBTAG00000004040	UGT2A1	protein_coding
1133	6	85096447	7.77e-06	6	85083386	85137347	53962	-	ENSBTAG00000004040	UGT2A1	protein_coding
1134	6	85104710	2.1e-05	6	85083386	85137347	53962	-	ENSBTAG00000004040	UGT2A1	protein_coding
1135	6	85109528	3.41e-05	6	85083386	85137347	53962	-	ENSBTAG00000004040	UGT2A1	protein_coding
1136	6	85110321	3.34e-05	6	85083386	85137347	53962	-	ENSBTAG00000004040	UGT2A1	protein_coding
1137	6	85111664	2.84e-05	6	85083386	85137347	53962	-	ENSBTAG00000004040	UGT2A1	protein_coding
1138	6	85115877	3e-05	6	85083386	85137347	53962	-	ENSBTAG00000004040	UGT2A1	protein_coding
1139	6	85125090	7.55e-06	6	85083386	85137347	53962	-	ENSBTAG00000004040	UGT2A1	protein_coding
1140	6	85131360	6.8e-07	6	85083386	85137347	53962	-	ENSBTAG00000004040	UGT2A1	protein_coding
1141	6	85160367	6.8e-07	6	85083386	85137347	53962	-	ENSBTAG00000004040	UGT2A1	protein_coding
1142	6	85190607	7.12e-07	6	85083386	85137347	53962	-	ENSBTAG00000004040	UGT2A1	protein_coding
1143	6	85193381	1.83e-07	6	85083386	85137347	53962	-	ENSBTAG00000004040	UGT2A1	protein_coding
1144	6	85230150	9.45e-07	6	85083386	85137347	53962	-	ENSBTAG00000004040	UGT2A1	protein_coding
1145	6	85085184	6.1e-08	6	85184653	85233341	48689	-	ENSBTAG00000001249	SULT1B1	protein_coding
1146	6	85088494	1.21e-08	6	85184653	85233341	48689	-	ENSBTAG00000001249	SULT1B1	protein_coding
1147	6	85091970	3.06e-06	6	85184653	85233341	48689	-	ENSBTAG00000001249	SULT1B1	protein_coding
1148	6	85092523	7.5e-08	6	85184653	85233341	48689	-	ENSBTAG00000001249	SULT1B1	protein_coding
1149	6	85095164	1.37e-07	6	85184653	85233341	48689	-	ENSBTAG00000001249	SULT1B1	protein_coding
1150	6	85095746	1.86e-05	6	85184653	85233341	48689	-	ENSBTAG00000001249	SULT1B1	protein_coding
1151	6	85095906	1.19e-05	6	85184653	85233341	48689	-	ENSBTAG00000001249	SULT1B1	protein_coding
1152	6	85095920	3.27e-05	6	85184653	85233341	48689	-	ENSBTAG00000001249	SULT1B1	protein_coding
1153	6	85096447	7.77e-06	6	85184653	85233341	48689	-	ENSBTAG00000001249	SULT1B1	protein_coding
1154	6	85104710	2.1e-05	6	85184653	85233341	48689	-	ENSBTAG00000001249	SULT1B1	protein_coding
1155	6	85109528	3.41e-05	6	85184653	85233341	48689	-	ENSBTAG00000001249	SULT1B1	protein_coding
1156	6	85110321	3.34e-05	6	85184653	85233341	48689	-	ENSBTAG00000001249	SULT1B1	protein_coding
1157	6	85111664	2.84e-05	6	85184653	85233341	48689	-	ENSBTAG00000001249	SULT1B1	protein_coding
1158	6	85115877	3e-05	6	85184653	85233341	48689	-	ENSBTAG00000001249	SULT1B1	protein_coding
1159	6	85125090	7.55e-06	6	85184653	85233341	48689	-	ENSBTAG00000001249	SULT1B1	protein_coding
1160	6	85131360	6.8e-07	6	85184653	85233341	48689	-	ENSBTAG00000001249	SULT1B1	protein_coding
1161	6	85160367	6.8e-07	6	85184653	85233341	48689	-	ENSBTAG00000001249	SULT1B1	protein_coding
1162	6	85190607	7.12e-07	6	85184653	85233341	48689	-	ENSBTAG00000001249	SULT1B1	protein_coding
1163	6	85193381	1.83e-07	6	85184653	85233341	48689	-	ENSBTAG00000001249	SULT1B1	protein_coding
1164	6	85230150	9.45e-07	6	85184653	85233341	48689	-	ENSBTAG00000001249	SULT1B1	protein_coding
1165	6	85258895	1.83e-07	6	85184653	85233341	48689	-	ENSBTAG00000001249	SULT1B1	protein_coding
1166	6	85265221	1e-06	6	85184653	85233341	48689	-	ENSBTAG00000001249	SULT1B1	protein_coding
1167	6	85160367	6.8e-07	6	85255819	85281712	25894	-	ENSBTAG00000038214	NA	protein_coding
1168	6	85190607	7.12e-07	6	85255819	85281712	25894	-	ENSBTAG00000038214	NA	protein_coding
1169	6	85193381	1.83e-07	6	85255819	85281712	25894	-	ENSBTAG00000038214	NA	protein_coding
1170	6	85230150	9.45e-07	6	85255819	85281712	25894	-	ENSBTAG00000038214	NA	protein_coding
1171	6	85258895	1.83e-07	6	85255819	85281712	25894	-	ENSBTAG00000038214	NA	protein_coding
1172	6	85265221	1e-06	6	85255819	85281712	25894	-	ENSBTAG00000038214	NA	protein_coding
1173	6	85333880	1.63e-08	6	85255819	85281712	25894	-	ENSBTAG00000038214	NA	protein_coding
1174	6	85230150	9.45e-07	6	85309030	85365114	56085	-	ENSBTAG00000011952	SULT1E1	protein_coding
1175	6	85258895	1.83e-07	6	85309030	85365114	56085	-	ENSBTAG00000011952	SULT1E1	protein_coding
1176	6	85265221	1e-06	6	85309030	85365114	56085	-	ENSBTAG00000011952	SULT1E1	protein_coding
1177	6	85333880	1.63e-08	6	85309030	85365114	56085	-	ENSBTAG00000011952	SULT1E1	protein_coding
1178	6	85458545	8.56e-07	6	85309030	85365114	56085	-	ENSBTAG00000011952	SULT1E1	protein_coding
1179	6	85459517	8.27e-07	6	85309030	85365114	56085	-	ENSBTAG00000011952	SULT1E1	protein_coding
1180	6	85333880	1.63e-08	6	85411118	85429268	18151	+	ENSBTAG00000007695	CSN1S1	protein_coding
1181	6	85458545	8.56e-07	6	85411118	85429268	18151	+	ENSBTAG00000007695	CSN1S1	protein_coding
1182	6	85459517	8.27e-07	6	85411118	85429268	18151	+	ENSBTAG00000007695	CSN1S1	protein_coding
1183	6	85469973	2.19e-05	6	85411118	85429268	18151	+	ENSBTAG00000007695	CSN1S1	protein_coding
1184	6	85473572	1.54e-05	6	85411118	85429268	18151	+	ENSBTAG00000007695	CSN1S1	protein_coding
1185	6	85496222	1.37e-05	6	85411118	85429268	18151	+	ENSBTAG00000007695	CSN1S1	protein_coding
1186	6	85458545	8.56e-07	6	85449164	85457744	8581	-	ENSBTAG00000002632	CSN2	protein_coding
1187	6	85459517	8.27e-07	6	85449164	85457744	8581	-	ENSBTAG00000002632	CSN2	protein_coding
1188	6	85469973	2.19e-05	6	85449164	85457744	8581	-	ENSBTAG00000002632	CSN2	protein_coding
1189	6	85473572	1.54e-05	6	85449164	85457744	8581	-	ENSBTAG00000002632	CSN2	protein_coding
1190	6	85496222	1.37e-05	6	85449164	85457744	8581	-	ENSBTAG00000002632	CSN2	protein_coding
1191	6	85536862	2.24e-06	6	85449164	85457744	8581	-	ENSBTAG00000002632	CSN2	protein_coding
1192	6	85458545	8.56e-07	6	85459411	85472039	12629	+	ENSBTAG00000048250	HSTN	protein_coding
1193	6	85459517	8.27e-07	6	85459411	85472039	12629	+	ENSBTAG00000048250	HSTN	protein_coding
1194	6	85469973	2.19e-05	6	85459411	85472039	12629	+	ENSBTAG00000048250	HSTN	protein_coding
1195	6	85473572	1.54e-05	6	85459411	85472039	12629	+	ENSBTAG00000048250	HSTN	protein_coding
1196	6	85496222	1.37e-05	6	85459411	85472039	12629	+	ENSBTAG00000048250	HSTN	protein_coding
1197	6	85536862	2.24e-06	6	85459411	85472039	12629	+	ENSBTAG00000048250	HSTN	protein_coding
1198	6	85458545	8.56e-07	6	85529905	85548556	18652	+	ENSBTAG00000005005	CSN1S2	protein_coding
1199	6	85459517	8.27e-07	6	85529905	85548556	18652	+	ENSBTAG00000005005	CSN1S2	protein_coding
1200	6	85469973	2.19e-05	6	85529905	85548556	18652	+	ENSBTAG00000005005	CSN1S2	protein_coding
1201	6	85473572	1.54e-05	6	85529905	85548556	18652	+	ENSBTAG00000005005	CSN1S2	protein_coding
1202	6	85496222	1.37e-05	6	85529905	85548556	18652	+	ENSBTAG00000005005	CSN1S2	protein_coding
1203	6	85536862	2.24e-06	6	85529905	85548556	18652	+	ENSBTAG00000005005	CSN1S2	protein_coding
1204	6	85632729	1.14e-06	6	85529905	85548556	18652	+	ENSBTAG00000005005	CSN1S2	protein_coding
1205	6	85635924	8.24e-06	6	85529905	85548556	18652	+	ENSBTAG00000005005	CSN1S2	protein_coding
1206	6	85458545	8.56e-07	6	85545075	85546586	1512	-	ENSBTAG00000052400	NA	protein_coding
1207	6	85459517	8.27e-07	6	85545075	85546586	1512	-	ENSBTAG00000052400	NA	protein_coding
1208	6	85469973	2.19e-05	6	85545075	85546586	1512	-	ENSBTAG00000052400	NA	protein_coding
1209	6	85473572	1.54e-05	6	85545075	85546586	1512	-	ENSBTAG00000052400	NA	protein_coding
1210	6	85496222	1.37e-05	6	85545075	85546586	1512	-	ENSBTAG00000052400	NA	protein_coding
1211	6	85536862	2.24e-06	6	85545075	85546586	1512	-	ENSBTAG00000052400	NA	protein_coding
1212	6	85632729	1.14e-06	6	85545075	85546586	1512	-	ENSBTAG00000052400	NA	protein_coding
1213	6	85635924	8.24e-06	6	85545075	85546586	1512	-	ENSBTAG00000052400	NA	protein_coding
1214	6	85496222	1.37e-05	6	85594474	85603326	8853	+	ENSBTAG00000006810	ODAM	protein_coding
1215	6	85536862	2.24e-06	6	85594474	85603326	8853	+	ENSBTAG00000006810	ODAM	protein_coding
1216	6	85632729	1.14e-06	6	85594474	85603326	8853	+	ENSBTAG00000006810	ODAM	protein_coding
1217	6	85635924	8.24e-06	6	85594474	85603326	8853	+	ENSBTAG00000006810	ODAM	protein_coding
1218	6	85659059	1.14e-05	6	85594474	85603326	8853	+	ENSBTAG00000006810	ODAM	protein_coding
1219	6	85674793	6.21e-07	6	85594474	85603326	8853	+	ENSBTAG00000006810	ODAM	protein_coding
1220	6	85688621	6.28e-09	6	85594474	85603326	8853	+	ENSBTAG00000006810	ODAM	protein_coding
1221	6	85697452	9.17e-09	6	85594474	85603326	8853	+	ENSBTAG00000006810	ODAM	protein_coding
1222	6	85698163	4.23e-07	6	85594474	85603326	8853	+	ENSBTAG00000006810	ODAM	protein_coding
1223	6	85632729	1.14e-06	6	85645854	85658926	13073	+	ENSBTAG00000039787	CSN3	protein_coding
1224	6	85635924	8.24e-06	6	85645854	85658926	13073	+	ENSBTAG00000039787	CSN3	protein_coding
1225	6	85659059	1.14e-05	6	85645854	85658926	13073	+	ENSBTAG00000039787	CSN3	protein_coding
1226	6	85674793	6.21e-07	6	85645854	85658926	13073	+	ENSBTAG00000039787	CSN3	protein_coding
1227	6	85688621	6.28e-09	6	85645854	85658926	13073	+	ENSBTAG00000039787	CSN3	protein_coding
1228	6	85697452	9.17e-09	6	85645854	85658926	13073	+	ENSBTAG00000039787	CSN3	protein_coding
1229	6	85698163	4.23e-07	6	85645854	85658926	13073	+	ENSBTAG00000039787	CSN3	protein_coding
1230	6	85704215	5.86e-06	6	85645854	85658926	13073	+	ENSBTAG00000039787	CSN3	protein_coding
1231	6	85741593	3.71e-06	6	85645854	85658926	13073	+	ENSBTAG00000039787	CSN3	protein_coding
1232	6	85632729	1.14e-06	6	85666770	85669336	2567	+	ENSBTAG00000049824	NA	lncRNA
1233	6	85635924	8.24e-06	6	85666770	85669336	2567	+	ENSBTAG00000049824	NA	lncRNA
1234	6	85659059	1.14e-05	6	85666770	85669336	2567	+	ENSBTAG00000049824	NA	lncRNA
1235	6	85674793	6.21e-07	6	85666770	85669336	2567	+	ENSBTAG00000049824	NA	lncRNA
1236	6	85688621	6.28e-09	6	85666770	85669336	2567	+	ENSBTAG00000049824	NA	lncRNA
1237	6	85697452	9.17e-09	6	85666770	85669336	2567	+	ENSBTAG00000049824	NA	lncRNA
1238	6	85698163	4.23e-07	6	85666770	85669336	2567	+	ENSBTAG00000049824	NA	lncRNA
1239	6	85704215	5.86e-06	6	85666770	85669336	2567	+	ENSBTAG00000049824	NA	lncRNA
1240	6	85741593	3.71e-06	6	85666770	85669336	2567	+	ENSBTAG00000049824	NA	lncRNA
1241	6	85635924	8.24e-06	6	85734578	85736670	2093	+	ENSBTAG00000019849	CABS1	protein_coding
1242	6	85659059	1.14e-05	6	85734578	85736670	2093	+	ENSBTAG00000019849	CABS1	protein_coding
1243	6	85674793	6.21e-07	6	85734578	85736670	2093	+	ENSBTAG00000019849	CABS1	protein_coding
1244	6	85688621	6.28e-09	6	85734578	85736670	2093	+	ENSBTAG00000019849	CABS1	protein_coding
1245	6	85697452	9.17e-09	6	85734578	85736670	2093	+	ENSBTAG00000019849	CABS1	protein_coding
1246	6	85698163	4.23e-07	6	85734578	85736670	2093	+	ENSBTAG00000019849	CABS1	protein_coding
1247	6	85704215	5.86e-06	6	85734578	85736670	2093	+	ENSBTAG00000019849	CABS1	protein_coding
1248	6	85741593	3.71e-06	6	85734578	85736670	2093	+	ENSBTAG00000019849	CABS1	protein_coding
1249	6	85741593	3.71e-06	6	85829541	85830410	870	+	ENSBTAG00000007816	NA	processed_pseudogene
1250	6	85844702	1.3e-05	6	85829541	85830410	870	+	ENSBTAG00000007816	NA	processed_pseudogene
1251	6	85874632	2.79e-07	6	85829541	85830410	870	+	ENSBTAG00000007816	NA	processed_pseudogene
1252	6	85878306	3.04e-05	6	85829541	85830410	870	+	ENSBTAG00000007816	NA	processed_pseudogene
1253	6	85878425	4.5e-06	6	85829541	85830410	870	+	ENSBTAG00000007816	NA	processed_pseudogene
1254	6	85878651	2.34e-06	6	85829541	85830410	870	+	ENSBTAG00000007816	NA	processed_pseudogene
1255	6	85878667	2.08e-05	6	85829541	85830410	870	+	ENSBTAG00000007816	NA	processed_pseudogene
1256	6	85879743	5.28e-07	6	85829541	85830410	870	+	ENSBTAG00000007816	NA	processed_pseudogene
1257	6	85918679	3.36e-06	6	85829541	85830410	870	+	ENSBTAG00000007816	NA	processed_pseudogene
1258	6	85923814	2.01e-05	6	85829541	85830410	870	+	ENSBTAG00000007816	NA	processed_pseudogene
1259	6	85844702	1.3e-05	6	85881436	85886455	5020	-	ENSBTAG00000048522	NA	pseudogene
1260	6	85874632	2.79e-07	6	85881436	85886455	5020	-	ENSBTAG00000048522	NA	pseudogene
1261	6	85878306	3.04e-05	6	85881436	85886455	5020	-	ENSBTAG00000048522	NA	pseudogene
1262	6	85878425	4.5e-06	6	85881436	85886455	5020	-	ENSBTAG00000048522	NA	pseudogene
1263	6	85878651	2.34e-06	6	85881436	85886455	5020	-	ENSBTAG00000048522	NA	pseudogene
1264	6	85878667	2.08e-05	6	85881436	85886455	5020	-	ENSBTAG00000048522	NA	pseudogene
1265	6	85879743	5.28e-07	6	85881436	85886455	5020	-	ENSBTAG00000048522	NA	pseudogene
1266	6	85918679	3.36e-06	6	85881436	85886455	5020	-	ENSBTAG00000048522	NA	pseudogene
1267	6	85923814	2.01e-05	6	85881436	85886455	5020	-	ENSBTAG00000048522	NA	pseudogene
1268	6	85935361	2.24e-05	6	85881436	85886455	5020	-	ENSBTAG00000048522	NA	pseudogene
1269	6	85936351	1.63e-05	6	85881436	85886455	5020	-	ENSBTAG00000048522	NA	pseudogene
1270	6	85970157	9.25e-06	6	85881436	85886455	5020	-	ENSBTAG00000048522	NA	pseudogene
1271	6	85976519	2.91e-05	6	85881436	85886455	5020	-	ENSBTAG00000048522	NA	pseudogene
1272	6	85980338	2.37e-06	6	85881436	85886455	5020	-	ENSBTAG00000048522	NA	pseudogene
1273	6	85985761	1.41e-05	6	85881436	85886455	5020	-	ENSBTAG00000048522	NA	pseudogene
1274	6	85844702	1.3e-05	6	85903762	85917242	13481	+	ENSBTAG00000002928	AMTN	protein_coding
1275	6	85874632	2.79e-07	6	85903762	85917242	13481	+	ENSBTAG00000002928	AMTN	protein_coding
1276	6	85878306	3.04e-05	6	85903762	85917242	13481	+	ENSBTAG00000002928	AMTN	protein_coding
1277	6	85878425	4.5e-06	6	85903762	85917242	13481	+	ENSBTAG00000002928	AMTN	protein_coding
1278	6	85878651	2.34e-06	6	85903762	85917242	13481	+	ENSBTAG00000002928	AMTN	protein_coding
1279	6	85878667	2.08e-05	6	85903762	85917242	13481	+	ENSBTAG00000002928	AMTN	protein_coding
1280	6	85879743	5.28e-07	6	85903762	85917242	13481	+	ENSBTAG00000002928	AMTN	protein_coding
1281	6	85918679	3.36e-06	6	85903762	85917242	13481	+	ENSBTAG00000002928	AMTN	protein_coding
1282	6	85923814	2.01e-05	6	85903762	85917242	13481	+	ENSBTAG00000002928	AMTN	protein_coding
1283	6	85935361	2.24e-05	6	85903762	85917242	13481	+	ENSBTAG00000002928	AMTN	protein_coding
1284	6	85936351	1.63e-05	6	85903762	85917242	13481	+	ENSBTAG00000002928	AMTN	protein_coding
1285	6	85970157	9.25e-06	6	85903762	85917242	13481	+	ENSBTAG00000002928	AMTN	protein_coding
1286	6	85976519	2.91e-05	6	85903762	85917242	13481	+	ENSBTAG00000002928	AMTN	protein_coding
1287	6	85980338	2.37e-06	6	85903762	85917242	13481	+	ENSBTAG00000002928	AMTN	protein_coding
1288	6	85985761	1.41e-05	6	85903762	85917242	13481	+	ENSBTAG00000002928	AMTN	protein_coding
1289	6	85874632	2.79e-07	6	85968067	85979382	11316	+	ENSBTAG00000004793	AMBN	protein_coding
1290	6	85878306	3.04e-05	6	85968067	85979382	11316	+	ENSBTAG00000004793	AMBN	protein_coding
1291	6	85878425	4.5e-06	6	85968067	85979382	11316	+	ENSBTAG00000004793	AMBN	protein_coding
1292	6	85878651	2.34e-06	6	85968067	85979382	11316	+	ENSBTAG00000004793	AMBN	protein_coding
1293	6	85878667	2.08e-05	6	85968067	85979382	11316	+	ENSBTAG00000004793	AMBN	protein_coding
1294	6	85879743	5.28e-07	6	85968067	85979382	11316	+	ENSBTAG00000004793	AMBN	protein_coding
1295	6	85918679	3.36e-06	6	85968067	85979382	11316	+	ENSBTAG00000004793	AMBN	protein_coding
1296	6	85923814	2.01e-05	6	85968067	85979382	11316	+	ENSBTAG00000004793	AMBN	protein_coding
1297	6	85935361	2.24e-05	6	85968067	85979382	11316	+	ENSBTAG00000004793	AMBN	protein_coding
1298	6	85936351	1.63e-05	6	85968067	85979382	11316	+	ENSBTAG00000004793	AMBN	protein_coding
1299	6	85970157	9.25e-06	6	85968067	85979382	11316	+	ENSBTAG00000004793	AMBN	protein_coding
1300	6	85976519	2.91e-05	6	85968067	85979382	11316	+	ENSBTAG00000004793	AMBN	protein_coding
1301	6	85980338	2.37e-06	6	85968067	85979382	11316	+	ENSBTAG00000004793	AMBN	protein_coding
1302	6	85985761	1.41e-05	6	85968067	85979382	11316	+	ENSBTAG00000004793	AMBN	protein_coding
1303	6	86077376	2.26e-06	6	85968067	85979382	11316	+	ENSBTAG00000004793	AMBN	protein_coding
1304	6	85918679	3.36e-06	6	86004178	86021548	17371	+	ENSBTAG00000010346	ENAM	protein_coding
1305	6	85923814	2.01e-05	6	86004178	86021548	17371	+	ENSBTAG00000010346	ENAM	protein_coding
1306	6	85935361	2.24e-05	6	86004178	86021548	17371	+	ENSBTAG00000010346	ENAM	protein_coding
1307	6	85936351	1.63e-05	6	86004178	86021548	17371	+	ENSBTAG00000010346	ENAM	protein_coding
1308	6	85970157	9.25e-06	6	86004178	86021548	17371	+	ENSBTAG00000010346	ENAM	protein_coding
1309	6	85976519	2.91e-05	6	86004178	86021548	17371	+	ENSBTAG00000010346	ENAM	protein_coding
1310	6	85980338	2.37e-06	6	86004178	86021548	17371	+	ENSBTAG00000010346	ENAM	protein_coding
1311	6	85985761	1.41e-05	6	86004178	86021548	17371	+	ENSBTAG00000010346	ENAM	protein_coding
1312	6	86077376	2.26e-06	6	86004178	86021548	17371	+	ENSBTAG00000010346	ENAM	protein_coding
1313	6	86112142	2.15e-06	6	86004178	86021548	17371	+	ENSBTAG00000010346	ENAM	protein_coding
1314	6	85935361	2.24e-05	6	86033000	86042396	9397	-	ENSBTAG00000018531	JCHAIN	protein_coding
1315	6	85936351	1.63e-05	6	86033000	86042396	9397	-	ENSBTAG00000018531	JCHAIN	protein_coding
1316	6	85970157	9.25e-06	6	86033000	86042396	9397	-	ENSBTAG00000018531	JCHAIN	protein_coding
1317	6	85976519	2.91e-05	6	86033000	86042396	9397	-	ENSBTAG00000018531	JCHAIN	protein_coding
1318	6	85980338	2.37e-06	6	86033000	86042396	9397	-	ENSBTAG00000018531	JCHAIN	protein_coding
1319	6	85985761	1.41e-05	6	86033000	86042396	9397	-	ENSBTAG00000018531	JCHAIN	protein_coding
1320	6	86077376	2.26e-06	6	86033000	86042396	9397	-	ENSBTAG00000018531	JCHAIN	protein_coding
1321	6	86112142	2.15e-06	6	86033000	86042396	9397	-	ENSBTAG00000018531	JCHAIN	protein_coding
1322	6	85970157	9.25e-06	6	86052159	86053553	1395	-	ENSBTAG00000055134	NA	protein_coding
1323	6	85976519	2.91e-05	6	86052159	86053553	1395	-	ENSBTAG00000055134	NA	protein_coding
1324	6	85980338	2.37e-06	6	86052159	86053553	1395	-	ENSBTAG00000055134	NA	protein_coding
1325	6	85985761	1.41e-05	6	86052159	86053553	1395	-	ENSBTAG00000055134	NA	protein_coding
1326	6	86077376	2.26e-06	6	86052159	86053553	1395	-	ENSBTAG00000055134	NA	protein_coding
1327	6	86112142	2.15e-06	6	86052159	86053553	1395	-	ENSBTAG00000055134	NA	protein_coding
1328	6	86152971	8.05e-06	6	86052159	86053553	1395	-	ENSBTAG00000055134	NA	protein_coding
1329	6	85976519	2.91e-05	6	86071697	86073121	1425	+	ENSBTAG00000009310	UTP3	protein_coding
1330	6	85980338	2.37e-06	6	86071697	86073121	1425	+	ENSBTAG00000009310	UTP3	protein_coding
1331	6	85985761	1.41e-05	6	86071697	86073121	1425	+	ENSBTAG00000009310	UTP3	protein_coding
1332	6	86077376	2.26e-06	6	86071697	86073121	1425	+	ENSBTAG00000009310	UTP3	protein_coding
1333	6	86112142	2.15e-06	6	86071697	86073121	1425	+	ENSBTAG00000009310	UTP3	protein_coding
1334	6	86152971	8.05e-06	6	86071697	86073121	1425	+	ENSBTAG00000009310	UTP3	protein_coding
1335	6	86165541	1.45e-07	6	86071697	86073121	1425	+	ENSBTAG00000009310	UTP3	protein_coding
1336	6	86077376	2.26e-06	6	86092957	86171203	78247	+	ENSBTAG00000016795	RUFY3	protein_coding
1337	6	86112142	2.15e-06	6	86092957	86171203	78247	+	ENSBTAG00000016795	RUFY3	protein_coding
1338	6	86152971	8.05e-06	6	86092957	86171203	78247	+	ENSBTAG00000016795	RUFY3	protein_coding
1339	6	86165541	1.45e-07	6	86092957	86171203	78247	+	ENSBTAG00000016795	RUFY3	protein_coding
1340	6	86112142	2.15e-06	6	86196005	86214840	18836	-	ENSBTAG00000008577	GRSF1	protein_coding
1341	6	86152971	8.05e-06	6	86196005	86214840	18836	-	ENSBTAG00000008577	GRSF1	protein_coding
1342	6	86165541	1.45e-07	6	86196005	86214840	18836	-	ENSBTAG00000008577	GRSF1	protein_coding
1343	6	86152971	8.05e-06	6	86229230	86230375	1146	-	ENSBTAG00000051236	NA	protein_coding
1344	6	86165541	1.45e-07	6	86229230	86230375	1146	-	ENSBTAG00000051236	NA	protein_coding
1345	6	86152971	8.05e-06	6	86250301	86308361	58061	+	ENSBTAG00000016290	MOB1B	protein_coding
1346	6	86165541	1.45e-07	6	86250301	86308361	58061	+	ENSBTAG00000016290	MOB1B	protein_coding
1347	6	86348368	2.27e-10	6	86250301	86308361	58061	+	ENSBTAG00000016290	MOB1B	protein_coding
1348	6	86357934	3.56e-06	6	86250301	86308361	58061	+	ENSBTAG00000016290	MOB1B	protein_coding
1349	6	86370906	1.9e-08	6	86250301	86308361	58061	+	ENSBTAG00000016290	MOB1B	protein_coding
1350	6	86371562	3.86e-09	6	86250301	86308361	58061	+	ENSBTAG00000016290	MOB1B	protein_coding
1351	6	86375235	1.72e-07	6	86250301	86308361	58061	+	ENSBTAG00000016290	MOB1B	protein_coding
1352	6	86393332	1.24e-05	6	86250301	86308361	58061	+	ENSBTAG00000016290	MOB1B	protein_coding
1353	6	86348368	2.27e-10	6	86319005	86345274	26270	+	ENSBTAG00000012397	DCK	protein_coding
1354	6	86357934	3.56e-06	6	86319005	86345274	26270	+	ENSBTAG00000012397	DCK	protein_coding
1355	6	86370906	1.9e-08	6	86319005	86345274	26270	+	ENSBTAG00000012397	DCK	protein_coding
1356	6	86371562	3.86e-09	6	86319005	86345274	26270	+	ENSBTAG00000012397	DCK	protein_coding
1357	6	86375235	1.72e-07	6	86319005	86345274	26270	+	ENSBTAG00000012397	DCK	protein_coding
1358	6	86393332	1.24e-05	6	86319005	86345274	26270	+	ENSBTAG00000012397	DCK	protein_coding
1359	6	86415910	1.82e-05	6	86319005	86345274	26270	+	ENSBTAG00000012397	DCK	protein_coding
1360	6	86348368	2.27e-10	6	86381836	86809131	427296	+	ENSBTAG00000002348	SLC4A4	protein_coding
1361	6	86357934	3.56e-06	6	86381836	86809131	427296	+	ENSBTAG00000002348	SLC4A4	protein_coding
1362	6	86370906	1.9e-08	6	86381836	86809131	427296	+	ENSBTAG00000002348	SLC4A4	protein_coding
1363	6	86371562	3.86e-09	6	86381836	86809131	427296	+	ENSBTAG00000002348	SLC4A4	protein_coding
1364	6	86375235	1.72e-07	6	86381836	86809131	427296	+	ENSBTAG00000002348	SLC4A4	protein_coding
1365	6	86393332	1.24e-05	6	86381836	86809131	427296	+	ENSBTAG00000002348	SLC4A4	protein_coding
1366	6	86415910	1.82e-05	6	86381836	86809131	427296	+	ENSBTAG00000002348	SLC4A4	protein_coding
1367	6	86651130	2.25e-05	6	86381836	86809131	427296	+	ENSBTAG00000002348	SLC4A4	protein_coding
1368	6	86652150	3.21e-05	6	86381836	86809131	427296	+	ENSBTAG00000002348	SLC4A4	protein_coding
1369	6	86708273	2.09e-05	6	86381836	86809131	427296	+	ENSBTAG00000002348	SLC4A4	protein_coding
1370	6	86725489	7.21e-06	6	86381836	86809131	427296	+	ENSBTAG00000002348	SLC4A4	protein_coding
1371	6	86760819	3.66e-06	6	86381836	86809131	427296	+	ENSBTAG00000002348	SLC4A4	protein_coding
1372	6	86762409	3.31e-06	6	86381836	86809131	427296	+	ENSBTAG00000002348	SLC4A4	protein_coding
1373	6	86762457	2.09e-07	6	86381836	86809131	427296	+	ENSBTAG00000002348	SLC4A4	protein_coding
1374	6	86774158	2.09e-06	6	86381836	86809131	427296	+	ENSBTAG00000002348	SLC4A4	protein_coding
1375	6	86881500	9.3e-06	6	86381836	86809131	427296	+	ENSBTAG00000002348	SLC4A4	protein_coding
1376	6	86884561	9.58e-07	6	86381836	86809131	427296	+	ENSBTAG00000002348	SLC4A4	protein_coding
1377	6	86893362	1.87e-06	6	86381836	86809131	427296	+	ENSBTAG00000002348	SLC4A4	protein_coding
1378	6	86893654	1.09e-06	6	86381836	86809131	427296	+	ENSBTAG00000002348	SLC4A4	protein_coding
1379	6	86902872	3.84e-06	6	86381836	86809131	427296	+	ENSBTAG00000002348	SLC4A4	protein_coding
1380	6	86881500	9.3e-06	6	86953984	87007062	53079	-	ENSBTAG00000013718	GC	protein_coding
1381	6	86884561	9.58e-07	6	86953984	87007062	53079	-	ENSBTAG00000013718	GC	protein_coding
1382	6	86893362	1.87e-06	6	86953984	87007062	53079	-	ENSBTAG00000013718	GC	protein_coding
1383	6	86893654	1.09e-06	6	86953984	87007062	53079	-	ENSBTAG00000013718	GC	protein_coding
1384	6	86902872	3.84e-06	6	86953984	87007062	53079	-	ENSBTAG00000013718	GC	protein_coding
1385	6	86964714	5.18e-07	6	86953984	87007062	53079	-	ENSBTAG00000013718	GC	protein_coding
1386	6	86981356	7.45e-08	6	86953984	87007062	53079	-	ENSBTAG00000013718	GC	protein_coding
1387	6	86988473	9.8e-06	6	86953984	87007062	53079	-	ENSBTAG00000013718	GC	protein_coding
1388	6	86989611	3.63e-08	6	86953984	87007062	53079	-	ENSBTAG00000013718	GC	protein_coding
1389	6	86989837	5.19e-08	6	86953984	87007062	53079	-	ENSBTAG00000013718	GC	protein_coding
1390	6	86990124	4.63e-08	6	86953984	87007062	53079	-	ENSBTAG00000013718	GC	protein_coding
1391	6	86993228	9.87e-10	6	86953984	87007062	53079	-	ENSBTAG00000013718	GC	protein_coding
1392	6	87102740	1.01e-05	6	86953984	87007062	53079	-	ENSBTAG00000013718	GC	protein_coding
1393	6	86893362	1.87e-06	6	86985349	86987171	1823	-	ENSBTAG00000049290	NA	protein_coding
1394	6	86893654	1.09e-06	6	86985349	86987171	1823	-	ENSBTAG00000049290	NA	protein_coding
1395	6	86902872	3.84e-06	6	86985349	86987171	1823	-	ENSBTAG00000049290	NA	protein_coding
1396	6	86964714	5.18e-07	6	86985349	86987171	1823	-	ENSBTAG00000049290	NA	protein_coding
1397	6	86981356	7.45e-08	6	86985349	86987171	1823	-	ENSBTAG00000049290	NA	protein_coding
1398	6	86988473	9.8e-06	6	86985349	86987171	1823	-	ENSBTAG00000049290	NA	protein_coding
1399	6	86989611	3.63e-08	6	86985349	86987171	1823	-	ENSBTAG00000049290	NA	protein_coding
1400	6	86989837	5.19e-08	6	86985349	86987171	1823	-	ENSBTAG00000049290	NA	protein_coding
1401	6	86990124	4.63e-08	6	86985349	86987171	1823	-	ENSBTAG00000049290	NA	protein_coding
1402	6	86993228	9.87e-10	6	86985349	86987171	1823	-	ENSBTAG00000049290	NA	protein_coding
1403	6	87149223	1.18e-06	6	87248937	87325253	76317	+	ENSBTAG00000009070	NPFFR2	protein_coding
1404	6	87149377	3.77e-07	6	87248937	87325253	76317	+	ENSBTAG00000009070	NPFFR2	protein_coding
1405	6	87149437	1.05e-07	6	87248937	87325253	76317	+	ENSBTAG00000009070	NPFFR2	protein_coding
1406	6	87149469	1.26e-07	6	87248937	87325253	76317	+	ENSBTAG00000009070	NPFFR2	protein_coding
1407	6	87149559	1.4e-06	6	87248937	87325253	76317	+	ENSBTAG00000009070	NPFFR2	protein_coding
1408	6	87149621	4.47e-07	6	87248937	87325253	76317	+	ENSBTAG00000009070	NPFFR2	protein_coding
1409	6	87150699	8.68e-08	6	87248937	87325253	76317	+	ENSBTAG00000009070	NPFFR2	protein_coding
1410	6	87150926	3.89e-06	6	87248937	87325253	76317	+	ENSBTAG00000009070	NPFFR2	protein_coding
1411	6	87151053	5.05e-07	6	87248937	87325253	76317	+	ENSBTAG00000009070	NPFFR2	protein_coding
1412	6	87151376	9.77e-08	6	87248937	87325253	76317	+	ENSBTAG00000009070	NPFFR2	protein_coding
1413	6	87151524	6.73e-06	6	87248937	87325253	76317	+	ENSBTAG00000009070	NPFFR2	protein_coding
1414	6	87151556	1.68e-07	6	87248937	87325253	76317	+	ENSBTAG00000009070	NPFFR2	protein_coding
1415	6	87151562	2.54e-08	6	87248937	87325253	76317	+	ENSBTAG00000009070	NPFFR2	protein_coding
1416	6	87151577	1.27e-07	6	87248937	87325253	76317	+	ENSBTAG00000009070	NPFFR2	protein_coding
1417	6	87151624	7.42e-07	6	87248937	87325253	76317	+	ENSBTAG00000009070	NPFFR2	protein_coding
1418	6	87151646	6.7e-07	6	87248937	87325253	76317	+	ENSBTAG00000009070	NPFFR2	protein_coding
1419	6	87151676	3.91e-08	6	87248937	87325253	76317	+	ENSBTAG00000009070	NPFFR2	protein_coding
1420	6	87151844	4.05e-06	6	87248937	87325253	76317	+	ENSBTAG00000009070	NPFFR2	protein_coding
1421	6	87152318	5.39e-07	6	87248937	87325253	76317	+	ENSBTAG00000009070	NPFFR2	protein_coding
1422	6	87152344	1.89e-06	6	87248937	87325253	76317	+	ENSBTAG00000009070	NPFFR2	protein_coding
1423	6	87152423	5.3e-07	6	87248937	87325253	76317	+	ENSBTAG00000009070	NPFFR2	protein_coding
1424	6	87152478	3.77e-07	6	87248937	87325253	76317	+	ENSBTAG00000009070	NPFFR2	protein_coding
1425	6	87152569	1.09e-08	6	87248937	87325253	76317	+	ENSBTAG00000009070	NPFFR2	protein_coding
1426	6	87152892	5.37e-07	6	87248937	87325253	76317	+	ENSBTAG00000009070	NPFFR2	protein_coding
1427	6	87152987	6.94e-07	6	87248937	87325253	76317	+	ENSBTAG00000009070	NPFFR2	protein_coding
1428	6	87153162	1.41e-06	6	87248937	87325253	76317	+	ENSBTAG00000009070	NPFFR2	protein_coding
1429	6	87153414	2.58e-09	6	87248937	87325253	76317	+	ENSBTAG00000009070	NPFFR2	protein_coding
1430	6	87160102	2.02e-08	6	87248937	87325253	76317	+	ENSBTAG00000009070	NPFFR2	protein_coding
1431	6	87218262	2.24e-05	6	87248937	87325253	76317	+	ENSBTAG00000009070	NPFFR2	protein_coding
1432	6	87233535	3.63e-09	6	87248937	87325253	76317	+	ENSBTAG00000009070	NPFFR2	protein_coding
1433	6	87236913	4.52e-10	6	87248937	87325253	76317	+	ENSBTAG00000009070	NPFFR2	protein_coding
1434	6	87308839	2.97e-05	6	87248937	87325253	76317	+	ENSBTAG00000009070	NPFFR2	protein_coding
1435	6	87405141	5.91e-07	6	87248937	87325253	76317	+	ENSBTAG00000009070	NPFFR2	protein_coding
1436	6	87405685	3.08e-06	6	87248937	87325253	76317	+	ENSBTAG00000009070	NPFFR2	protein_coding
1437	6	87409266	1.49e-07	6	87248937	87325253	76317	+	ENSBTAG00000009070	NPFFR2	protein_coding
1438	6	87410070	3.47e-07	6	87248937	87325253	76317	+	ENSBTAG00000009070	NPFFR2	protein_coding
1439	6	87405141	5.91e-07	6	87427184	87706738	279555	-	ENSBTAG00000006507	ADAMTS3	protein_coding
1440	6	87405685	3.08e-06	6	87427184	87706738	279555	-	ENSBTAG00000006507	ADAMTS3	protein_coding
1441	6	87409266	1.49e-07	6	87427184	87706738	279555	-	ENSBTAG00000006507	ADAMTS3	protein_coding
1442	6	87410070	3.47e-07	6	87427184	87706738	279555	-	ENSBTAG00000006507	ADAMTS3	protein_coding
1443	6	87842382	6.43e-06	6	87927793	87927860	68	-	ENSBTAG00000047335	SNORD42	snoRNA
1444	6	87852452	1.8e-06	6	87927793	87927860	68	-	ENSBTAG00000047335	SNORD42	snoRNA
1445	6	87865448	1.09e-05	6	87927793	87927860	68	-	ENSBTAG00000047335	SNORD42	snoRNA
1446	6	89359867	1.1e-05	6	89306902	89325899	18998	+	ENSBTAG00000010273	EREG	protein_coding
1447	6	89359867	1.1e-05	6	89379645	89391792	12148	+	ENSBTAG00000018134	AREG	protein_coding
1448	6	90908448	1.38e-05	6	90809716	90841174	31459	-	ENSBTAG00000007639	SDAD1	protein_coding
1449	6	90908448	1.38e-05	6	90856295	90863481	7187	-	ENSBTAG00000050852	CXCL9	protein_coding
1450	6	90908448	1.38e-05	6	90865633	91007790	142158	+	ENSBTAG00000010954	ART3	protein_coding
1451	6	90908448	1.38e-05	6	90882124	90884526	2403	-	ENSBTAG00000001725	CXCL10	protein_coding
1452	6	90908448	1.38e-05	6	90902720	90904851	2132	-	ENSBTAG00000005603	CXCL11	protein_coding
1453	6	90908448	1.38e-05	6	90954024	90957495	3472	-	ENSBTAG00000054432	NA	pseudogene
1454	6	92351597	1.33e-05	6	92284631	92291191	6561	+	ENSBTAG00000008479	CXCL13	protein_coding
1455	6	92351930	1.38e-05	6	92284631	92291191	6561	+	ENSBTAG00000008479	CXCL13	protein_coding
1456	6	92352608	7.11e-06	6	92284631	92291191	6561	+	ENSBTAG00000008479	CXCL13	protein_coding
1457	6	92351597	1.33e-05	6	92412054	92527559	115506	-	ENSBTAG00000049571	CNOT6L	protein_coding
1458	6	92351930	1.38e-05	6	92412054	92527559	115506	-	ENSBTAG00000049571	CNOT6L	protein_coding
1459	6	92352608	7.11e-06	6	92412054	92527559	115506	-	ENSBTAG00000049571	CNOT6L	protein_coding
1460	6	94391116	1.87e-05	6	94361809	94361913	105	-	ENSBTAG00000043942	U6	snRNA
1461	6	94403097	2.79e-06	6	94361809	94361913	105	-	ENSBTAG00000043942	U6	snRNA
1462	6	110910645	1.35e-05	6	110818025	110843467	25443	-	ENSBTAG00000051635	NA	lncRNA
1463	6	110914028	7.23e-06	6	110818025	110843467	25443	-	ENSBTAG00000051635	NA	lncRNA
1464	6	110916461	3.95e-06	6	110818025	110843467	25443	-	ENSBTAG00000051635	NA	lncRNA
1465	6	110910645	1.35e-05	6	110857661	110859322	1662	+	ENSBTAG00000055011	FAM200B	protein_coding
1466	6	110914028	7.23e-06	6	110857661	110859322	1662	+	ENSBTAG00000055011	FAM200B	protein_coding
1467	6	110916461	3.95e-06	6	110857661	110859322	1662	+	ENSBTAG00000055011	FAM200B	protein_coding
1468	6	110945292	2.45e-06	6	110857661	110859322	1662	+	ENSBTAG00000055011	FAM200B	protein_coding
1469	6	110910645	1.35e-05	6	110867165	110867271	107	-	ENSBTAG00000048698	U6	snRNA
1470	6	110914028	7.23e-06	6	110867165	110867271	107	-	ENSBTAG00000048698	U6	snRNA
1471	6	110916461	3.95e-06	6	110867165	110867271	107	-	ENSBTAG00000048698	U6	snRNA
1472	6	110945292	2.45e-06	6	110867165	110867271	107	-	ENSBTAG00000048698	U6	snRNA
1473	6	110910645	1.35e-05	6	110872406	110901795	29390	+	ENSBTAG00000006156	BST1	protein_coding
1474	6	110914028	7.23e-06	6	110872406	110901795	29390	+	ENSBTAG00000006156	BST1	protein_coding
1475	6	110916461	3.95e-06	6	110872406	110901795	29390	+	ENSBTAG00000006156	BST1	protein_coding
1476	6	110945292	2.45e-06	6	110872406	110901795	29390	+	ENSBTAG00000006156	BST1	protein_coding
1477	6	110910645	1.35e-05	6	110986237	111044215	57979	+	ENSBTAG00000013569	CD38	protein_coding
1478	6	110914028	7.23e-06	6	110986237	111044215	57979	+	ENSBTAG00000013569	CD38	protein_coding
1479	6	110916461	3.95e-06	6	110986237	111044215	57979	+	ENSBTAG00000013569	CD38	protein_coding
1480	6	110945292	2.45e-06	6	110986237	111044215	57979	+	ENSBTAG00000013569	CD38	protein_coding
1481	6	111019950	4.06e-06	6	110986237	111044215	57979	+	ENSBTAG00000013569	CD38	protein_coding
1482	6	111648115	2.28e-05	6	111699769	112153362	453594	-	ENSBTAG00000014058	LDB2	protein_coding
1483	7	561118	1.29e-05	7	482286	482404	119	-	ENSBTAG00000051349	5S_rRNA	rRNA
1484	7	561118	1.29e-05	7	496572	537888	41317	+	ENSBTAG00000001462	FLT4	protein_coding
1485	7	561118	1.29e-05	7	587310	668317	81008	-	ENSBTAG00000017362	CNOT6	protein_coding
1486	7	5452360	7.17e-06	7	5344443	5364373	19931	-	ENSBTAG00000046750	B3GNT3	protein_coding
1487	7	5452360	7.17e-06	7	5368410	5395426	27017	-	ENSBTAG00000002136	FCHO1	protein_coding
1488	7	5452360	7.17e-06	7	5408672	5440703	32032	-	ENSBTAG00000020709	MAP1S	protein_coding
1489	7	5452360	7.17e-06	7	5459776	5525065	65290	+	ENSBTAG00000012682	UNC13A	protein_coding
1490	7	5452360	7.17e-06	7	5543272	5566733	23462	-	ENSBTAG00000012678	COLGALT1	protein_coding
1491	7	6809696	2.43e-05	7	6786055	6786180	126	+	ENSBTAG00000042477	NA	snRNA
1492	7	6809696	2.43e-05	7	6796879	6826495	29617	-	ENSBTAG00000013329	AP1M1	protein_coding
1493	7	6809696	2.43e-05	7	6830800	6837079	6280	-	ENSBTAG00000046846	FAM32A	protein_coding
1494	7	6809696	2.43e-05	7	6849012	6859468	10457	+	ENSBTAG00000016179	CIB3	protein_coding
1495	7	6809696	2.43e-05	7	6861680	6870122	8443	-	ENSBTAG00000038154	HSH2D	protein_coding
1496	7	6809696	2.43e-05	7	6874691	6895044	20354	-	ENSBTAG00000038696	RAB8A	protein_coding
1497	7	6809696	2.43e-05	7	6898966	6924156	25191	-	ENSBTAG00000004553	TPM4	protein_coding
1498	7	16125069	2.58e-05	7	16031475	16034336	2862	+	ENSBTAG00000046336	NA	protein_coding
1499	7	16125069	2.58e-05	7	16042405	16044281	1877	-	ENSBTAG00000047612	NA	protein_coding
1500	7	16125069	2.58e-05	7	16058828	16183062	124235	-	ENSBTAG00000012687	INSR	protein_coding
1501	7	18374159	2.75e-05	7	18305239	18398128	92890	+	ENSBTAG00000017661	RFX2	protein_coding
1502	7	18374805	3.31e-05	7	18305239	18398128	92890	+	ENSBTAG00000017661	RFX2	protein_coding
1503	7	18374159	2.75e-05	7	18414908	18464857	49950	+	ENSBTAG00000006070	RANBP3	protein_coding
1504	7	18374805	3.31e-05	7	18414908	18464857	49950	+	ENSBTAG00000006070	RANBP3	protein_coding
1505	7	18374159	2.75e-05	7	18466099	18467633	1535	-	ENSBTAG00000006069	CAPS	protein_coding
1506	7	18374805	3.31e-05	7	18466099	18467633	1535	-	ENSBTAG00000006069	CAPS	protein_coding
1507	7	18374159	2.75e-05	7	18469286	18472439	3154	-	ENSBTAG00000006067	VMAC	protein_coding
1508	7	18374805	3.31e-05	7	18469286	18472439	3154	-	ENSBTAG00000006067	VMAC	protein_coding
1509	7	18374159	2.75e-05	7	18473539	18479129	5591	+	ENSBTAG00000019025	NDUFA11	protein_coding
1510	7	18374805	3.31e-05	7	18473539	18479129	5591	+	ENSBTAG00000019025	NDUFA11	protein_coding
1511	8	1970203	2.18e-05	8	1832165	1879414	47250	-	ENSBTAG00000019539	MFAP3L	protein_coding
1512	8	1970203	2.18e-05	8	1880400	1882997	2598	+	ENSBTAG00000051098	NA	lncRNA
1513	8	1982432	8.01e-06	8	1880400	1882997	2598	+	ENSBTAG00000051098	NA	lncRNA
1514	8	1970203	2.18e-05	8	1928243	1952612	24370	-	ENSBTAG00000050967	AADAT	protein_coding
1515	8	1982432	8.01e-06	8	1928243	1952612	24370	-	ENSBTAG00000050967	AADAT	protein_coding
1516	8	2049740	2.88e-05	8	1928243	1952612	24370	-	ENSBTAG00000050967	AADAT	protein_coding
1517	8	1970203	2.18e-05	8	1963622	2000436	36815	-	ENSBTAG00000010326	AADAT	protein_coding
1518	8	1982432	8.01e-06	8	1963622	2000436	36815	-	ENSBTAG00000010326	AADAT	protein_coding
1519	8	2049740	2.88e-05	8	1963622	2000436	36815	-	ENSBTAG00000010326	AADAT	protein_coding
1520	8	24305919	2.37e-05	8	24298297	24336183	37887	+	ENSBTAG00000049390	NA	lncRNA
1521	8	26073289	3e-05	8	26119796	26124753	4958	+	ENSBTAG00000052821	NA	protein_coding
1522	8	35981860	1.75e-07	8	36026002	36026060	59	+	ENSBTAG00000047184	bta-mir-2285bg	miRNA
1523	8	36010686	6.79e-06	8	36026002	36026060	59	+	ENSBTAG00000047184	bta-mir-2285bg	miRNA
1524	8	36013165	1.07e-05	8	36026002	36026060	59	+	ENSBTAG00000047184	bta-mir-2285bg	miRNA
1525	8	36048320	1.3e-07	8	36026002	36026060	59	+	ENSBTAG00000047184	bta-mir-2285bg	miRNA
1526	8	36048320	1.3e-07	8	36145265	36600302	455038	+	ENSBTAG00000010178	PTPRD	protein_coding
1527	8	36154149	8.96e-06	8	36145265	36600302	455038	+	ENSBTAG00000010178	PTPRD	protein_coding
1528	8	36869135	1.73e-05	8	36893387	36893702	316	+	ENSBTAG00000043680	7SK	misc_RNA
1529	8	41003916	2.28e-05	8	41012203	41258537	246335	+	ENSBTAG00000000819	RFX3	protein_coding
1530	8	44877502	8.26e-06	8	44808121	45153937	345817	+	ENSBTAG00000009917	PIP5K1B	protein_coding
1531	8	44877502	8.26e-06	8	44894738	44896377	1640	+	ENSBTAG00000021586	FAM122A	pseudogene
1532	8	51309518	1.43e-05	8	51153923	51214968	61046	+	ENSBTAG00000002746	OSTF1	protein_coding
1533	8	53106418	1.32e-05	8	53064146	53065420	1275	+	ENSBTAG00000032983	FOXB2	protein_coding
1534	8	53106418	1.32e-05	8	53179167	53213188	34022	+	ENSBTAG00000051821	NA	protein_coding
1535	9	47931797	2.21e-05	9	47889245	48618507	729263	-	ENSBTAG00000033153	GRIK2	protein_coding
1536	9	47931801	1.06e-05	9	47889245	48618507	729263	-	ENSBTAG00000033153	GRIK2	protein_coding
1537	9	48689929	4.53e-06	9	47889245	48618507	729263	-	ENSBTAG00000033153	GRIK2	protein_coding
1538	9	48713059	2.56e-05	9	47889245	48618507	729263	-	ENSBTAG00000033153	GRIK2	protein_coding
1539	9	49742985	3.03e-05	9	49838577	49838771	195	+	ENSBTAG00000014104	NA	protein_coding
1540	9	59747858	1.34e-06	9	59679581	59744280	64700	+	ENSBTAG00000002625	MAP3K7	protein_coding
1541	9	61223487	1.99e-05	9	61102065	61335342	233278	+	ENSBTAG00000002725	RNGTT	protein_coding
1542	9	61652362	9.17e-06	9	61744572	61774118	29547	+	ENSBTAG00000054523	CNR1	protein_coding
1543	9	61664959	3.58e-06	9	61744572	61774118	29547	+	ENSBTAG00000054523	CNR1	protein_coding
1544	9	61666126	1.84e-05	9	61744572	61774118	29547	+	ENSBTAG00000054523	CNR1	protein_coding
1545	9	61859173	1.72e-05	9	61744572	61774118	29547	+	ENSBTAG00000054523	CNR1	protein_coding
1546	9	61859173	1.72e-05	9	61867833	61898259	30427	-	ENSBTAG00000019469	SPACA1	protein_coding
1547	9	61950514	1.39e-07	9	61867833	61898259	30427	-	ENSBTAG00000019469	SPACA1	protein_coding
1548	9	62281133	1.59e-05	9	62192023	62192079	57	+	ENSBTAG00000049477	bta-mir-2285db	miRNA
1549	9	62281133	1.59e-05	9	62239189	62262030	22842	+	ENSBTAG00000003764	AKIRIN2	protein_coding
1550	9	62312576	4.06e-06	9	62239189	62262030	22842	+	ENSBTAG00000003764	AKIRIN2	protein_coding
1551	9	62348321	1.31e-05	9	62239189	62262030	22842	+	ENSBTAG00000003764	AKIRIN2	protein_coding
1552	9	62281133	1.59e-05	9	62267857	62337163	69307	-	ENSBTAG00000016969	ORC3	protein_coding
1553	9	62312576	4.06e-06	9	62267857	62337163	69307	-	ENSBTAG00000016969	ORC3	protein_coding
1554	9	62348321	1.31e-05	9	62267857	62337163	69307	-	ENSBTAG00000016969	ORC3	protein_coding
1555	9	62281133	1.59e-05	9	62336702	62417666	80965	+	ENSBTAG00000016967	RARS2	protein_coding
1556	9	62312576	4.06e-06	9	62336702	62417666	80965	+	ENSBTAG00000016967	RARS2	protein_coding
1557	9	62348321	1.31e-05	9	62336702	62417666	80965	+	ENSBTAG00000016967	RARS2	protein_coding
1558	9	62348321	1.31e-05	9	62413961	62445501	31541	-	ENSBTAG00000014057	SLC35A1	protein_coding
1559	9	62348321	1.31e-05	9	62423990	62424090	101	+	ENSBTAG00000045442	5S_rRNA	rRNA
1560	9	62821265	2.99e-06	9	62631692	62725418	93727	-	ENSBTAG00000046612	ZNF292	protein_coding
1561	9	62821265	2.99e-06	9	62732688	62733179	492	+	ENSBTAG00000000609	NA	protein_coding
1562	9	62821265	2.99e-06	9	62780916	62797821	16906	+	ENSBTAG00000016138	CGA	protein_coding
1563	9	62840498	9.62e-06	9	62780916	62797821	16906	+	ENSBTAG00000016138	CGA	protein_coding
1564	9	62840693	3.18e-05	9	62780916	62797821	16906	+	ENSBTAG00000016138	CGA	protein_coding
1565	9	62821265	2.99e-06	9	62836328	62836434	107	+	ENSBTAG00000051296	U6	snRNA
1566	9	62840498	9.62e-06	9	62836328	62836434	107	+	ENSBTAG00000051296	U6	snRNA
1567	9	62840693	3.18e-05	9	62836328	62836434	107	+	ENSBTAG00000051296	U6	snRNA
1568	9	62821265	2.99e-06	9	62865870	62866967	1098	-	ENSBTAG00000026580	HTR1E	protein_coding
1569	9	62840498	9.62e-06	9	62865870	62866967	1098	-	ENSBTAG00000026580	HTR1E	protein_coding
1570	9	62840693	3.18e-05	9	62865870	62866967	1098	-	ENSBTAG00000026580	HTR1E	protein_coding
1571	9	63143533	5.85e-06	9	63226513	63226639	127	-	ENSBTAG00000042530	SNORD22	snoRNA
1572	9	63170326	5.08e-06	9	63226513	63226639	127	-	ENSBTAG00000042530	SNORD22	snoRNA
1573	9	63195059	1.6e-06	9	63226513	63226639	127	-	ENSBTAG00000042530	SNORD22	snoRNA
1574	9	63286215	3.31e-06	9	63226513	63226639	127	-	ENSBTAG00000042530	SNORD22	snoRNA
1575	9	64172238	8.66e-06	9	64096422	64096512	91	-	ENSBTAG00000044914	U6	snRNA
1576	9	64172238	8.66e-06	9	64201938	64203108	1171	+	ENSBTAG00000054339	NA	protein_coding
1577	9	64339793	9.28e-06	9	64279978	64287174	7197	-	ENSBTAG00000052638	NA	lncRNA
1578	9	64344765	8.59e-06	9	64279978	64287174	7197	-	ENSBTAG00000052638	NA	lncRNA
1579	9	64349637	5.53e-06	9	64279978	64287174	7197	-	ENSBTAG00000052638	NA	lncRNA
1580	9	64350887	2.61e-06	9	64279978	64287174	7197	-	ENSBTAG00000052638	NA	lncRNA
1581	9	64353892	8.72e-06	9	64279978	64287174	7197	-	ENSBTAG00000052638	NA	lncRNA
1582	9	64380615	3.02e-06	9	64279978	64287174	7197	-	ENSBTAG00000052638	NA	lncRNA
1583	9	64651938	2.32e-06	9	64661525	64689941	28417	+	ENSBTAG00000018161	TBX18	protein_coding
1584	9	64716589	7.01e-07	9	64661525	64689941	28417	+	ENSBTAG00000018161	TBX18	protein_coding
1585	9	65930852	2.84e-05	9	65724492	65923926	199435	-	ENSBTAG00000015615	THEMIS	protein_coding
1586	9	65969615	3.94e-06	9	65724492	65923926	199435	-	ENSBTAG00000015615	THEMIS	protein_coding
1587	9	65971646	3.45e-05	9	65724492	65923926	199435	-	ENSBTAG00000015615	THEMIS	protein_coding
1588	9	65986941	1.25e-05	9	65724492	65923926	199435	-	ENSBTAG00000015615	THEMIS	protein_coding
1589	9	65930852	2.84e-05	9	66006739	66619640	612902	-	ENSBTAG00000020829	PTPRK	protein_coding
1590	9	65969615	3.94e-06	9	66006739	66619640	612902	-	ENSBTAG00000020829	PTPRK	protein_coding
1591	9	65971646	3.45e-05	9	66006739	66619640	612902	-	ENSBTAG00000020829	PTPRK	protein_coding
1592	9	65986941	1.25e-05	9	66006739	66619640	612902	-	ENSBTAG00000020829	PTPRK	protein_coding
1593	9	66087524	1.03e-05	9	66006739	66619640	612902	-	ENSBTAG00000020829	PTPRK	protein_coding
1594	9	66270591	4.59e-06	9	66006739	66619640	612902	-	ENSBTAG00000020829	PTPRK	protein_coding
1595	9	66270591	4.59e-06	9	66331761	66331868	108	+	ENSBTAG00000043845	U6	snRNA
1596	9	68588225	3.52e-05	9	68537667	68539142	1476	+	ENSBTAG00000040543	TMEM200A	protein_coding
1597	9	68614430	3.52e-05	9	68537667	68539142	1476	+	ENSBTAG00000040543	TMEM200A	protein_coding
1598	9	69312585	1.09e-05	9	69203273	69325807	122535	+	ENSBTAG00000000240	AKAP7	protein_coding
1599	9	69312585	1.09e-05	9	69291557	69325226	33670	+	ENSBTAG00000051600	NA	protein_coding
1600	9	71022799	3.58e-05	9	70929915	70965392	35478	-	ENSBTAG00000015242	SLC18B1	protein_coding
1601	9	71022799	3.58e-05	9	70976876	70989794	12919	+	ENSBTAG00000001360	RPS12	protein_coding
1602	9	71022799	3.58e-05	9	70977616	70977688	73	+	ENSBTAG00000042275	SNORD101	snoRNA
1603	9	71022799	3.58e-05	9	70979010	70979086	77	+	ENSBTAG00000042801	SNORD100	snoRNA
1604	9	71022799	3.58e-05	9	70980039	70980168	130	+	ENSBTAG00000042833	NA	snoRNA
1605	9	71382831	2.23e-05	9	71362334	71725682	363349	+	ENSBTAG00000021970	EYA4	protein_coding
1606	9	72065985	3.35e-05	9	72066568	72069851	3284	+	ENSBTAG00000021827	TCF21	protein_coding
1607	9	72071062	9.45e-06	9	72066568	72069851	3284	+	ENSBTAG00000021827	TCF21	protein_coding
1608	9	72089238	1.08e-05	9	72066568	72069851	3284	+	ENSBTAG00000021827	TCF21	protein_coding
1609	9	72097970	2.26e-06	9	72066568	72069851	3284	+	ENSBTAG00000021827	TCF21	protein_coding
1610	9	72124541	1.08e-05	9	72066568	72069851	3284	+	ENSBTAG00000021827	TCF21	protein_coding
1611	9	72065985	3.35e-05	9	72112133	72151639	39507	+	ENSBTAG00000035370	TBPL1	protein_coding
1612	9	72071062	9.45e-06	9	72112133	72151639	39507	+	ENSBTAG00000035370	TBPL1	protein_coding
1613	9	72089238	1.08e-05	9	72112133	72151639	39507	+	ENSBTAG00000035370	TBPL1	protein_coding
1614	9	72097970	2.26e-06	9	72112133	72151639	39507	+	ENSBTAG00000035370	TBPL1	protein_coding
1615	9	72124541	1.08e-05	9	72112133	72151639	39507	+	ENSBTAG00000035370	TBPL1	protein_coding
1616	9	72065985	3.35e-05	9	72154434	72223405	68972	-	ENSBTAG00000019002	SLC2A12	protein_coding
1617	9	72071062	9.45e-06	9	72154434	72223405	68972	-	ENSBTAG00000019002	SLC2A12	protein_coding
1618	9	72089238	1.08e-05	9	72154434	72223405	68972	-	ENSBTAG00000019002	SLC2A12	protein_coding
1619	9	72097970	2.26e-06	9	72154434	72223405	68972	-	ENSBTAG00000019002	SLC2A12	protein_coding
1620	9	72124541	1.08e-05	9	72154434	72223405	68972	-	ENSBTAG00000019002	SLC2A12	protein_coding
1621	9	72536530	3.97e-06	9	72475668	72490885	15218	+	ENSBTAG00000048577	NA	lncRNA
1622	9	72539387	2.65e-05	9	72475668	72490885	15218	+	ENSBTAG00000048577	NA	lncRNA
1623	9	72543027	1.04e-05	9	72475668	72490885	15218	+	ENSBTAG00000048577	NA	lncRNA
1624	9	72544733	9.96e-06	9	72475668	72490885	15218	+	ENSBTAG00000048577	NA	lncRNA
1625	9	72556019	1.77e-05	9	72475668	72490885	15218	+	ENSBTAG00000048577	NA	lncRNA
1626	10	4049310	2.85e-05	10	3972433	4015816	43384	-	ENSBTAG00000014027	TRIM36	protein_coding
1627	10	4049310	2.85e-05	10	4050987	4104900	53914	-	ENSBTAG00000001895	PGGT1B	protein_coding
1628	10	4049310	2.85e-05	10	4108967	4139252	30286	-	ENSBTAG00000001898	CCDC112	protein_coding
1629	10	4049310	2.85e-05	10	4120471	4121550	1080	+	ENSBTAG00000053987	NA	protein_coding
1630	10	10837674	3.2e-05	10	10675335	10773419	98085	+	ENSBTAG00000006823	CMYA5	protein_coding
1631	10	10837674	3.2e-05	10	10826719	10944967	118249	+	ENSBTAG00000049054	NA	lncRNA
1632	10	18653765	1.47e-05	10	18399009	18628833	229825	+	ENSBTAG00000011644	THSD4	protein_coding
1633	10	18653765	1.47e-05	10	18653771	18659405	5635	+	ENSBTAG00000014236	NR2E3	protein_coding
1634	10	18653765	1.47e-05	10	18677351	19002748	325398	-	ENSBTAG00000007433	MYO9A	protein_coding
1635	10	18653765	1.47e-05	10	18690144	18690204	61	-	ENSBTAG00000052170	bta-mir-2285dh	miRNA
1636	10	23611912	2.82e-05	10	23535563	23536167	605	-	ENSBTAG00000051554	NA	protein_coding
1637	10	23611912	2.82e-05	10	23541649	23542543	895	-	ENSBTAG00000048374	NA	protein_coding
1638	10	23611912	2.82e-05	10	23587345	23587949	605	-	ENSBTAG00000052580	NA	protein_coding
1639	10	23611912	2.82e-05	10	23605475	23606210	736	-	ENSBTAG00000048874	NA	protein_coding
1640	10	23611912	2.82e-05	10	23697580	23720368	22789	-	ENSBTAG00000048236	TRAV24	TR_V_gene
1641	10	87491769	5.67e-08	10	87459365	87517588	58224	+	ENSBTAG00000003084	GPATCH2L	protein_coding
1642	10	87492013	6.75e-07	10	87459365	87517588	58224	+	ENSBTAG00000003084	GPATCH2L	protein_coding
1643	10	97208374	1.82e-05	10	97151049	97155139	4091	-	ENSBTAG00000052494	NA	lncRNA
1644	10	97208374	1.82e-05	10	97153449	97254018	100570	+	ENSBTAG00000048887	NA	lncRNA
1645	10	97208374	1.82e-05	10	97254039	97256021	1983	+	ENSBTAG00000021393	FLRT2	protein_coding
1646	11	14224289	3.25e-05	11	14150135	14154627	4493	+	ENSBTAG00000008674	FAM136A	protein_coding
1647	11	14224289	3.25e-05	11	14164544	14269931	105388	-	ENSBTAG00000012519	XDH	protein_coding
1648	11	14224289	3.25e-05	11	14324110	14370453	46344	-	ENSBTAG00000003108	SRD5A2	protein_coding
1649	11	20829991	1.42e-05	11	20672449	20740864	68416	-	ENSBTAG00000016167	ATL2	protein_coding
1650	11	20829991	1.42e-05	11	20847578	20851160	3583	+	ENSBTAG00000049310	NA	lncRNA
1651	11	20853326	9.83e-06	11	20847578	20851160	3583	+	ENSBTAG00000049310	NA	lncRNA
1652	11	20916022	4.14e-06	11	20847578	20851160	3583	+	ENSBTAG00000049310	NA	lncRNA
1653	11	20943124	2.53e-06	11	20847578	20851160	3583	+	ENSBTAG00000049310	NA	lncRNA
1654	11	20950947	4.48e-07	11	20847578	20851160	3583	+	ENSBTAG00000049310	NA	lncRNA
1655	11	20829991	1.42e-05	11	20880030	20880100	71	+	ENSBTAG00000044256	NA	snoRNA
1656	11	20853326	9.83e-06	11	20880030	20880100	71	+	ENSBTAG00000044256	NA	snoRNA
1657	11	20916022	4.14e-06	11	20880030	20880100	71	+	ENSBTAG00000044256	NA	snoRNA
1658	11	20943124	2.53e-06	11	20880030	20880100	71	+	ENSBTAG00000044256	NA	snoRNA
1659	11	20950947	4.48e-07	11	20880030	20880100	71	+	ENSBTAG00000044256	NA	snoRNA
1660	11	20829991	1.42e-05	11	20910393	20948016	37624	-	ENSBTAG00000020567	HNRNPLL	protein_coding
1661	11	20853326	9.83e-06	11	20910393	20948016	37624	-	ENSBTAG00000020567	HNRNPLL	protein_coding
1662	11	20916022	4.14e-06	11	20910393	20948016	37624	-	ENSBTAG00000020567	HNRNPLL	protein_coding
1663	11	20943124	2.53e-06	11	20910393	20948016	37624	-	ENSBTAG00000020567	HNRNPLL	protein_coding
1664	11	20950947	4.48e-07	11	20910393	20948016	37624	-	ENSBTAG00000020567	HNRNPLL	protein_coding
1665	11	21037827	6.91e-06	11	20910393	20948016	37624	-	ENSBTAG00000020567	HNRNPLL	protein_coding
1666	11	21040446	1.21e-05	11	20910393	20948016	37624	-	ENSBTAG00000020567	HNRNPLL	protein_coding
1667	11	21042437	1.29e-06	11	20910393	20948016	37624	-	ENSBTAG00000020567	HNRNPLL	protein_coding
1668	11	20916022	4.14e-06	11	20957255	20957358	104	+	ENSBTAG00000049911	U6	snRNA
1669	11	20943124	2.53e-06	11	20957255	20957358	104	+	ENSBTAG00000049911	U6	snRNA
1670	11	20950947	4.48e-07	11	20957255	20957358	104	+	ENSBTAG00000049911	U6	snRNA
1671	11	21037827	6.91e-06	11	20957255	20957358	104	+	ENSBTAG00000049911	U6	snRNA
1672	11	21040446	1.21e-05	11	20957255	20957358	104	+	ENSBTAG00000049911	U6	snRNA
1673	11	21042437	1.29e-06	11	20957255	20957358	104	+	ENSBTAG00000049911	U6	snRNA
1674	11	21048256	5.15e-06	11	20957255	20957358	104	+	ENSBTAG00000049911	U6	snRNA
1675	11	20916022	4.14e-06	11	21011494	21014844	3351	-	ENSBTAG00000026809	NA	pseudogene
1676	11	20943124	2.53e-06	11	21011494	21014844	3351	-	ENSBTAG00000026809	NA	pseudogene
1677	11	20950947	4.48e-07	11	21011494	21014844	3351	-	ENSBTAG00000026809	NA	pseudogene
1678	11	21037827	6.91e-06	11	21011494	21014844	3351	-	ENSBTAG00000026809	NA	pseudogene
1679	11	21040446	1.21e-05	11	21011494	21014844	3351	-	ENSBTAG00000026809	NA	pseudogene
1680	11	21042437	1.29e-06	11	21011494	21014844	3351	-	ENSBTAG00000026809	NA	pseudogene
1681	11	21048256	5.15e-06	11	21011494	21014844	3351	-	ENSBTAG00000026809	NA	pseudogene
1682	11	20943124	2.53e-06	11	21021076	21075762	54687	+	ENSBTAG00000021102	GALM	protein_coding
1683	11	20950947	4.48e-07	11	21021076	21075762	54687	+	ENSBTAG00000021102	GALM	protein_coding
1684	11	21037827	6.91e-06	11	21021076	21075762	54687	+	ENSBTAG00000021102	GALM	protein_coding
1685	11	21040446	1.21e-05	11	21021076	21075762	54687	+	ENSBTAG00000021102	GALM	protein_coding
1686	11	21042437	1.29e-06	11	21021076	21075762	54687	+	ENSBTAG00000021102	GALM	protein_coding
1687	11	21048256	5.15e-06	11	21021076	21075762	54687	+	ENSBTAG00000021102	GALM	protein_coding
1688	11	21037827	6.91e-06	11	21086083	21091537	5455	-	ENSBTAG00000014891	SRSF7	protein_coding
1689	11	21040446	1.21e-05	11	21086083	21091537	5455	-	ENSBTAG00000014891	SRSF7	protein_coding
1690	11	21042437	1.29e-06	11	21086083	21091537	5455	-	ENSBTAG00000014891	SRSF7	protein_coding
1691	11	21048256	5.15e-06	11	21086083	21091537	5455	-	ENSBTAG00000014891	SRSF7	protein_coding
1692	11	21037827	6.91e-06	11	21111071	21112837	1767	+	ENSBTAG00000012984	NA	protein_coding
1693	11	21040446	1.21e-05	11	21111071	21112837	1767	+	ENSBTAG00000012984	NA	protein_coding
1694	11	21042437	1.29e-06	11	21111071	21112837	1767	+	ENSBTAG00000012984	NA	protein_coding
1695	11	21048256	5.15e-06	11	21111071	21112837	1767	+	ENSBTAG00000012984	NA	protein_coding
1696	11	21037827	6.91e-06	11	21128704	21132566	3863	+	ENSBTAG00000015521	GEMIN6	protein_coding
1697	11	21040446	1.21e-05	11	21128704	21132566	3863	+	ENSBTAG00000015521	GEMIN6	protein_coding
1698	11	21042437	1.29e-06	11	21128704	21132566	3863	+	ENSBTAG00000015521	GEMIN6	protein_coding
1699	11	21048256	5.15e-06	11	21128704	21132566	3863	+	ENSBTAG00000015521	GEMIN6	protein_coding
1700	11	21048256	5.15e-06	11	21145287	21198813	53527	-	ENSBTAG00000014679	DHX57	protein_coding
1701	11	23685356	7.14e-06	11	23597191	23598353	1163	+	ENSBTAG00000026034	NA	protein_coding
1702	11	24612457	1.72e-05	11	24585989	24739169	153181	+	ENSBTAG00000010935	EML4	protein_coding
1703	11	24761219	8.97e-06	11	24585989	24739169	153181	+	ENSBTAG00000010935	EML4	protein_coding
1704	11	24612457	1.72e-05	11	24680768	24682012	1245	-	ENSBTAG00000051513	NA	protein_coding
1705	11	24761219	8.97e-06	11	24680768	24682012	1245	-	ENSBTAG00000051513	NA	protein_coding
1706	11	24761219	8.97e-06	11	24756935	24769582	12648	-	ENSBTAG00000000705	COX7A2L	protein_coding
1707	11	24761219	8.97e-06	11	24807710	24809948	2239	+	ENSBTAG00000048539	NA	protein_coding
1708	11	24761219	8.97e-06	11	24832853	24885462	52610	-	ENSBTAG00000032623	KCNG3	protein_coding
1709	11	26349216	2.05e-05	11	26318235	26318349	115	-	ENSBTAG00000044493	NA	snoRNA
1710	11	26349216	2.05e-05	11	26425010	26425113	104	+	ENSBTAG00000042179	U6	snRNA
1711	11	26349216	2.05e-05	11	26426196	26428580	2385	+	ENSBTAG00000054517	NA	protein_coding
1712	11	26349216	2.05e-05	11	26441298	26474363	33066	-	ENSBTAG00000016794	NA	protein_coding
1713	11	26691011	3.58e-06	11	26643590	26670025	26436	+	ENSBTAG00000000223	PPM1B	protein_coding
1714	11	26691011	3.58e-06	11	26701406	26735016	33611	+	ENSBTAG00000017421	SLC3A1	protein_coding
1715	11	26691011	3.58e-06	11	26734669	26771592	36924	-	ENSBTAG00000017429	PREPL	protein_coding
1716	11	26691011	3.58e-06	11	26736270	26736446	177	+	ENSBTAG00000040564	NA	protein_coding
1717	11	26691011	3.58e-06	11	26744001	26744130	130	-	ENSBTAG00000043226	NA	snoRNA
1718	11	26691011	3.58e-06	11	26771728	27198776	427049	+	ENSBTAG00000032519	CAMKMT	protein_coding
1719	11	27032997	2.82e-05	11	26771728	27198776	427049	+	ENSBTAG00000032519	CAMKMT	protein_coding
1720	11	27879090	2.66e-05	11	27806024	28050575	244552	-	ENSBTAG00000007508	SRBD1	protein_coding
1721	11	28134829	2.23e-05	11	27806024	28050575	244552	-	ENSBTAG00000007508	SRBD1	protein_coding
1722	11	27879090	2.66e-05	11	27843796	27844014	219	+	ENSBTAG00000050857	NA	protein_coding
1723	11	27879090	2.66e-05	11	27914690	27915291	602	+	ENSBTAG00000032651	NA	protein_coding
1724	11	28134829	2.23e-05	11	28094209	28098374	4166	+	ENSBTAG00000050580	NA	protein_coding
1725	11	28373232	8.25e-06	11	28303215	28635155	331941	+	ENSBTAG00000020614	PRKCE	protein_coding
1726	11	28404585	7.08e-06	11	28303215	28635155	331941	+	ENSBTAG00000020614	PRKCE	protein_coding
1727	11	28408435	1.79e-05	11	28303215	28635155	331941	+	ENSBTAG00000020614	PRKCE	protein_coding
1728	11	28673030	3.14e-05	11	28303215	28635155	331941	+	ENSBTAG00000020614	PRKCE	protein_coding
1729	11	28680043	1.71e-05	11	28303215	28635155	331941	+	ENSBTAG00000020614	PRKCE	protein_coding
1730	11	28686018	1.57e-05	11	28303215	28635155	331941	+	ENSBTAG00000020614	PRKCE	protein_coding
1731	11	28673030	3.14e-05	11	28734999	28828070	93072	+	ENSBTAG00000003711	EPAS1	protein_coding
1732	11	28680043	1.71e-05	11	28734999	28828070	93072	+	ENSBTAG00000003711	EPAS1	protein_coding
1733	11	28686018	1.57e-05	11	28734999	28828070	93072	+	ENSBTAG00000003711	EPAS1	protein_coding
1734	11	28862983	1.11e-05	11	28734999	28828070	93072	+	ENSBTAG00000003711	EPAS1	protein_coding
1735	11	28889467	3.61e-06	11	28734999	28828070	93072	+	ENSBTAG00000003711	EPAS1	protein_coding
1736	11	28862983	1.11e-05	11	28928747	28933551	4805	+	ENSBTAG00000004105	TMEM247	protein_coding
1737	11	28889467	3.61e-06	11	28928747	28933551	4805	+	ENSBTAG00000004105	TMEM247	protein_coding
1738	11	28889467	3.61e-06	11	28966166	28974105	7940	-	ENSBTAG00000013734	ATP6V1E2	protein_coding
1739	11	29424179	2.1e-06	11	29359106	29406229	47124	-	ENSBTAG00000003358	MCFD2	protein_coding
1740	11	29494165	2.45e-05	11	29359106	29406229	47124	-	ENSBTAG00000003358	MCFD2	protein_coding
1741	11	29424179	2.1e-06	11	29405102	29527513	122412	+	ENSBTAG00000032558	TTC7A	protein_coding
1742	11	29494165	2.45e-05	11	29405102	29527513	122412	+	ENSBTAG00000032558	TTC7A	protein_coding
1743	11	29510138	5.99e-06	11	29405102	29527513	122412	+	ENSBTAG00000032558	TTC7A	protein_coding
1744	11	29520845	7e-07	11	29405102	29527513	122412	+	ENSBTAG00000032558	TTC7A	protein_coding
1745	11	29494165	2.45e-05	11	29542242	29574794	32553	-	ENSBTAG00000049698	STPG4	protein_coding
1746	11	29510138	5.99e-06	11	29542242	29574794	32553	-	ENSBTAG00000049698	STPG4	protein_coding
1747	11	29520845	7e-07	11	29542242	29574794	32553	-	ENSBTAG00000049698	STPG4	protein_coding
1748	11	29494165	2.45e-05	11	29581381	29594347	12967	-	ENSBTAG00000001575	CALM2	protein_coding
1749	11	29510138	5.99e-06	11	29581381	29594347	12967	-	ENSBTAG00000001575	CALM2	protein_coding
1750	11	29520845	7e-07	11	29581381	29594347	12967	-	ENSBTAG00000001575	CALM2	protein_coding
1751	11	29848586	9.58e-06	11	29782764	29793436	10673	+	ENSBTAG00000006474	EPCAM	protein_coding
1752	11	29850863	2.57e-06	11	29782764	29793436	10673	+	ENSBTAG00000006474	EPCAM	protein_coding
1753	11	29856309	1.49e-05	11	29782764	29793436	10673	+	ENSBTAG00000006474	EPCAM	protein_coding
1754	11	29881193	2.2e-05	11	29782764	29793436	10673	+	ENSBTAG00000006474	EPCAM	protein_coding
1755	11	29881576	1.06e-05	11	29782764	29793436	10673	+	ENSBTAG00000006474	EPCAM	protein_coding
1756	11	29887937	1.79e-06	11	29782764	29793436	10673	+	ENSBTAG00000006474	EPCAM	protein_coding
1757	11	29848586	9.58e-06	11	29801995	29802129	135	-	ENSBTAG00000042135	NA	snoRNA
1758	11	29850863	2.57e-06	11	29801995	29802129	135	-	ENSBTAG00000042135	NA	snoRNA
1759	11	29856309	1.49e-05	11	29801995	29802129	135	-	ENSBTAG00000042135	NA	snoRNA
1760	11	29881193	2.2e-05	11	29801995	29802129	135	-	ENSBTAG00000042135	NA	snoRNA
1761	11	29881576	1.06e-05	11	29801995	29802129	135	-	ENSBTAG00000042135	NA	snoRNA
1762	11	29887937	1.79e-06	11	29801995	29802129	135	-	ENSBTAG00000042135	NA	snoRNA
1763	11	29848586	9.58e-06	11	29804956	29886276	81321	+	ENSBTAG00000002742	MSH2	protein_coding
1764	11	29850863	2.57e-06	11	29804956	29886276	81321	+	ENSBTAG00000002742	MSH2	protein_coding
1765	11	29856309	1.49e-05	11	29804956	29886276	81321	+	ENSBTAG00000002742	MSH2	protein_coding
1766	11	29881193	2.2e-05	11	29804956	29886276	81321	+	ENSBTAG00000002742	MSH2	protein_coding
1767	11	29881576	1.06e-05	11	29804956	29886276	81321	+	ENSBTAG00000002742	MSH2	protein_coding
1768	11	29887937	1.79e-06	11	29804956	29886276	81321	+	ENSBTAG00000002742	MSH2	protein_coding
1769	11	29926618	3.3e-06	11	29804956	29886276	81321	+	ENSBTAG00000002742	MSH2	protein_coding
1770	11	29929724	2.3e-05	11	29804956	29886276	81321	+	ENSBTAG00000002742	MSH2	protein_coding
1771	11	29936110	6.17e-07	11	29804956	29886276	81321	+	ENSBTAG00000002742	MSH2	protein_coding
1772	11	29962298	2.63e-06	11	29804956	29886276	81321	+	ENSBTAG00000002742	MSH2	protein_coding
1773	11	29967818	1.71e-06	11	29804956	29886276	81321	+	ENSBTAG00000002742	MSH2	protein_coding
1774	11	29848586	9.58e-06	11	29914745	29963621	48877	-	ENSBTAG00000017500	KCNK12	protein_coding
1775	11	29850863	2.57e-06	11	29914745	29963621	48877	-	ENSBTAG00000017500	KCNK12	protein_coding
1776	11	29856309	1.49e-05	11	29914745	29963621	48877	-	ENSBTAG00000017500	KCNK12	protein_coding
1777	11	29881193	2.2e-05	11	29914745	29963621	48877	-	ENSBTAG00000017500	KCNK12	protein_coding
1778	11	29881576	1.06e-05	11	29914745	29963621	48877	-	ENSBTAG00000017500	KCNK12	protein_coding
1779	11	29887937	1.79e-06	11	29914745	29963621	48877	-	ENSBTAG00000017500	KCNK12	protein_coding
1780	11	29926618	3.3e-06	11	29914745	29963621	48877	-	ENSBTAG00000017500	KCNK12	protein_coding
1781	11	29929724	2.3e-05	11	29914745	29963621	48877	-	ENSBTAG00000017500	KCNK12	protein_coding
1782	11	29936110	6.17e-07	11	29914745	29963621	48877	-	ENSBTAG00000017500	KCNK12	protein_coding
1783	11	29962298	2.63e-06	11	29914745	29963621	48877	-	ENSBTAG00000017500	KCNK12	protein_coding
1784	11	29967818	1.71e-06	11	29914745	29963621	48877	-	ENSBTAG00000017500	KCNK12	protein_coding
1785	11	29991542	1.52e-05	11	29914745	29963621	48877	-	ENSBTAG00000017500	KCNK12	protein_coding
1786	11	30040444	6.95e-06	11	29914745	29963621	48877	-	ENSBTAG00000017500	KCNK12	protein_coding
1787	11	30040444	6.95e-06	11	30122026	30143448	21423	+	ENSBTAG00000001424	MSH6	protein_coding
1788	11	30265526	9.09e-06	11	30143409	30256247	112839	-	ENSBTAG00000001425	FBXO11	protein_coding
1789	11	30291398	2.73e-05	11	30143409	30256247	112839	-	ENSBTAG00000001425	FBXO11	protein_coding
1790	11	30312260	2.61e-05	11	30143409	30256247	112839	-	ENSBTAG00000001425	FBXO11	protein_coding
1791	11	31046036	2.49e-06	11	30916684	30965350	48667	+	ENSBTAG00000023999	GTF2A1L	protein_coding
1792	11	31046036	2.49e-06	11	30977114	31040358	63245	-	ENSBTAG00000016573	LHCGR	protein_coding
1793	11	31046036	2.49e-06	11	31113278	31113971	694	-	ENSBTAG00000027015	NA	protein_coding
1794	11	31171533	5.06e-06	11	31113278	31113971	694	-	ENSBTAG00000027015	NA	protein_coding
1795	11	31177992	2.47e-06	11	31113278	31113971	694	-	ENSBTAG00000027015	NA	protein_coding
1796	11	31171533	5.06e-06	11	31255653	31450384	194732	-	ENSBTAG00000032424	FSHR	protein_coding
1797	11	31177992	2.47e-06	11	31255653	31450384	194732	-	ENSBTAG00000032424	FSHR	protein_coding
1798	11	31222933	4.17e-06	11	31255653	31450384	194732	-	ENSBTAG00000032424	FSHR	protein_coding
1799	11	31429383	2.05e-05	11	31255653	31450384	194732	-	ENSBTAG00000032424	FSHR	protein_coding
1800	11	31452814	3.16e-05	11	31255653	31450384	194732	-	ENSBTAG00000032424	FSHR	protein_coding
1801	11	31460036	1.58e-06	11	31255653	31450384	194732	-	ENSBTAG00000032424	FSHR	protein_coding
1802	11	32482195	3.18e-05	11	32278324	32766620	488297	-	ENSBTAG00000046199	NRXN1	protein_coding
1803	11	32510891	9.03e-06	11	32278324	32766620	488297	-	ENSBTAG00000046199	NRXN1	protein_coding
1804	11	33037334	4.27e-06	11	32884867	33050686	165820	-	ENSBTAG00000024021	NRXN1	protein_coding
1805	11	33040779	2.12e-05	11	32884867	33050686	165820	-	ENSBTAG00000024021	NRXN1	protein_coding
1806	11	33042887	1.18e-06	11	32884867	33050686	165820	-	ENSBTAG00000024021	NRXN1	protein_coding
1807	11	33067456	3.4e-06	11	32884867	33050686	165820	-	ENSBTAG00000024021	NRXN1	protein_coding
1808	11	33093141	2.95e-05	11	32884867	33050686	165820	-	ENSBTAG00000024021	NRXN1	protein_coding
1809	11	33107461	3.29e-06	11	32884867	33050686	165820	-	ENSBTAG00000024021	NRXN1	protein_coding
1810	11	33110532	4.12e-07	11	32884867	33050686	165820	-	ENSBTAG00000024021	NRXN1	protein_coding
1811	11	33114379	3.07e-06	11	32884867	33050686	165820	-	ENSBTAG00000024021	NRXN1	protein_coding
1812	11	33128935	1.69e-05	11	32884867	33050686	165820	-	ENSBTAG00000024021	NRXN1	protein_coding
1813	11	33107461	3.29e-06	11	33203072	33203299	228	+	ENSBTAG00000052116	NA	protein_coding
1814	11	33110532	4.12e-07	11	33203072	33203299	228	+	ENSBTAG00000052116	NA	protein_coding
1815	11	33114379	3.07e-06	11	33203072	33203299	228	+	ENSBTAG00000052116	NA	protein_coding
1816	11	33128935	1.69e-05	11	33203072	33203299	228	+	ENSBTAG00000052116	NA	protein_coding
1817	11	42819943	3.05e-05	11	42584900	42781048	196149	-	ENSBTAG00000053096	NA	lncRNA
1818	11	47283990	3.43e-05	11	47200137	47207624	7488	+	ENSBTAG00000051611	NA	protein_coding
1819	11	47283990	3.43e-05	11	47233511	47305610	72100	+	ENSBTAG00000003408	NA	protein_coding
1820	11	47283990	3.43e-05	11	47240337	47243970	3634	+	ENSBTAG00000051342	NA	protein_coding
1821	11	47283990	3.43e-05	11	47255181	47267139	11959	+	ENSBTAG00000045514	NA	protein_coding
1822	11	47283990	3.43e-05	11	47282394	47283086	693	+	ENSBTAG00000045659	NA	protein_coding
1823	11	47283990	3.43e-05	11	47341507	47342176	670	+	ENSBTAG00000005895	NA	pseudogene
1824	11	47283990	3.43e-05	11	47351626	47386204	34579	-	ENSBTAG00000002866	RPIA	protein_coding
1825	11	54565594	3.05e-05	11	54492426	54492589	164	-	ENSBTAG00000039912	U1	snRNA
1826	11	63743833	1.8e-05	11	63679273	63801394	122122	-	ENSBTAG00000019456	SPRED2	protein_coding
1827	11	101453556	2.75e-06	11	101323401	101414345	90945	+	ENSBTAG00000021896	NUP214	protein_coding
1828	11	101453556	2.75e-06	11	101391713	101391806	94	+	ENSBTAG00000045249	NA	snoRNA
1829	11	101453556	2.75e-06	11	101450754	101465047	14294	-	ENSBTAG00000004542	FAM78A	protein_coding
1830	11	101453556	2.75e-06	11	101477364	101504765	27402	+	ENSBTAG00000050974	PLPP7	protein_coding
1831	11	101453556	2.75e-06	11	101536817	101618215	81399	+	ENSBTAG00000004400	PRRC2B	protein_coding
1832	11	101677946	9.69e-06	11	101536817	101618215	81399	+	ENSBTAG00000004400	PRRC2B	protein_coding
1833	11	101680821	9.89e-06	11	101536817	101618215	81399	+	ENSBTAG00000004400	PRRC2B	protein_coding
1834	11	101680869	1.23e-05	11	101536817	101618215	81399	+	ENSBTAG00000004400	PRRC2B	protein_coding
1835	11	101677946	9.69e-06	11	101607876	101607961	86	+	ENSBTAG00000050643	SNORD62	snoRNA
1836	11	101680821	9.89e-06	11	101607876	101607961	86	+	ENSBTAG00000050643	SNORD62	snoRNA
1837	11	101680869	1.23e-05	11	101607876	101607961	86	+	ENSBTAG00000050643	SNORD62	snoRNA
1838	11	101677946	9.69e-06	11	101611878	101611963	86	+	ENSBTAG00000050491	SNORD62	snoRNA
1839	11	101680821	9.89e-06	11	101611878	101611963	86	+	ENSBTAG00000050491	SNORD62	snoRNA
1840	11	101680869	1.23e-05	11	101611878	101611963	86	+	ENSBTAG00000050491	SNORD62	snoRNA
1841	11	101677946	9.69e-06	11	101622925	101642291	19367	+	ENSBTAG00000010805	POMT1	protein_coding
1842	11	101680821	9.89e-06	11	101622925	101642291	19367	+	ENSBTAG00000010805	POMT1	protein_coding
1843	11	101680869	1.23e-05	11	101622925	101642291	19367	+	ENSBTAG00000010805	POMT1	protein_coding
1844	11	101735279	1.69e-05	11	101622925	101642291	19367	+	ENSBTAG00000010805	POMT1	protein_coding
1845	11	101677946	9.69e-06	11	101639654	101645280	5627	-	ENSBTAG00000010810	UCK1	protein_coding
1846	11	101680821	9.89e-06	11	101639654	101645280	5627	-	ENSBTAG00000010810	UCK1	protein_coding
1847	11	101680869	1.23e-05	11	101639654	101645280	5627	-	ENSBTAG00000010810	UCK1	protein_coding
1848	11	101735279	1.69e-05	11	101639654	101645280	5627	-	ENSBTAG00000010810	UCK1	protein_coding
1849	11	101677946	9.69e-06	11	101652894	101678757	25864	+	ENSBTAG00000052831	PRRT1B	protein_coding
1850	11	101680821	9.89e-06	11	101652894	101678757	25864	+	ENSBTAG00000052831	PRRT1B	protein_coding
1851	11	101680869	1.23e-05	11	101652894	101678757	25864	+	ENSBTAG00000052831	PRRT1B	protein_coding
1852	11	101735279	1.69e-05	11	101652894	101678757	25864	+	ENSBTAG00000052831	PRRT1B	protein_coding
1853	11	101677946	9.69e-06	11	101696993	101834040	137048	-	ENSBTAG00000020791	RAPGEF1	protein_coding
1854	11	101680821	9.89e-06	11	101696993	101834040	137048	-	ENSBTAG00000020791	RAPGEF1	protein_coding
1855	11	101680869	1.23e-05	11	101696993	101834040	137048	-	ENSBTAG00000020791	RAPGEF1	protein_coding
1856	11	101735279	1.69e-05	11	101696993	101834040	137048	-	ENSBTAG00000020791	RAPGEF1	protein_coding
1857	11	101827517	2.19e-05	11	101696993	101834040	137048	-	ENSBTAG00000020791	RAPGEF1	protein_coding
1858	11	101827908	2.13e-05	11	101696993	101834040	137048	-	ENSBTAG00000020791	RAPGEF1	protein_coding
1859	11	101869976	4.93e-06	11	101696993	101834040	137048	-	ENSBTAG00000020791	RAPGEF1	protein_coding
1860	11	101901126	3.5e-06	11	101696993	101834040	137048	-	ENSBTAG00000020791	RAPGEF1	protein_coding
1861	11	101901981	7.45e-07	11	101696993	101834040	137048	-	ENSBTAG00000020791	RAPGEF1	protein_coding
1862	11	101912663	7.61e-07	11	101696993	101834040	137048	-	ENSBTAG00000020791	RAPGEF1	protein_coding
1863	11	101913103	2.85e-05	11	101696993	101834040	137048	-	ENSBTAG00000020791	RAPGEF1	protein_coding
1864	11	101922227	5.89e-06	11	101696993	101834040	137048	-	ENSBTAG00000020791	RAPGEF1	protein_coding
1865	11	101869976	4.93e-06	11	101945497	102165314	219818	-	ENSBTAG00000000382	MED27	protein_coding
1866	11	101901126	3.5e-06	11	101945497	102165314	219818	-	ENSBTAG00000000382	MED27	protein_coding
1867	11	101901981	7.45e-07	11	101945497	102165314	219818	-	ENSBTAG00000000382	MED27	protein_coding
1868	11	101912663	7.61e-07	11	101945497	102165314	219818	-	ENSBTAG00000000382	MED27	protein_coding
1869	11	101913103	2.85e-05	11	101945497	102165314	219818	-	ENSBTAG00000000382	MED27	protein_coding
1870	11	101922227	5.89e-06	11	101945497	102165314	219818	-	ENSBTAG00000000382	MED27	protein_coding
1871	11	102174156	1.23e-05	11	101945497	102165314	219818	-	ENSBTAG00000000382	MED27	protein_coding
1872	11	102174331	2.76e-05	11	101945497	102165314	219818	-	ENSBTAG00000000382	MED27	protein_coding
1873	11	102175012	9.15e-06	11	101945497	102165314	219818	-	ENSBTAG00000000382	MED27	protein_coding
1874	11	102174156	1.23e-05	11	102193691	102201568	7878	-	ENSBTAG00000053838	NA	protein_coding
1875	11	102174331	2.76e-05	11	102193691	102201568	7878	-	ENSBTAG00000053838	NA	protein_coding
1876	11	102175012	9.15e-06	11	102193691	102201568	7878	-	ENSBTAG00000053838	NA	protein_coding
1877	11	102174156	1.23e-05	11	102251087	102324089	73003	+	ENSBTAG00000007235	NTNG2	protein_coding
1878	11	102174331	2.76e-05	11	102251087	102324089	73003	+	ENSBTAG00000007235	NTNG2	protein_coding
1879	11	102175012	9.15e-06	11	102251087	102324089	73003	+	ENSBTAG00000007235	NTNG2	protein_coding
1880	11	102557970	3.57e-06	11	102451053	102480455	29403	-	ENSBTAG00000018710	TTF1	protein_coding
1881	11	102557970	3.57e-06	11	102459398	102459766	369	+	ENSBTAG00000023697	NA	protein_coding
1882	11	102557970	3.57e-06	11	102485125	102638859	153735	+	ENSBTAG00000019254	CFAP77	protein_coding
1883	11	102619286	1.46e-06	11	102485125	102638859	153735	+	ENSBTAG00000019254	CFAP77	protein_coding
1884	11	102557970	3.57e-06	11	102648411	102655723	7313	+	ENSBTAG00000023801	BARHL1	protein_coding
1885	11	102619286	1.46e-06	11	102648411	102655723	7313	+	ENSBTAG00000023801	BARHL1	protein_coding
1886	11	102619286	1.46e-06	11	102659360	102733192	73833	-	ENSBTAG00000003530	DDX31	protein_coding
1887	11	103220874	2.84e-05	11	103082834	103132073	49240	-	ENSBTAG00000004194	RALGDS	protein_coding
1888	11	103220874	2.84e-05	11	103136831	103147276	10446	-	ENSBTAG00000030319	GBGT1	protein_coding
1889	11	103220874	2.84e-05	11	103206270	103208678	2409	+	ENSBTAG00000000893	NA	protein_coding
1890	11	103252712	6.5e-06	11	103206270	103208678	2409	+	ENSBTAG00000000893	NA	protein_coding
1891	11	103258176	5.17e-06	11	103206270	103208678	2409	+	ENSBTAG00000000893	NA	protein_coding
1892	11	103258985	1.96e-06	11	103206270	103208678	2409	+	ENSBTAG00000000893	NA	protein_coding
1893	11	103259118	1.47e-06	11	103206270	103208678	2409	+	ENSBTAG00000000893	NA	protein_coding
1894	11	103259131	1.27e-05	11	103206270	103208678	2409	+	ENSBTAG00000000893	NA	protein_coding
1895	11	103259143	9.07e-06	11	103206270	103208678	2409	+	ENSBTAG00000000893	NA	protein_coding
1896	11	103259232	6.61e-06	11	103206270	103208678	2409	+	ENSBTAG00000000893	NA	protein_coding
1897	11	103259419	1.3e-05	11	103206270	103208678	2409	+	ENSBTAG00000000893	NA	protein_coding
1898	11	103259705	6.12e-06	11	103206270	103208678	2409	+	ENSBTAG00000000893	NA	protein_coding
1899	11	103260219	1.24e-05	11	103206270	103208678	2409	+	ENSBTAG00000000893	NA	protein_coding
1900	11	103260642	5.97e-06	11	103206270	103208678	2409	+	ENSBTAG00000000893	NA	protein_coding
1901	11	103261599	4.86e-06	11	103206270	103208678	2409	+	ENSBTAG00000000893	NA	protein_coding
1902	11	103262933	2.71e-05	11	103206270	103208678	2409	+	ENSBTAG00000000893	NA	protein_coding
1903	11	103277147	2.92e-05	11	103206270	103208678	2409	+	ENSBTAG00000000893	NA	protein_coding
1904	11	103220874	2.84e-05	11	103231352	103241138	9787	+	ENSBTAG00000048091	NA	protein_coding
1905	11	103252712	6.5e-06	11	103231352	103241138	9787	+	ENSBTAG00000048091	NA	protein_coding
1906	11	103258176	5.17e-06	11	103231352	103241138	9787	+	ENSBTAG00000048091	NA	protein_coding
1907	11	103258985	1.96e-06	11	103231352	103241138	9787	+	ENSBTAG00000048091	NA	protein_coding
1908	11	103259118	1.47e-06	11	103231352	103241138	9787	+	ENSBTAG00000048091	NA	protein_coding
1909	11	103259131	1.27e-05	11	103231352	103241138	9787	+	ENSBTAG00000048091	NA	protein_coding
1910	11	103259143	9.07e-06	11	103231352	103241138	9787	+	ENSBTAG00000048091	NA	protein_coding
1911	11	103259232	6.61e-06	11	103231352	103241138	9787	+	ENSBTAG00000048091	NA	protein_coding
1912	11	103259419	1.3e-05	11	103231352	103241138	9787	+	ENSBTAG00000048091	NA	protein_coding
1913	11	103259705	6.12e-06	11	103231352	103241138	9787	+	ENSBTAG00000048091	NA	protein_coding
1914	11	103260219	1.24e-05	11	103231352	103241138	9787	+	ENSBTAG00000048091	NA	protein_coding
1915	11	103260642	5.97e-06	11	103231352	103241138	9787	+	ENSBTAG00000048091	NA	protein_coding
1916	11	103261599	4.86e-06	11	103231352	103241138	9787	+	ENSBTAG00000048091	NA	protein_coding
1917	11	103262933	2.71e-05	11	103231352	103241138	9787	+	ENSBTAG00000048091	NA	protein_coding
1918	11	103277147	2.92e-05	11	103231352	103241138	9787	+	ENSBTAG00000048091	NA	protein_coding
1919	11	103220874	2.84e-05	11	103255824	103264276	8453	+	ENSBTAG00000014678	PAEP	protein_coding
1920	11	103252712	6.5e-06	11	103255824	103264276	8453	+	ENSBTAG00000014678	PAEP	protein_coding
1921	11	103258176	5.17e-06	11	103255824	103264276	8453	+	ENSBTAG00000014678	PAEP	protein_coding
1922	11	103258985	1.96e-06	11	103255824	103264276	8453	+	ENSBTAG00000014678	PAEP	protein_coding
1923	11	103259118	1.47e-06	11	103255824	103264276	8453	+	ENSBTAG00000014678	PAEP	protein_coding
1924	11	103259131	1.27e-05	11	103255824	103264276	8453	+	ENSBTAG00000014678	PAEP	protein_coding
1925	11	103259143	9.07e-06	11	103255824	103264276	8453	+	ENSBTAG00000014678	PAEP	protein_coding
1926	11	103259232	6.61e-06	11	103255824	103264276	8453	+	ENSBTAG00000014678	PAEP	protein_coding
1927	11	103259419	1.3e-05	11	103255824	103264276	8453	+	ENSBTAG00000014678	PAEP	protein_coding
1928	11	103259705	6.12e-06	11	103255824	103264276	8453	+	ENSBTAG00000014678	PAEP	protein_coding
1929	11	103260219	1.24e-05	11	103255824	103264276	8453	+	ENSBTAG00000014678	PAEP	protein_coding
1930	11	103260642	5.97e-06	11	103255824	103264276	8453	+	ENSBTAG00000014678	PAEP	protein_coding
1931	11	103261599	4.86e-06	11	103255824	103264276	8453	+	ENSBTAG00000014678	PAEP	protein_coding
1932	11	103262933	2.71e-05	11	103255824	103264276	8453	+	ENSBTAG00000014678	PAEP	protein_coding
1933	11	103277147	2.92e-05	11	103255824	103264276	8453	+	ENSBTAG00000014678	PAEP	protein_coding
1934	11	103220874	2.84e-05	11	103271493	103279630	8138	-	ENSBTAG00000020249	GLT6D1	protein_coding
1935	11	103252712	6.5e-06	11	103271493	103279630	8138	-	ENSBTAG00000020249	GLT6D1	protein_coding
1936	11	103258176	5.17e-06	11	103271493	103279630	8138	-	ENSBTAG00000020249	GLT6D1	protein_coding
1937	11	103258985	1.96e-06	11	103271493	103279630	8138	-	ENSBTAG00000020249	GLT6D1	protein_coding
1938	11	103259118	1.47e-06	11	103271493	103279630	8138	-	ENSBTAG00000020249	GLT6D1	protein_coding
1939	11	103259131	1.27e-05	11	103271493	103279630	8138	-	ENSBTAG00000020249	GLT6D1	protein_coding
1940	11	103259143	9.07e-06	11	103271493	103279630	8138	-	ENSBTAG00000020249	GLT6D1	protein_coding
1941	11	103259232	6.61e-06	11	103271493	103279630	8138	-	ENSBTAG00000020249	GLT6D1	protein_coding
1942	11	103259419	1.3e-05	11	103271493	103279630	8138	-	ENSBTAG00000020249	GLT6D1	protein_coding
1943	11	103259705	6.12e-06	11	103271493	103279630	8138	-	ENSBTAG00000020249	GLT6D1	protein_coding
1944	11	103260219	1.24e-05	11	103271493	103279630	8138	-	ENSBTAG00000020249	GLT6D1	protein_coding
1945	11	103260642	5.97e-06	11	103271493	103279630	8138	-	ENSBTAG00000020249	GLT6D1	protein_coding
1946	11	103261599	4.86e-06	11	103271493	103279630	8138	-	ENSBTAG00000020249	GLT6D1	protein_coding
1947	11	103262933	2.71e-05	11	103271493	103279630	8138	-	ENSBTAG00000020249	GLT6D1	protein_coding
1948	11	103277147	2.92e-05	11	103271493	103279630	8138	-	ENSBTAG00000020249	GLT6D1	protein_coding
1949	11	103220874	2.84e-05	11	103281334	103283945	2612	+	ENSBTAG00000038972	LCN9	protein_coding
1950	11	103252712	6.5e-06	11	103281334	103283945	2612	+	ENSBTAG00000038972	LCN9	protein_coding
1951	11	103258176	5.17e-06	11	103281334	103283945	2612	+	ENSBTAG00000038972	LCN9	protein_coding
1952	11	103258985	1.96e-06	11	103281334	103283945	2612	+	ENSBTAG00000038972	LCN9	protein_coding
1953	11	103259118	1.47e-06	11	103281334	103283945	2612	+	ENSBTAG00000038972	LCN9	protein_coding
1954	11	103259131	1.27e-05	11	103281334	103283945	2612	+	ENSBTAG00000038972	LCN9	protein_coding
1955	11	103259143	9.07e-06	11	103281334	103283945	2612	+	ENSBTAG00000038972	LCN9	protein_coding
1956	11	103259232	6.61e-06	11	103281334	103283945	2612	+	ENSBTAG00000038972	LCN9	protein_coding
1957	11	103259419	1.3e-05	11	103281334	103283945	2612	+	ENSBTAG00000038972	LCN9	protein_coding
1958	11	103259705	6.12e-06	11	103281334	103283945	2612	+	ENSBTAG00000038972	LCN9	protein_coding
1959	11	103260219	1.24e-05	11	103281334	103283945	2612	+	ENSBTAG00000038972	LCN9	protein_coding
1960	11	103260642	5.97e-06	11	103281334	103283945	2612	+	ENSBTAG00000038972	LCN9	protein_coding
1961	11	103261599	4.86e-06	11	103281334	103283945	2612	+	ENSBTAG00000038972	LCN9	protein_coding
1962	11	103262933	2.71e-05	11	103281334	103283945	2612	+	ENSBTAG00000038972	LCN9	protein_coding
1963	11	103277147	2.92e-05	11	103281334	103283945	2612	+	ENSBTAG00000038972	LCN9	protein_coding
1964	11	103252712	6.5e-06	11	103335988	103387085	51098	+	ENSBTAG00000018975	KCNT1	protein_coding
1965	11	103258176	5.17e-06	11	103335988	103387085	51098	+	ENSBTAG00000018975	KCNT1	protein_coding
1966	11	103258985	1.96e-06	11	103335988	103387085	51098	+	ENSBTAG00000018975	KCNT1	protein_coding
1967	11	103259118	1.47e-06	11	103335988	103387085	51098	+	ENSBTAG00000018975	KCNT1	protein_coding
1968	11	103259131	1.27e-05	11	103335988	103387085	51098	+	ENSBTAG00000018975	KCNT1	protein_coding
1969	11	103259143	9.07e-06	11	103335988	103387085	51098	+	ENSBTAG00000018975	KCNT1	protein_coding
1970	11	103259232	6.61e-06	11	103335988	103387085	51098	+	ENSBTAG00000018975	KCNT1	protein_coding
1971	11	103259419	1.3e-05	11	103335988	103387085	51098	+	ENSBTAG00000018975	KCNT1	protein_coding
1972	11	103259705	6.12e-06	11	103335988	103387085	51098	+	ENSBTAG00000018975	KCNT1	protein_coding
1973	11	103260219	1.24e-05	11	103335988	103387085	51098	+	ENSBTAG00000018975	KCNT1	protein_coding
1974	11	103260642	5.97e-06	11	103335988	103387085	51098	+	ENSBTAG00000018975	KCNT1	protein_coding
1975	11	103261599	4.86e-06	11	103335988	103387085	51098	+	ENSBTAG00000018975	KCNT1	protein_coding
1976	11	103262933	2.71e-05	11	103335988	103387085	51098	+	ENSBTAG00000018975	KCNT1	protein_coding
1977	11	103277147	2.92e-05	11	103335988	103387085	51098	+	ENSBTAG00000018975	KCNT1	protein_coding
1978	11	103439230	1.28e-06	11	103335988	103387085	51098	+	ENSBTAG00000018975	KCNT1	protein_coding
1979	11	103440192	2.73e-07	11	103335988	103387085	51098	+	ENSBTAG00000018975	KCNT1	protein_coding
1980	11	103439230	1.28e-06	11	103394881	103437809	42929	-	ENSBTAG00000006008	CAMSAP1	protein_coding
1981	11	103440192	2.73e-07	11	103394881	103437809	42929	-	ENSBTAG00000006008	CAMSAP1	protein_coding
1982	11	103439230	1.28e-06	11	103462731	103481943	19213	-	ENSBTAG00000039851	UBAC1	protein_coding
1983	11	103440192	2.73e-07	11	103462731	103481943	19213	-	ENSBTAG00000039851	UBAC1	protein_coding
1984	11	103576937	8.43e-06	11	103462731	103481943	19213	-	ENSBTAG00000039851	UBAC1	protein_coding
1985	11	103578714	8.35e-08	11	103462731	103481943	19213	-	ENSBTAG00000039851	UBAC1	protein_coding
1986	11	103439230	1.28e-06	11	103518410	103598058	79649	-	ENSBTAG00000020490	NACC2	protein_coding
1987	11	103440192	2.73e-07	11	103518410	103598058	79649	-	ENSBTAG00000020490	NACC2	protein_coding
1988	11	103576937	8.43e-06	11	103518410	103598058	79649	-	ENSBTAG00000020490	NACC2	protein_coding
1989	11	103578714	8.35e-08	11	103518410	103598058	79649	-	ENSBTAG00000020490	NACC2	protein_coding
1990	11	103583633	1.31e-05	11	103518410	103598058	79649	-	ENSBTAG00000020490	NACC2	protein_coding
1991	11	103587292	5.24e-08	11	103518410	103598058	79649	-	ENSBTAG00000020490	NACC2	protein_coding
1992	11	103639193	2.66e-05	11	103518410	103598058	79649	-	ENSBTAG00000020490	NACC2	protein_coding
1993	11	103646634	5.34e-06	11	103518410	103598058	79649	-	ENSBTAG00000020490	NACC2	protein_coding
1994	11	103652122	6.05e-06	11	103518410	103598058	79649	-	ENSBTAG00000020490	NACC2	protein_coding
1995	11	103653282	4.51e-06	11	103518410	103598058	79649	-	ENSBTAG00000020490	NACC2	protein_coding
1996	11	103658313	7.95e-06	11	103518410	103598058	79649	-	ENSBTAG00000020490	NACC2	protein_coding
1997	11	103576937	8.43e-06	11	103615330	103619159	3830	-	ENSBTAG00000046939	TMEM250	protein_coding
1998	11	103578714	8.35e-08	11	103615330	103619159	3830	-	ENSBTAG00000046939	TMEM250	protein_coding
1999	11	103583633	1.31e-05	11	103615330	103619159	3830	-	ENSBTAG00000046939	TMEM250	protein_coding
[truncated: 9,902 more rows]
