# Supplementary material for: Genomewide Association Analyses of Lactation Persistency and Milk Production Traits in Holstein Cattle Based on Imputed Whole-Genome Sequence Data
Source: Genes (Basel). 2021 Nov 19;12(11):1830. doi: 10.3390/genes12111830 (PMC8624223; doi:10.3390/genes12111830)
Supplement: Supplementary file 1 [file genes-12-01830-s001.zip › supplementary_files/Table S7.xlsx]

## Sheet: Table S6
	CHR	BP	P	chr	start_pos	end_pos	width	strand	gene_id	gene_name	gene_biotype
1	4	19848832	1.74e-06	4	19514202	19990379	476178	-	ENSBTAG00000007680	THSD7A	protein_coding
2	4	39946315	1.41e-05	4	39939436	40145312	205877	+	ENSBTAG00000006138	SEMA3C	protein_coding
3	6	92297269	2.64e-05	6	92284631	92291191	6561	+	ENSBTAG00000008479	CXCL13	protein_coding
4	6	92304498	2.36e-05	6	92284631	92291191	6561	+	ENSBTAG00000008479	CXCL13	protein_coding
5	6	102239190	1.77e-05	6	102152418	102152828	411	-	ENSBTAG00000047432	NA	protein_coding
6	6	102239190	1.77e-05	6	102160939	102161042	104	-	ENSBTAG00000042291	U6	snRNA
7	6	102239190	1.77e-05	6	102164825	102164931	107	-	ENSBTAG00000053669	U6	snRNA
8	6	102239190	1.77e-05	6	102192504	102212283	19780	-	ENSBTAG00000031679	HSD17B13	protein_coding
9	6	102265719	1.51e-05	6	102192504	102212283	19780	-	ENSBTAG00000031679	HSD17B13	protein_coding
10	6	102239190	1.77e-05	6	102227496	102276940	49445	-	ENSBTAG00000006307	HSD17B11	protein_coding
11	6	102265719	1.51e-05	6	102227496	102276940	49445	-	ENSBTAG00000006307	HSD17B11	protein_coding
12	6	102239190	1.77e-05	6	102244501	102245949	1449	+	ENSBTAG00000052418	NA	protein_coding
13	6	102265719	1.51e-05	6	102244501	102245949	1449	+	ENSBTAG00000052418	NA	protein_coding
14	6	102239190	1.77e-05	6	102320394	102357766	37373	+	ENSBTAG00000011354	NUDT9	protein_coding
15	6	102265719	1.51e-05	6	102320394	102357766	37373	+	ENSBTAG00000011354	NUDT9	protein_coding
16	6	104112961	1.12e-05	6	103708310	104113056	404747	-	ENSBTAG00000015409	STK32B	protein_coding
17	6	104139800	6.86e-06	6	103708310	104113056	404747	-	ENSBTAG00000015409	STK32B	protein_coding
18	6	104175918	2.89e-05	6	103708310	104113056	404747	-	ENSBTAG00000015409	STK32B	protein_coding
19	6	104112961	1.12e-05	6	104131746	104131864	119	-	ENSBTAG00000036649	5S_rRNA	rRNA
20	6	104139800	6.86e-06	6	104131746	104131864	119	-	ENSBTAG00000036649	5S_rRNA	rRNA
21	6	104175918	2.89e-05	6	104131746	104131864	119	-	ENSBTAG00000036649	5S_rRNA	rRNA
22	6	104112961	1.12e-05	6	104144869	104151818	6950	+	ENSBTAG00000011163	CYTL1	protein_coding
23	6	104139800	6.86e-06	6	104144869	104151818	6950	+	ENSBTAG00000011163	CYTL1	protein_coding
24	6	104175918	2.89e-05	6	104144869	104151818	6950	+	ENSBTAG00000011163	CYTL1	protein_coding
25	6	111674788	3.51e-05	6	111699769	112153362	453594	-	ENSBTAG00000014058	LDB2	protein_coding
26	7	2852946	9.2e-06	7	2771815	2772354	540	-	ENSBTAG00000051744	NA	protein_coding
27	7	2852946	9.2e-06	7	2793492	2797598	4107	-	ENSBTAG00000052719	NA	pseudogene
28	7	2852946	9.2e-06	7	2851434	2862378	10945	-	ENSBTAG00000049190	NA	protein_coding
29	8	59108254	1.81e-06	8	59017960	59018095	136	-	ENSBTAG00000042498	NA	snoRNA
30	8	59108254	1.81e-06	8	59131211	59139594	8384	-	ENSBTAG00000049991	NA	protein_coding
31	8	59108254	1.81e-06	8	59176689	59182194	5506	-	ENSBTAG00000017338	FAM205C	protein_coding
32	9	11532901	2.65e-05	9	11090230	11695382	605153	+	ENSBTAG00000020238	RIMS1	protein_coding
33	9	58789863	3.07e-05	9	58569557	58741713	172157	+	ENSBTAG00000049952	NA	lncRNA
34	12	68955769	1.48e-05	12	68812433	68930042	117610	+	ENSBTAG00000054671	NA	protein_coding
35	12	68955769	1.48e-05	12	68957842	68958084	243	-	ENSBTAG00000051263	NA	protein_coding
36	12	68955769	1.48e-05	12	68965800	69006513	40714	-	ENSBTAG00000002300	DCT	protein_coding
37	12	68955769	1.48e-05	12	69035982	69041605	5624	-	ENSBTAG00000051519	NA	protein_coding
38	12	68955769	1.48e-05	12	69054537	69054644	108	+	ENSBTAG00000047005	5S_rRNA	rRNA
39	15	17222016	1.88e-05	15	17111122	17196356	85235	+	ENSBTAG00000002691	ELMOD1	protein_coding
40	15	17222016	1.88e-05	15	17267316	17271854	4539	-	ENSBTAG00000048585	SLN	protein_coding
41	18	54087798	4.97e-06	18	53947301	54062545	115245	+	ENSBTAG00000015543	ARHGAP35	protein_coding
42	18	54117753	8.56e-07	18	53947301	54062545	115245	+	ENSBTAG00000015543	ARHGAP35	protein_coding
43	18	54118459	4.28e-06	18	53947301	54062545	115245	+	ENSBTAG00000015543	ARHGAP35	protein_coding
44	18	54118609	5.15e-06	18	53947301	54062545	115245	+	ENSBTAG00000015543	ARHGAP35	protein_coding
45	18	54087798	4.97e-06	18	54078441	54094359	15919	+	ENSBTAG00000015576	NPAS1	protein_coding
46	18	54117753	8.56e-07	18	54078441	54094359	15919	+	ENSBTAG00000015576	NPAS1	protein_coding
47	18	54118459	4.28e-06	18	54078441	54094359	15919	+	ENSBTAG00000015576	NPAS1	protein_coding
48	18	54118609	5.15e-06	18	54078441	54094359	15919	+	ENSBTAG00000015576	NPAS1	protein_coding
49	18	54087798	4.97e-06	18	54094492	54097330	2839	-	ENSBTAG00000015579	TMEM160	protein_coding
50	18	54117753	8.56e-07	18	54094492	54097330	2839	-	ENSBTAG00000015579	TMEM160	protein_coding
51	18	54118459	4.28e-06	18	54094492	54097330	2839	-	ENSBTAG00000015579	TMEM160	protein_coding
52	18	54118609	5.15e-06	18	54094492	54097330	2839	-	ENSBTAG00000015579	TMEM160	protein_coding
53	18	54087798	4.97e-06	18	54113875	54149783	35909	-	ENSBTAG00000009286	ZC3H4	protein_coding
54	18	54117753	8.56e-07	18	54113875	54149783	35909	-	ENSBTAG00000009286	ZC3H4	protein_coding
55	18	54118459	4.28e-06	18	54113875	54149783	35909	-	ENSBTAG00000009286	ZC3H4	protein_coding
56	18	54118609	5.15e-06	18	54113875	54149783	35909	-	ENSBTAG00000009286	ZC3H4	protein_coding
57	18	54087798	4.97e-06	18	54170188	54232475	62288	+	ENSBTAG00000002676	SAE1	protein_coding
58	18	54117753	8.56e-07	18	54170188	54232475	62288	+	ENSBTAG00000002676	SAE1	protein_coding
59	18	54118459	4.28e-06	18	54170188	54232475	62288	+	ENSBTAG00000002676	SAE1	protein_coding
60	18	54118609	5.15e-06	18	54170188	54232475	62288	+	ENSBTAG00000002676	SAE1	protein_coding
61	18	60814395	2.91e-06	18	60741854	60749312	7459	-	ENSBTAG00000016513	ZNF331	protein_coding
62	18	60814395	2.91e-06	18	60751023	60754774	3752	-	ENSBTAG00000049523	NA	lncRNA
63	18	60814395	2.91e-06	18	60759305	60768024	8720	-	ENSBTAG00000002290	NA	protein_coding
64	18	60814395	2.91e-06	18	60856348	60866029	9682	-	ENSBTAG00000040392	MGC139164	protein_coding
65	18	60814395	2.91e-06	18	60903171	60903249	79	+	ENSBTAG00000036392	bta-mir-371	miRNA
66	18	60814395	2.91e-06	18	60905906	60925131	19226	-	ENSBTAG00000038149	NLRP12	protein_coding
67	19	36768672	5.36e-06	19	36682225	36688039	5815	-	ENSBTAG00000007353	DLX4	protein_coding
68	19	36768672	5.36e-06	19	36687370	36692707	5338	+	ENSBTAG00000045805	NA	protein_coding
69	19	36768672	5.36e-06	19	36735703	36735810	108	+	ENSBTAG00000042876	U6	snRNA
70	19	36768672	5.36e-06	19	36779155	36787279	8125	-	ENSBTAG00000053450	NA	lncRNA
71	19	36768672	5.36e-06	19	36791802	36804193	12392	+	ENSBTAG00000049677	NA	protein_coding
72	19	36768672	5.36e-06	19	36811899	36846612	34714	-	ENSBTAG00000018699	KAT7	protein_coding
73	19	36768672	5.36e-06	19	36852783	36868898	16116	-	ENSBTAG00000052793	NA	lncRNA
74	19	37435828	5.75e-06	19	37344874	37351524	6651	+	ENSBTAG00000000033	PHOSPHO1	protein_coding
75	19	37441754	3.3e-05	19	37344874	37351524	6651	+	ENSBTAG00000000033	PHOSPHO1	protein_coding
76	19	37442523	2.32e-05	19	37344874	37351524	6651	+	ENSBTAG00000000033	PHOSPHO1	protein_coding
77	19	37435828	5.75e-06	19	37351934	37361182	9249	-	ENSBTAG00000000032	ABI3	protein_coding
78	19	37441754	3.3e-05	19	37351934	37361182	9249	-	ENSBTAG00000000032	ABI3	protein_coding
79	19	37442523	2.32e-05	19	37351934	37361182	9249	-	ENSBTAG00000000032	ABI3	protein_coding
80	19	37435828	5.75e-06	19	37361994	37364912	2919	+	ENSBTAG00000047325	GNGT2	protein_coding
81	19	37441754	3.3e-05	19	37361994	37364912	2919	+	ENSBTAG00000047325	GNGT2	protein_coding
82	19	37442523	2.32e-05	19	37361994	37364912	2919	+	ENSBTAG00000047325	GNGT2	protein_coding
83	19	37435828	5.75e-06	19	37376654	37391594	14941	+	ENSBTAG00000055056	NA	lncRNA
84	19	37441754	3.3e-05	19	37376654	37391594	14941	+	ENSBTAG00000055056	NA	lncRNA
85	19	37442523	2.32e-05	19	37376654	37391594	14941	+	ENSBTAG00000055056	NA	lncRNA
86	19	37435828	5.75e-06	19	37392145	37431777	39633	-	ENSBTAG00000009864	B4GALNT2	protein_coding
87	19	37441754	3.3e-05	19	37392145	37431777	39633	-	ENSBTAG00000009864	B4GALNT2	protein_coding
88	19	37442523	2.32e-05	19	37392145	37431777	39633	-	ENSBTAG00000009864	B4GALNT2	protein_coding
89	19	37435828	5.75e-06	19	37503490	37543759	40270	-	ENSBTAG00000011736	IGF2BP1	protein_coding
90	19	37441754	3.3e-05	19	37503490	37543759	40270	-	ENSBTAG00000011736	IGF2BP1	protein_coding
91	19	37442523	2.32e-05	19	37503490	37543759	40270	-	ENSBTAG00000011736	IGF2BP1	protein_coding
92	21	31125876	2.14e-05	21	31126645	31188035	61391	+	ENSBTAG00000004024	UBE2Q2	protein_coding
93	21	31125876	2.14e-05	21	31178298	31179782	1485	-	ENSBTAG00000048528	NA	protein_coding
94	21	31125876	2.14e-05	21	31190820	31217122	26303	+	ENSBTAG00000002833	FBXO22	protein_coding
95	21	31125876	2.14e-05	21	31217333	31217458	126	+	ENSBTAG00000043187	NA	snoRNA
96	22	15656672	2.63e-05	22	15584972	15626415	41444	+	ENSBTAG00000008416	ABHD5	protein_coding
97	22	48814749	1.19e-06	22	48705195	48805972	100778	+	ENSBTAG00000001471	POC1A	protein_coding
98	22	48814749	1.19e-06	22	48825120	48832342	7223	+	ENSBTAG00000021912	DUSP7	protein_coding
99	23	15502651	1.39e-05	23	15366276	15417429	51154	+	ENSBTAG00000014211	FOXP4	protein_coding
100	23	15502651	1.39e-05	23	15457459	15474705	17247	+	ENSBTAG00000019343	MDFI	protein_coding
101	23	15502651	1.39e-05	23	15499140	15547643	48504	-	ENSBTAG00000012384	TFEB	protein_coding
102	23	15502651	1.39e-05	23	15548833	15559909	11077	-	ENSBTAG00000003818	PGC	protein_coding
103	23	15502651	1.39e-05	23	15583411	15599481	16071	-	ENSBTAG00000009861	FRS3	protein_coding
104	23	15502651	1.39e-05	23	15593409	15600022	6614	+	ENSBTAG00000038916	NA	protein_coding
105	23	15502651	1.39e-05	23	15600547	15601893	1347	+	ENSBTAG00000008977	TOMM6	protein_coding
106	23	50700783	2.08e-05	23	50621892	50632743	10852	-	ENSBTAG00000000786	NQO2	protein_coding
107	23	50700783	2.08e-05	23	50648861	50663424	14564	-	ENSBTAG00000049906	NA	protein_coding
108	23	50700783	2.08e-05	23	50653303	50653408	106	+	ENSBTAG00000053586	U6	snRNA
109	23	50700783	2.08e-05	23	50682024	50690498	8475	-	ENSBTAG00000053741	NA	protein_coding
110	23	50700783	2.08e-05	23	50686495	50686600	106	+	ENSBTAG00000053377	U6	snRNA
111	23	50700783	2.08e-05	23	50705216	50713226	8011	-	ENSBTAG00000054098	NA	protein_coding
112	23	50700783	2.08e-05	23	50735179	50749428	14250	+	ENSBTAG00000050155	SERPINB6	protein_coding
113	23	50700783	2.08e-05	23	50766605	50773258	6654	+	ENSBTAG00000053511	NA	protein_coding
114	23	50700783	2.08e-05	23	50784498	50793488	8991	+	ENSBTAG00000031267	SERPINB9	protein_coding
115	26	50955135	1.92e-05	26	50822833	50865778	42946	+	ENSBTAG00000019919	NA	protein_coding
116	26	50955135	1.92e-05	26	50904505	50918043	13539	+	ENSBTAG00000015651	NA	protein_coding
117	26	50999313	9.86e-06	26	50904505	50918043	13539	+	ENSBTAG00000015651	NA	protein_coding
118	26	50955135	1.92e-05	26	50934247	50935401	1155	+	ENSBTAG00000054665	NKX6-2	protein_coding
119	26	50999313	9.86e-06	26	50934247	50935401	1155	+	ENSBTAG00000054665	NKX6-2	protein_coding
120	26	50955135	1.92e-05	26	50937626	51083088	145463	-	ENSBTAG00000009181	INPP5A	protein_coding
121	26	50999313	9.86e-06	26	50937626	51083088	145463	-	ENSBTAG00000009181	INPP5A	protein_coding
122	26	51049670	1.4e-05	26	50937626	51083088	145463	-	ENSBTAG00000009181	INPP5A	protein_coding
123	26	51053430	5.16e-06	26	50937626	51083088	145463	-	ENSBTAG00000009181	INPP5A	protein_coding
124	26	51054847	5.2e-06	26	50937626	51083088	145463	-	ENSBTAG00000009181	INPP5A	protein_coding
125	26	50955135	1.92e-05	26	51046945	51047408	464	+	ENSBTAG00000054967	NA	protein_coding
126	26	50999313	9.86e-06	26	51046945	51047408	464	+	ENSBTAG00000054967	NA	protein_coding
127	26	51049670	1.4e-05	26	51046945	51047408	464	+	ENSBTAG00000054967	NA	protein_coding
128	26	51053430	5.16e-06	26	51046945	51047408	464	+	ENSBTAG00000054967	NA	protein_coding
129	26	51054847	5.2e-06	26	51046945	51047408	464	+	ENSBTAG00000054967	NA	protein_coding
130	27	35948511	3.46e-05	27	35579543	35955896	376354	-	ENSBTAG00000017420	ZMAT4	protein_coding
131	27	35953680	3.53e-05	27	35579543	35955896	376354	-	ENSBTAG00000017420	ZMAT4	protein_coding
132	28	34869857	5.28e-07	28	34753087	34944991	191905	+	ENSBTAG00000019313	ZMIZ1	protein_coding
133	28	34869857	5.28e-07	28	34966650	34973573	6924	+	ENSBTAG00000016711	PPIF	protein_coding
134	29	22382652	2.17e-05	29	22471182	22511619	40438	-	ENSBTAG00000038347	SLC17A6	protein_coding
