# Supplementary material for: Genomewide Association Analyses of Lactation Persistency and Milk Production Traits in Holstein Cattle Based on Imputed Whole-Genome Sequence Data
Source: Genes (Basel). 2021 Nov 19;12(11):1830. doi: 10.3390/genes12111830 (PMC8624223; doi:10.3390/genes12111830)
Supplement: Supplementary file 1 [file genes-12-01830-s001.zip › supplementary_files/Table S6.xlsx]

## Sheet: Planilha1
TRAIT	Location	Allele	Consequence	Symbol	Gene	Feature type	Feature	Biotype	Existing variant	Feature strand	APPRIS
LP	18:54117753-54117753	A	intron_variant	ZC3H4	ENSBTAG00000009286	Transcript	ENSBTAT00000012237.5	protein_coding	rs41891844	-1	P1
LP	28:34869857-34869857	G	intron_variant	ZMIZ1	ENSBTAG00000019313	Transcript	ENSBTAT00000025717.6	protein_coding	rs41842341	1	P5
LP	28:34869857-34869857	G	intron_variant	ZMIZ1	ENSBTAG00000019313	Transcript	ENSBTAT00000069893.1	protein_coding	rs41842341	1	A2
MILK	20:31609872-31609872	G	intergenic_variant	-	-	-	-	-	rs715961515	-	-
MILK	13:6976693-6976693	A	intergenic_variant	-	-	-	-	-	rs384384332	-	-
MILK/FAT/FAT%/PROT%	14:465742-465742	C	upstream_gene_variant	FOXH1	ENSBTAG00000004761	Transcript	ENSBTAT00000006249.6	protein_coding	rs109146371	1	P1
FAT	11:95801995-95801995	T	intron_variant	OLFML2A	ENSBTAG00000004848	Transcript	ENSBTAT00000006372.3	protein_coding	rs110499118	1	-
FAT	11:95801995-95801995	T	intron_variant	OLFML2A	ENSBTAG00000004848	Transcript	ENSBTAT00000076093.1	protein_coding	rs110499118	1	P1
FAT%	20:29991518-29991518	C	intergenic_variant	-	-	-	-	-	rs43115030	-	-
PROT	13:33556356-33556356	G	intergenic_variant	-	-	-	-	-	rs42448003	-	-
PROT	14:827938-827938	G	intron_variant	GRINA	ENSBTAG00000000312	Transcript	ENSBTAT00000000410.6	protein_coding	rs378834131	-1	P5
PROT	14:827938-827938	G	upstream_gene_variant	PARP10	ENSBTAG00000009677	Transcript	ENSBTAT00000012765.5	protein_coding	rs378834131	1	P1
PROT	14:827938-827938	G	intron_variant	GRINA	ENSBTAG00000000312	Transcript	ENSBTAT00000067246.1	protein_coding	rs378834131	-1	A2
PROT	14:827938-827938	G	intron_variant	GRINA	ENSBTAG00000000312	Transcript	ENSBTAT00000084417.1	protein_coding	rs378834131	-1	P5
PROT%	20:31391058-31391058	C	intron_variant	CCL28	ENSBTAG00000001557	Transcript	ENSBTAT00000002036.5	protein_coding	rs208514175	1	P1
