# Supplementary material for: Genomewide Association Analyses of Lactation Persistency and Milk Production Traits in Holstein Cattle Based on Imputed Whole-Genome Sequence Data
Source: Genes (Basel). 2021 Nov 19;12(11):1830. doi: 10.3390/genes12111830 (PMC8624223; doi:10.3390/genes12111830)
Supplement: Supplementary file 1 [file genes-12-01830-s001.zip › supplementary_files/Table S5.xlsx]

## Sheet: Table S5
	CHR	BP	P	chr	start_pos	end_pos	width	strand	gene_id	gene_name	gene_biotype
1	1	74649575	1.5e-05	1	74489024	74609955	120932	+	ENSBTAG00000005430	MB21D2	protein_coding
2	1	74682087	3.68e-06	1	74489024	74609955	120932	+	ENSBTAG00000005430	MB21D2	protein_coding
3	1	74688959	3.36e-05	1	74489024	74609955	120932	+	ENSBTAG00000005430	MB21D2	protein_coding
4	1	74649575	1.5e-05	1	74675757	74698158	22402	+	ENSBTAG00000053503	NA	lncRNA
5	1	74682087	3.68e-06	1	74675757	74698158	22402	+	ENSBTAG00000053503	NA	lncRNA
6	1	74688959	3.36e-05	1	74675757	74698158	22402	+	ENSBTAG00000053503	NA	lncRNA
7	1	142634926	1.79e-05	1	142488705	142561127	72423	+	ENSBTAG00000021272	ABCG1	protein_coding
8	1	142634926	1.79e-05	1	142565466	142569246	3781	-	ENSBTAG00000021276	TFF3	protein_coding
9	1	142634926	1.79e-05	1	142614729	142618268	3540	-	ENSBTAG00000030814	TFF2	protein_coding
10	1	142634926	1.79e-05	1	142629559	142634531	4973	-	ENSBTAG00000048276	TFF1	protein_coding
11	1	142634926	1.79e-05	1	142660182	142680495	20314	-	ENSBTAG00000021280	TMPRSS3	protein_coding
12	1	142634926	1.79e-05	1	142694786	142737902	43117	+	ENSBTAG00000023398	UBASH3A	protein_coding
13	1	142817724	9.16e-06	1	142694786	142737902	43117	+	ENSBTAG00000023398	UBASH3A	protein_coding
14	1	142817724	9.16e-06	1	142759178	142772547	13370	-	ENSBTAG00000021284	RSPH1	protein_coding
15	1	142840224	8.36e-06	1	142759178	142772547	13370	-	ENSBTAG00000021284	RSPH1	protein_coding
16	1	142842469	2.96e-05	1	142759178	142772547	13370	-	ENSBTAG00000021284	RSPH1	protein_coding
17	1	142847786	1.28e-05	1	142759178	142772547	13370	-	ENSBTAG00000021284	RSPH1	protein_coding
18	1	142817724	9.16e-06	1	142814827	142872558	57732	+	ENSBTAG00000021286	SLC37A1	protein_coding
19	1	142840224	8.36e-06	1	142814827	142872558	57732	+	ENSBTAG00000021286	SLC37A1	protein_coding
20	1	142842469	2.96e-05	1	142814827	142872558	57732	+	ENSBTAG00000021286	SLC37A1	protein_coding
21	1	142847786	1.28e-05	1	142814827	142872558	57732	+	ENSBTAG00000021286	SLC37A1	protein_coding
22	1	142876744	8.78e-06	1	142814827	142872558	57732	+	ENSBTAG00000021286	SLC37A1	protein_coding
23	1	142877700	9.56e-06	1	142814827	142872558	57732	+	ENSBTAG00000021286	SLC37A1	protein_coding
24	1	142886015	1.07e-05	1	142814827	142872558	57732	+	ENSBTAG00000021286	SLC37A1	protein_coding
25	1	142891594	1.25e-05	1	142814827	142872558	57732	+	ENSBTAG00000021286	SLC37A1	protein_coding
26	1	142901847	1.36e-05	1	142814827	142872558	57732	+	ENSBTAG00000021286	SLC37A1	protein_coding
27	1	142907564	3.41e-06	1	142814827	142872558	57732	+	ENSBTAG00000021286	SLC37A1	protein_coding
28	1	142909062	7.09e-06	1	142814827	142872558	57732	+	ENSBTAG00000021286	SLC37A1	protein_coding
29	1	142923045	1.85e-05	1	142814827	142872558	57732	+	ENSBTAG00000021286	SLC37A1	protein_coding
30	1	142926800	3.19e-05	1	142814827	142872558	57732	+	ENSBTAG00000021286	SLC37A1	protein_coding
31	1	142840224	8.36e-06	1	142930579	143034932	104354	+	ENSBTAG00000021899	PDE9A	protein_coding
32	1	142842469	2.96e-05	1	142930579	143034932	104354	+	ENSBTAG00000021899	PDE9A	protein_coding
33	1	142847786	1.28e-05	1	142930579	143034932	104354	+	ENSBTAG00000021899	PDE9A	protein_coding
34	1	142876744	8.78e-06	1	142930579	143034932	104354	+	ENSBTAG00000021899	PDE9A	protein_coding
35	1	142877700	9.56e-06	1	142930579	143034932	104354	+	ENSBTAG00000021899	PDE9A	protein_coding
36	1	142886015	1.07e-05	1	142930579	143034932	104354	+	ENSBTAG00000021899	PDE9A	protein_coding
37	1	142891594	1.25e-05	1	142930579	143034932	104354	+	ENSBTAG00000021899	PDE9A	protein_coding
38	1	142901847	1.36e-05	1	142930579	143034932	104354	+	ENSBTAG00000021899	PDE9A	protein_coding
39	1	142907564	3.41e-06	1	142930579	143034932	104354	+	ENSBTAG00000021899	PDE9A	protein_coding
40	1	142909062	7.09e-06	1	142930579	143034932	104354	+	ENSBTAG00000021899	PDE9A	protein_coding
41	1	142923045	1.85e-05	1	142930579	143034932	104354	+	ENSBTAG00000021899	PDE9A	protein_coding
42	1	142926800	3.19e-05	1	142930579	143034932	104354	+	ENSBTAG00000021899	PDE9A	protein_coding
43	1	143137332	1.75e-05	1	143087683	143108077	20395	-	ENSBTAG00000021490	WDR4	protein_coding
44	1	143175606	2.35e-05	1	143087683	143108077	20395	-	ENSBTAG00000021490	WDR4	protein_coding
45	1	143204391	1.43e-05	1	143087683	143108077	20395	-	ENSBTAG00000021490	WDR4	protein_coding
46	1	143137332	1.75e-05	1	143119850	143131757	11908	+	ENSBTAG00000021491	NDUFV3	protein_coding
47	1	143175606	2.35e-05	1	143119850	143131757	11908	+	ENSBTAG00000021491	NDUFV3	protein_coding
48	1	143204391	1.43e-05	1	143119850	143131757	11908	+	ENSBTAG00000021491	NDUFV3	protein_coding
49	1	143137332	1.75e-05	1	143182017	143202288	20272	+	ENSBTAG00000014153	PKNOX1	protein_coding
50	1	143175606	2.35e-05	1	143182017	143202288	20272	+	ENSBTAG00000014153	PKNOX1	protein_coding
51	1	143204391	1.43e-05	1	143182017	143202288	20272	+	ENSBTAG00000014153	PKNOX1	protein_coding
52	1	143137332	1.75e-05	1	143219189	143242441	23253	-	ENSBTAG00000000160	CBS	protein_coding
53	1	143175606	2.35e-05	1	143219189	143242441	23253	-	ENSBTAG00000000160	CBS	protein_coding
54	1	143204391	1.43e-05	1	143219189	143242441	23253	-	ENSBTAG00000000160	CBS	protein_coding
55	1	143175606	2.35e-05	1	143261977	143274941	12965	-	ENSBTAG00000011645	U2AF1	protein_coding
56	1	143204391	1.43e-05	1	143261977	143274941	12965	-	ENSBTAG00000011645	U2AF1	protein_coding
57	3	6907247	1.52e-05	3	6677596	6853843	176248	-	ENSBTAG00000004885	DDR2	protein_coding
58	3	6907247	1.52e-05	3	6906319	6938634	32316	-	ENSBTAG00000010206	UAP1	protein_coding
59	3	6907247	1.52e-05	3	6944920	6945777	858	-	ENSBTAG00000001608	NA	protein_coding
60	3	6907247	1.52e-05	3	6980659	7000320	19662	-	ENSBTAG00000012694	UHMK1	protein_coding
61	3	9652921	3.8e-07	3	9577152	9584516	7365	+	ENSBTAG00000009982	IGSF8	protein_coding
62	3	9652921	3.8e-07	3	9585689	9610110	24422	-	ENSBTAG00000024507	KCNJ9	protein_coding
63	3	9652921	3.8e-07	3	9603030	9638172	35143	+	ENSBTAG00000002414	KCNJ10	protein_coding
64	3	9718666	8.33e-06	3	9603030	9638172	35143	+	ENSBTAG00000002414	KCNJ10	protein_coding
65	3	9718949	2e-06	3	9603030	9638172	35143	+	ENSBTAG00000002414	KCNJ10	protein_coding
66	3	9725278	1.92e-05	3	9603030	9638172	35143	+	ENSBTAG00000002414	KCNJ10	protein_coding
67	3	9652921	3.8e-07	3	9615583	9615858	276	-	ENSBTAG00000052815	NA	protein_coding
68	3	9652921	3.8e-07	3	9644360	9647791	3432	+	ENSBTAG00000002419	PIGM	protein_coding
69	3	9718666	8.33e-06	3	9644360	9647791	3432	+	ENSBTAG00000002419	PIGM	protein_coding
70	3	9718949	2e-06	3	9644360	9647791	3432	+	ENSBTAG00000002419	PIGM	protein_coding
71	3	9725278	1.92e-05	3	9644360	9647791	3432	+	ENSBTAG00000002419	PIGM	protein_coding
72	3	9652921	3.8e-07	3	9730538	9733707	3170	+	ENSBTAG00000007241	SLAMF9	protein_coding
73	3	9718666	8.33e-06	3	9730538	9733707	3170	+	ENSBTAG00000007241	SLAMF9	protein_coding
74	3	9718949	2e-06	3	9730538	9733707	3170	+	ENSBTAG00000007241	SLAMF9	protein_coding
75	3	9725278	1.92e-05	3	9730538	9733707	3170	+	ENSBTAG00000007241	SLAMF9	protein_coding
76	3	9652921	3.8e-07	3	9739774	9759677	19904	+	ENSBTAG00000001481	IGSF9	protein_coding
77	3	9718666	8.33e-06	3	9739774	9759677	19904	+	ENSBTAG00000001481	IGSF9	protein_coding
78	3	9718949	2e-06	3	9739774	9759677	19904	+	ENSBTAG00000001481	IGSF9	protein_coding
79	3	9725278	1.92e-05	3	9739774	9759677	19904	+	ENSBTAG00000001481	IGSF9	protein_coding
80	3	9718666	8.33e-06	3	9761198	9769010	7813	+	ENSBTAG00000002068	TAGLN2	protein_coding
81	3	9718949	2e-06	3	9761198	9769010	7813	+	ENSBTAG00000002068	TAGLN2	protein_coding
82	3	9725278	1.92e-05	3	9761198	9769010	7813	+	ENSBTAG00000002068	TAGLN2	protein_coding
83	3	9718666	8.33e-06	3	9764117	9764189	73	+	ENSBTAG00000044526	bta-mir-1584	miRNA
84	3	9718949	2e-06	3	9764117	9764189	73	+	ENSBTAG00000044526	bta-mir-1584	miRNA
85	3	9725278	1.92e-05	3	9764117	9764189	73	+	ENSBTAG00000044526	bta-mir-1584	miRNA
86	3	9718666	8.33e-06	3	9783460	9813631	30172	+	ENSBTAG00000018487	CFAP45	protein_coding
87	3	9718949	2e-06	3	9783460	9813631	30172	+	ENSBTAG00000018487	CFAP45	protein_coding
88	3	9725278	1.92e-05	3	9783460	9813631	30172	+	ENSBTAG00000018487	CFAP45	protein_coding
89	3	9965020	5.49e-10	3	9870119	9891157	21039	-	ENSBTAG00000017786	FCRL6	protein_coding
90	3	9965048	7.44e-07	3	9870119	9891157	21039	-	ENSBTAG00000017786	FCRL6	protein_coding
91	3	9965266	2.95e-06	3	9870119	9891157	21039	-	ENSBTAG00000017786	FCRL6	protein_coding
92	3	9965400	3.31e-05	3	9870119	9891157	21039	-	ENSBTAG00000017786	FCRL6	protein_coding
93	3	9965631	1.39e-05	3	9870119	9891157	21039	-	ENSBTAG00000017786	FCRL6	protein_coding
94	3	9965671	5.88e-06	3	9870119	9891157	21039	-	ENSBTAG00000017786	FCRL6	protein_coding
95	3	9965774	1.55e-05	3	9870119	9891157	21039	-	ENSBTAG00000017786	FCRL6	protein_coding
96	3	9965814	4.03e-06	3	9870119	9891157	21039	-	ENSBTAG00000017786	FCRL6	protein_coding
97	3	9965020	5.49e-10	3	9912927	9914349	1423	-	ENSBTAG00000004776	DUSP23	protein_coding
98	3	9965048	7.44e-07	3	9912927	9914349	1423	-	ENSBTAG00000004776	DUSP23	protein_coding
99	3	9965266	2.95e-06	3	9912927	9914349	1423	-	ENSBTAG00000004776	DUSP23	protein_coding
100	3	9965400	3.31e-05	3	9912927	9914349	1423	-	ENSBTAG00000004776	DUSP23	protein_coding
101	3	9965631	1.39e-05	3	9912927	9914349	1423	-	ENSBTAG00000004776	DUSP23	protein_coding
102	3	9965671	5.88e-06	3	9912927	9914349	1423	-	ENSBTAG00000004776	DUSP23	protein_coding
103	3	9965774	1.55e-05	3	9912927	9914349	1423	-	ENSBTAG00000004776	DUSP23	protein_coding
104	3	9965814	4.03e-06	3	9912927	9914349	1423	-	ENSBTAG00000004776	DUSP23	protein_coding
105	3	9965020	5.49e-10	3	9983501	9987619	4119	+	ENSBTAG00000013907	CRP	protein_coding
106	3	9965048	7.44e-07	3	9983501	9987619	4119	+	ENSBTAG00000013907	CRP	protein_coding
107	3	9965266	2.95e-06	3	9983501	9987619	4119	+	ENSBTAG00000013907	CRP	protein_coding
108	3	9965400	3.31e-05	3	9983501	9987619	4119	+	ENSBTAG00000013907	CRP	protein_coding
109	3	9965631	1.39e-05	3	9983501	9987619	4119	+	ENSBTAG00000013907	CRP	protein_coding
110	3	9965671	5.88e-06	3	9983501	9987619	4119	+	ENSBTAG00000013907	CRP	protein_coding
111	3	9965774	1.55e-05	3	9983501	9987619	4119	+	ENSBTAG00000013907	CRP	protein_coding
112	3	9965814	4.03e-06	3	9983501	9987619	4119	+	ENSBTAG00000013907	CRP	protein_coding
113	3	15569178	1.1e-06	3	15466566	15473164	6599	-	ENSBTAG00000020244	EFNA1	protein_coding
114	3	15569178	1.1e-06	3	15512373	15521191	8819	-	ENSBTAG00000033423	EFNA3	protein_coding
115	3	15574159	1.08e-07	3	15512373	15521191	8819	-	ENSBTAG00000033423	EFNA3	protein_coding
116	3	15569178	1.1e-06	3	15532649	15536764	4116	-	ENSBTAG00000010673	EFNA4	protein_coding
117	3	15574159	1.08e-07	3	15532649	15536764	4116	-	ENSBTAG00000010673	EFNA4	protein_coding
118	3	15569178	1.1e-06	3	15538260	15548475	10216	-	ENSBTAG00000010663	ADAM15	protein_coding
119	3	15574159	1.08e-07	3	15538260	15548475	10216	-	ENSBTAG00000010663	ADAM15	protein_coding
120	3	15569178	1.1e-06	3	15548874	15564300	15427	-	ENSBTAG00000010655	DCST1	protein_coding
121	3	15574159	1.08e-07	3	15548874	15564300	15427	-	ENSBTAG00000010655	DCST1	protein_coding
122	3	15569178	1.1e-06	3	15577907	15593999	16093	-	ENSBTAG00000021512	ZBTB7B	protein_coding
123	3	15574159	1.08e-07	3	15577907	15593999	16093	-	ENSBTAG00000021512	ZBTB7B	protein_coding
124	3	15569178	1.1e-06	3	15602874	15609853	6980	-	ENSBTAG00000000186	FLAD1	protein_coding
125	3	15574159	1.08e-07	3	15602874	15609853	6980	-	ENSBTAG00000000186	FLAD1	protein_coding
126	3	15569178	1.1e-06	3	15612556	15616057	3502	-	ENSBTAG00000024476	CKS1B	protein_coding
127	3	15574159	1.08e-07	3	15612556	15616057	3502	-	ENSBTAG00000024476	CKS1B	protein_coding
128	3	15569178	1.1e-06	3	15616454	15626916	10463	+	ENSBTAG00000019838	SHC1	protein_coding
129	3	15574159	1.08e-07	3	15616454	15626916	10463	+	ENSBTAG00000019838	SHC1	protein_coding
130	3	15569178	1.1e-06	3	15627232	15643667	16436	+	ENSBTAG00000004552	PBXIP1	protein_coding
131	3	15574159	1.08e-07	3	15627232	15643667	16436	+	ENSBTAG00000004552	PBXIP1	protein_coding
132	3	15569178	1.1e-06	3	15636617	15636747	131	-	ENSBTAG00000043446	NA	snoRNA
133	3	15574159	1.08e-07	3	15636617	15636747	131	-	ENSBTAG00000043446	NA	snoRNA
134	3	15569178	1.1e-06	3	15659639	15669862	10224	+	ENSBTAG00000017819	PMVK	protein_coding
135	3	15574159	1.08e-07	3	15659639	15669862	10224	+	ENSBTAG00000017819	PMVK	protein_coding
136	3	16883446	2.07e-05	3	16805481	16811823	6343	+	ENSBTAG00000037651	S100A2	protein_coding
137	3	16883446	2.07e-05	3	16819976	16822889	2914	+	ENSBTAG00000039105	S100A3	protein_coding
138	3	16917457	2.05e-05	3	16819976	16822889	2914	+	ENSBTAG00000039105	S100A3	protein_coding
139	3	16883446	2.07e-05	3	16824126	16826559	2434	+	ENSBTAG00000019203	S100A4	protein_coding
140	3	16917457	2.05e-05	3	16824126	16826559	2434	+	ENSBTAG00000019203	S100A4	protein_coding
141	3	16883446	2.07e-05	3	16829295	16832678	3384	+	ENSBTAG00000000644	S100A5	protein_coding
142	3	16917457	2.05e-05	3	16829295	16832678	3384	+	ENSBTAG00000000644	S100A5	protein_coding
143	3	16883446	2.07e-05	3	16832974	16835826	2853	+	ENSBTAG00000051765	NA	lncRNA
144	3	16917457	2.05e-05	3	16832974	16835826	2853	+	ENSBTAG00000051765	NA	lncRNA
145	3	16883446	2.07e-05	3	16905298	16909160	3863	+	ENSBTAG00000008238	S100A7	protein_coding
146	3	16917457	2.05e-05	3	16905298	16909160	3863	+	ENSBTAG00000008238	S100A7	protein_coding
147	3	16883446	2.07e-05	3	16920046	16920549	504	-	ENSBTAG00000051887	NA	processed_pseudogene
148	3	16917457	2.05e-05	3	16920046	16920549	504	-	ENSBTAG00000051887	NA	processed_pseudogene
149	3	16883446	2.07e-05	3	16940229	16941548	1320	+	ENSBTAG00000033007	NA	protein_coding
150	3	16917457	2.05e-05	3	16940229	16941548	1320	+	ENSBTAG00000033007	NA	protein_coding
151	3	22340090	2.56e-05	3	22244048	22245007	960	-	ENSBTAG00000046872	NA	protein_coding
152	3	22340090	2.56e-05	3	22335865	22337567	1703	+	ENSBTAG00000035013	NA	protein_coding
153	3	22353931	2.56e-05	3	22335865	22337567	1703	+	ENSBTAG00000035013	NA	protein_coding
154	3	22340090	2.56e-05	3	22370417	22371931	1515	+	ENSBTAG00000054541	NA	protein_coding
155	3	22353931	2.56e-05	3	22370417	22371931	1515	+	ENSBTAG00000054541	NA	protein_coding
156	3	22340090	2.56e-05	3	22376964	22377070	107	+	ENSBTAG00000054454	U6	snRNA
157	3	22353931	2.56e-05	3	22376964	22377070	107	+	ENSBTAG00000054454	U6	snRNA
158	3	22340090	2.56e-05	3	22381862	22446397	64536	-	ENSBTAG00000020831	CHD1L	protein_coding
159	3	22353931	2.56e-05	3	22381862	22446397	64536	-	ENSBTAG00000020831	CHD1L	protein_coding
160	3	26510655	3.2e-05	3	26468671	26483254	14584	-	ENSBTAG00000017256	CD2	protein_coding
161	3	26510655	3.2e-05	3	26574398	26704608	130211	+	ENSBTAG00000004849	IGSF3	protein_coding
162	3	40323325	1.88e-05	3	40305057	40530663	225607	+	ENSBTAG00000021217	COL11A1	protein_coding
163	4	9165220	3.8e-06	4	9008324	9144825	136502	-	ENSBTAG00000052341	NA	lncRNA
164	4	9165220	3.8e-06	4	9247873	9254862	6990	-	ENSBTAG00000045617	MTERF1	protein_coding
165	4	9497582	1.67e-05	4	9333128	9455572	122445	+	ENSBTAG00000007442	AKAP9	protein_coding
166	4	9497582	1.67e-05	4	9459764	9476713	16950	-	ENSBTAG00000001992	CYP51A1	protein_coding
167	4	9497582	1.67e-05	4	9488265	9504398	16134	-	ENSBTAG00000001571	LRRD1	protein_coding
168	4	9497582	1.67e-05	4	9528416	9567814	39399	-	ENSBTAG00000002750	KRIT1	protein_coding
169	4	98081292	3.58e-05	4	98115288	98132148	16861	-	ENSBTAG00000009902	AKR1B1	protein_coding
170	4	98183668	2.5e-05	4	98115288	98132148	16861	-	ENSBTAG00000009902	AKR1B1	protein_coding
171	4	98203497	1.18e-05	4	98115288	98132148	16861	-	ENSBTAG00000009902	AKR1B1	protein_coding
172	4	98183668	2.5e-05	4	98217455	98239457	22003	+	ENSBTAG00000001582	AKR1B10	protein_coding
173	4	98203497	1.18e-05	4	98217455	98239457	22003	+	ENSBTAG00000001582	AKR1B10	protein_coding
174	4	98250974	8.99e-06	4	98217455	98239457	22003	+	ENSBTAG00000001582	AKR1B10	protein_coding
175	4	98304808	7.84e-06	4	98217455	98239457	22003	+	ENSBTAG00000001582	AKR1B10	protein_coding
176	4	98332851	5.54e-06	4	98217455	98239457	22003	+	ENSBTAG00000001582	AKR1B10	protein_coding
177	4	98250974	8.99e-06	4	98321779	98353157	31379	+	ENSBTAG00000008895	BPGM	protein_coding
178	4	98304808	7.84e-06	4	98321779	98353157	31379	+	ENSBTAG00000008895	BPGM	protein_coding
179	4	98332851	5.54e-06	4	98321779	98353157	31379	+	ENSBTAG00000008895	BPGM	protein_coding
180	4	98386223	4.23e-06	4	98321779	98353157	31379	+	ENSBTAG00000008895	BPGM	protein_coding
181	4	98386223	4.23e-06	4	98476141	98549793	73653	+	ENSBTAG00000052204	NA	lncRNA
182	4	106103679	2.55e-05	4	105880111	106056262	176152	-	ENSBTAG00000049004	NA	protein_coding
183	4	106103679	2.55e-05	4	106015473	106017393	1921	+	ENSBTAG00000053376	NA	protein_coding
184	4	106103679	2.55e-05	4	106025048	106025952	905	+	ENSBTAG00000052228	TRBV24-1	TR_V_gene
185	4	106103679	2.55e-05	4	106030565	106040035	9471	+	ENSBTAG00000053701	NA	protein_coding
186	4	106103679	2.55e-05	4	106032076	106033430	1355	+	ENSBTAG00000053785	NA	protein_coding
187	4	106103679	2.55e-05	4	106044578	106046107	1530	+	ENSBTAG00000054917	NA	protein_coding
188	4	106103679	2.55e-05	4	106051439	106054690	3252	+	ENSBTAG00000051147	NA	protein_coding
189	4	106103679	2.55e-05	4	106056469	106067886	11418	+	ENSBTAG00000047919	NA	protein_coding
190	4	106103679	2.55e-05	4	106071878	106075654	3777	+	ENSBTAG00000021565	PRSS2	protein_coding
191	4	106103679	2.55e-05	4	106082256	106089046	6791	+	ENSBTAG00000034609	NA	protein_coding
192	4	106103679	2.55e-05	4	106102213	106107665	5453	+	ENSBTAG00000027204	NA	protein_coding
193	4	106207046	8.51e-06	4	106102213	106107665	5453	+	ENSBTAG00000027204	NA	protein_coding
194	4	106103679	2.55e-05	4	106120040	106121757	1718	-	ENSBTAG00000009558	TRBV30	protein_coding
195	4	106207046	8.51e-06	4	106120040	106121757	1718	-	ENSBTAG00000009558	TRBV30	protein_coding
196	4	106103679	2.55e-05	4	106164367	106180774	16408	+	ENSBTAG00000015510	EPHB6	protein_coding
197	4	106207046	8.51e-06	4	106164367	106180774	16408	+	ENSBTAG00000015510	EPHB6	protein_coding
198	4	106103679	2.55e-05	4	106181051	106197865	16815	-	ENSBTAG00000024219	TRPV6	protein_coding
199	4	106207046	8.51e-06	4	106181051	106197865	16815	-	ENSBTAG00000024219	TRPV6	protein_coding
200	4	106207046	8.51e-06	4	106214482	106246339	31858	-	ENSBTAG00000001912	TRPV5	protein_coding
201	4	106207046	8.51e-06	4	106252812	106278917	26106	-	ENSBTAG00000014533	KEL	protein_coding
202	5	28460102	1.66e-06	5	28307834	28382599	74766	-	ENSBTAG00000017950	SLC4A8	protein_coding
203	5	28480224	1.06e-05	5	28307834	28382599	74766	-	ENSBTAG00000017950	SLC4A8	protein_coding
204	5	28460102	1.66e-06	5	28363888	28364281	394	+	ENSBTAG00000023471	NA	pseudogene
205	5	28460102	1.66e-06	5	28407300	28408310	1011	+	ENSBTAG00000049207	NA	protein_coding
206	5	28480224	1.06e-05	5	28407300	28408310	1011	+	ENSBTAG00000049207	NA	protein_coding
207	5	28502828	1.23e-06	5	28407300	28408310	1011	+	ENSBTAG00000049207	NA	protein_coding
208	5	28507925	1.17e-05	5	28407300	28408310	1011	+	ENSBTAG00000049207	NA	protein_coding
209	5	28460102	1.66e-06	5	28415108	28453480	38373	+	ENSBTAG00000017943	GALNT6	protein_coding
210	5	28480224	1.06e-05	5	28415108	28453480	38373	+	ENSBTAG00000017943	GALNT6	protein_coding
211	5	28502828	1.23e-06	5	28415108	28453480	38373	+	ENSBTAG00000017943	GALNT6	protein_coding
212	5	28507925	1.17e-05	5	28415108	28453480	38373	+	ENSBTAG00000017943	GALNT6	protein_coding
213	5	28527613	3.57e-05	5	28415108	28453480	38373	+	ENSBTAG00000017943	GALNT6	protein_coding
214	5	28533930	1.06e-05	5	28415108	28453480	38373	+	ENSBTAG00000017943	GALNT6	protein_coding
215	5	28537976	1.62e-05	5	28415108	28453480	38373	+	ENSBTAG00000017943	GALNT6	protein_coding
216	5	28460102	1.66e-06	5	28460087	28474991	14905	+	ENSBTAG00000008900	CELA1	protein_coding
217	5	28480224	1.06e-05	5	28460087	28474991	14905	+	ENSBTAG00000008900	CELA1	protein_coding
218	5	28502828	1.23e-06	5	28460087	28474991	14905	+	ENSBTAG00000008900	CELA1	protein_coding
219	5	28507925	1.17e-05	5	28460087	28474991	14905	+	ENSBTAG00000008900	CELA1	protein_coding
220	5	28527613	3.57e-05	5	28460087	28474991	14905	+	ENSBTAG00000008900	CELA1	protein_coding
221	5	28533930	1.06e-05	5	28460087	28474991	14905	+	ENSBTAG00000008900	CELA1	protein_coding
222	5	28537976	1.62e-05	5	28460087	28474991	14905	+	ENSBTAG00000008900	CELA1	protein_coding
223	5	28460102	1.66e-06	5	28477745	28515837	38093	+	ENSBTAG00000008897	BIN2	protein_coding
224	5	28480224	1.06e-05	5	28477745	28515837	38093	+	ENSBTAG00000008897	BIN2	protein_coding
225	5	28502828	1.23e-06	5	28477745	28515837	38093	+	ENSBTAG00000008897	BIN2	protein_coding
226	5	28507925	1.17e-05	5	28477745	28515837	38093	+	ENSBTAG00000008897	BIN2	protein_coding
227	5	28527613	3.57e-05	5	28477745	28515837	38093	+	ENSBTAG00000008897	BIN2	protein_coding
228	5	28533930	1.06e-05	5	28477745	28515837	38093	+	ENSBTAG00000008897	BIN2	protein_coding
229	5	28537976	1.62e-05	5	28477745	28515837	38093	+	ENSBTAG00000008897	BIN2	protein_coding
230	5	28460102	1.66e-06	5	28521680	28547602	25923	+	ENSBTAG00000001983	SMAGP	protein_coding
231	5	28480224	1.06e-05	5	28521680	28547602	25923	+	ENSBTAG00000001983	SMAGP	protein_coding
232	5	28502828	1.23e-06	5	28521680	28547602	25923	+	ENSBTAG00000001983	SMAGP	protein_coding
233	5	28507925	1.17e-05	5	28521680	28547602	25923	+	ENSBTAG00000001983	SMAGP	protein_coding
234	5	28527613	3.57e-05	5	28521680	28547602	25923	+	ENSBTAG00000001983	SMAGP	protein_coding
235	5	28533930	1.06e-05	5	28521680	28547602	25923	+	ENSBTAG00000001983	SMAGP	protein_coding
236	5	28537976	1.62e-05	5	28521680	28547602	25923	+	ENSBTAG00000001983	SMAGP	protein_coding
237	5	28460102	1.66e-06	5	28547803	28552009	4207	-	ENSBTAG00000004349	DAZAP2	protein_coding
238	5	28480224	1.06e-05	5	28547803	28552009	4207	-	ENSBTAG00000004349	DAZAP2	protein_coding
239	5	28502828	1.23e-06	5	28547803	28552009	4207	-	ENSBTAG00000004349	DAZAP2	protein_coding
240	5	28507925	1.17e-05	5	28547803	28552009	4207	-	ENSBTAG00000004349	DAZAP2	protein_coding
241	5	28527613	3.57e-05	5	28547803	28552009	4207	-	ENSBTAG00000004349	DAZAP2	protein_coding
242	5	28533930	1.06e-05	5	28547803	28552009	4207	-	ENSBTAG00000004349	DAZAP2	protein_coding
243	5	28537976	1.62e-05	5	28547803	28552009	4207	-	ENSBTAG00000004349	DAZAP2	protein_coding
244	5	28480224	1.06e-05	5	28570674	28590702	20029	+	ENSBTAG00000016362	POU6F1	protein_coding
245	5	28502828	1.23e-06	5	28570674	28590702	20029	+	ENSBTAG00000016362	POU6F1	protein_coding
246	5	28507925	1.17e-05	5	28570674	28590702	20029	+	ENSBTAG00000016362	POU6F1	protein_coding
247	5	28527613	3.57e-05	5	28570674	28590702	20029	+	ENSBTAG00000016362	POU6F1	protein_coding
248	5	28533930	1.06e-05	5	28570674	28590702	20029	+	ENSBTAG00000016362	POU6F1	protein_coding
249	5	28537976	1.62e-05	5	28570674	28590702	20029	+	ENSBTAG00000016362	POU6F1	protein_coding
250	5	28502828	1.23e-06	5	28594348	28598234	3887	+	ENSBTAG00000051039	NA	protein_coding
251	5	28507925	1.17e-05	5	28594348	28598234	3887	+	ENSBTAG00000051039	NA	protein_coding
252	5	28527613	3.57e-05	5	28594348	28598234	3887	+	ENSBTAG00000051039	NA	protein_coding
253	5	28533930	1.06e-05	5	28594348	28598234	3887	+	ENSBTAG00000051039	NA	protein_coding
254	5	28537976	1.62e-05	5	28594348	28598234	3887	+	ENSBTAG00000051039	NA	protein_coding
255	5	28527613	3.57e-05	5	28610714	28664527	53814	+	ENSBTAG00000019312	TFCP2	protein_coding
256	5	28533930	1.06e-05	5	28610714	28664527	53814	+	ENSBTAG00000019312	TFCP2	protein_coding
257	5	28537976	1.62e-05	5	28610714	28664527	53814	+	ENSBTAG00000019312	TFCP2	protein_coding
258	5	29399863	1.53e-05	5	29182879	29412313	229435	-	ENSBTAG00000005246	DIP2B	protein_coding
259	5	29419993	3.34e-05	5	29182879	29412313	229435	-	ENSBTAG00000005246	DIP2B	protein_coding
260	5	29399863	1.53e-05	5	29433902	29503457	69556	-	ENSBTAG00000017164	LARP4	protein_coding
261	5	29419993	3.34e-05	5	29433902	29503457	69556	-	ENSBTAG00000017164	LARP4	protein_coding
262	5	29517071	2.36e-05	5	29433902	29503457	69556	-	ENSBTAG00000017164	LARP4	protein_coding
263	5	29517071	2.36e-05	5	29562885	29584566	21682	+	ENSBTAG00000023546	FAM186A	protein_coding
264	5	29678160	3.45e-05	5	29562885	29584566	21682	+	ENSBTAG00000023546	FAM186A	protein_coding
265	5	29678160	3.45e-05	5	29621280	29621386	107	+	ENSBTAG00000052595	U6	snRNA
266	5	29685312	8.35e-06	5	29621280	29621386	107	+	ENSBTAG00000052595	U6	snRNA
267	5	29678160	3.45e-05	5	29637176	29729199	92024	+	ENSBTAG00000012342	LIMA1	protein_coding
268	5	29685312	8.35e-06	5	29637176	29729199	92024	+	ENSBTAG00000012342	LIMA1	protein_coding
269	5	29763437	1.23e-06	5	29637176	29729199	92024	+	ENSBTAG00000012342	LIMA1	protein_coding
270	5	29768492	2.55e-05	5	29637176	29729199	92024	+	ENSBTAG00000012342	LIMA1	protein_coding
271	5	29795345	7.09e-07	5	29637176	29729199	92024	+	ENSBTAG00000012342	LIMA1	protein_coding
272	5	29678160	3.45e-05	5	29736126	29766044	29919	+	ENSBTAG00000017395	CERS5	protein_coding
273	5	29685312	8.35e-06	5	29736126	29766044	29919	+	ENSBTAG00000017395	CERS5	protein_coding
274	5	29763437	1.23e-06	5	29736126	29766044	29919	+	ENSBTAG00000017395	CERS5	protein_coding
275	5	29768492	2.55e-05	5	29736126	29766044	29919	+	ENSBTAG00000017395	CERS5	protein_coding
276	5	29795345	7.09e-07	5	29736126	29766044	29919	+	ENSBTAG00000017395	CERS5	protein_coding
277	5	29841732	3.94e-06	5	29736126	29766044	29919	+	ENSBTAG00000017395	CERS5	protein_coding
278	5	29685312	8.35e-06	5	29782810	29787103	4294	-	ENSBTAG00000000808	COX14	protein_coding
279	5	29763437	1.23e-06	5	29782810	29787103	4294	-	ENSBTAG00000000808	COX14	protein_coding
280	5	29768492	2.55e-05	5	29782810	29787103	4294	-	ENSBTAG00000000808	COX14	protein_coding
281	5	29795345	7.09e-07	5	29782810	29787103	4294	-	ENSBTAG00000000808	COX14	protein_coding
282	5	29841732	3.94e-06	5	29782810	29787103	4294	-	ENSBTAG00000000808	COX14	protein_coding
283	5	29763437	1.23e-06	5	29788762	29795178	6417	-	ENSBTAG00000016296	GPD1	protein_coding
284	5	29768492	2.55e-05	5	29788762	29795178	6417	-	ENSBTAG00000016296	GPD1	protein_coding
285	5	29795345	7.09e-07	5	29788762	29795178	6417	-	ENSBTAG00000016296	GPD1	protein_coding
286	5	29841732	3.94e-06	5	29788762	29795178	6417	-	ENSBTAG00000016296	GPD1	protein_coding
287	5	29763437	1.23e-06	5	29799573	29810207	10635	-	ENSBTAG00000037935	SMARCD1	protein_coding
288	5	29768492	2.55e-05	5	29799573	29810207	10635	-	ENSBTAG00000037935	SMARCD1	protein_coding
289	5	29795345	7.09e-07	5	29799573	29810207	10635	-	ENSBTAG00000037935	SMARCD1	protein_coding
290	5	29841732	3.94e-06	5	29799573	29810207	10635	-	ENSBTAG00000037935	SMARCD1	protein_coding
291	5	29763437	1.23e-06	5	29812653	29835158	22506	-	ENSBTAG00000000970	ASIC1	protein_coding
292	5	29768492	2.55e-05	5	29812653	29835158	22506	-	ENSBTAG00000000970	ASIC1	protein_coding
293	5	29795345	7.09e-07	5	29812653	29835158	22506	-	ENSBTAG00000000970	ASIC1	protein_coding
294	5	29841732	3.94e-06	5	29812653	29835158	22506	-	ENSBTAG00000000970	ASIC1	protein_coding
295	5	29924894	1.53e-06	5	29812653	29835158	22506	-	ENSBTAG00000000970	ASIC1	protein_coding
296	5	29927892	2.39e-06	5	29812653	29835158	22506	-	ENSBTAG00000000970	ASIC1	protein_coding
297	5	29763437	1.23e-06	5	29851713	29890966	39254	+	ENSBTAG00000012784	RACGAP1	protein_coding
298	5	29768492	2.55e-05	5	29851713	29890966	39254	+	ENSBTAG00000012784	RACGAP1	protein_coding
299	5	29795345	7.09e-07	5	29851713	29890966	39254	+	ENSBTAG00000012784	RACGAP1	protein_coding
300	5	29841732	3.94e-06	5	29851713	29890966	39254	+	ENSBTAG00000012784	RACGAP1	protein_coding
301	5	29924894	1.53e-06	5	29851713	29890966	39254	+	ENSBTAG00000012784	RACGAP1	protein_coding
302	5	29927892	2.39e-06	5	29851713	29890966	39254	+	ENSBTAG00000012784	RACGAP1	protein_coding
303	5	29946674	1.02e-05	5	29851713	29890966	39254	+	ENSBTAG00000012784	RACGAP1	protein_coding
304	5	29947125	1.61e-07	5	29851713	29890966	39254	+	ENSBTAG00000012784	RACGAP1	protein_coding
305	5	29976506	2.21e-06	5	29851713	29890966	39254	+	ENSBTAG00000012784	RACGAP1	protein_coding
306	5	29841732	3.94e-06	5	29897816	29914225	16410	-	ENSBTAG00000026813	AQP5	protein_coding
307	5	29924894	1.53e-06	5	29897816	29914225	16410	-	ENSBTAG00000026813	AQP5	protein_coding
308	5	29927892	2.39e-06	5	29897816	29914225	16410	-	ENSBTAG00000026813	AQP5	protein_coding
309	5	29946674	1.02e-05	5	29897816	29914225	16410	-	ENSBTAG00000026813	AQP5	protein_coding
310	5	29947125	1.61e-07	5	29897816	29914225	16410	-	ENSBTAG00000026813	AQP5	protein_coding
311	5	29976506	2.21e-06	5	29897816	29914225	16410	-	ENSBTAG00000026813	AQP5	protein_coding
312	5	29841732	3.94e-06	5	29926245	29931719	5475	-	ENSBTAG00000008374	AQP2	protein_coding
313	5	29924894	1.53e-06	5	29926245	29931719	5475	-	ENSBTAG00000008374	AQP2	protein_coding
314	5	29927892	2.39e-06	5	29926245	29931719	5475	-	ENSBTAG00000008374	AQP2	protein_coding
315	5	29946674	1.02e-05	5	29926245	29931719	5475	-	ENSBTAG00000008374	AQP2	protein_coding
316	5	29947125	1.61e-07	5	29926245	29931719	5475	-	ENSBTAG00000008374	AQP2	protein_coding
317	5	29976506	2.21e-06	5	29926245	29931719	5475	-	ENSBTAG00000008374	AQP2	protein_coding
318	5	29924894	1.53e-06	5	29983972	30018827	34856	+	ENSBTAG00000017504	FAIM2	protein_coding
319	5	29927892	2.39e-06	5	29983972	30018827	34856	+	ENSBTAG00000017504	FAIM2	protein_coding
320	5	29946674	1.02e-05	5	29983972	30018827	34856	+	ENSBTAG00000017504	FAIM2	protein_coding
321	5	29947125	1.61e-07	5	29983972	30018827	34856	+	ENSBTAG00000017504	FAIM2	protein_coding
322	5	29976506	2.21e-06	5	29983972	30018827	34856	+	ENSBTAG00000017504	FAIM2	protein_coding
323	5	29946674	1.02e-05	5	30042064	30047717	5654	+	ENSBTAG00000017781	BCDIN3D	protein_coding
324	5	29947125	1.61e-07	5	30042064	30047717	5654	+	ENSBTAG00000017781	BCDIN3D	protein_coding
325	5	29976506	2.21e-06	5	30042064	30047717	5654	+	ENSBTAG00000017781	BCDIN3D	protein_coding
326	5	29976506	2.21e-06	5	30062441	30093874	31434	+	ENSBTAG00000004851	NCKAP5L	protein_coding
327	5	30515436	3e-05	5	30470981	30474172	3192	-	ENSBTAG00000016398	DNAJC22	protein_coding
328	5	30515670	2.19e-05	5	30470981	30474172	3192	-	ENSBTAG00000016398	DNAJC22	protein_coding
329	5	30523934	3.19e-05	5	30470981	30474172	3192	-	ENSBTAG00000016398	DNAJC22	protein_coding
330	5	30562248	2.61e-05	5	30470981	30474172	3192	-	ENSBTAG00000016398	DNAJC22	protein_coding
331	5	30515436	3e-05	5	30485107	30487859	2753	+	ENSBTAG00000032567	C1QL4	protein_coding
332	5	30515670	2.19e-05	5	30485107	30487859	2753	+	ENSBTAG00000032567	C1QL4	protein_coding
333	5	30523934	3.19e-05	5	30485107	30487859	2753	+	ENSBTAG00000032567	C1QL4	protein_coding
334	5	30562248	2.61e-05	5	30485107	30487859	2753	+	ENSBTAG00000032567	C1QL4	protein_coding
335	5	30515436	3e-05	5	30487010	30495995	8986	-	ENSBTAG00000008499	TROAP	protein_coding
336	5	30515670	2.19e-05	5	30487010	30495995	8986	-	ENSBTAG00000008499	TROAP	protein_coding
337	5	30523934	3.19e-05	5	30487010	30495995	8986	-	ENSBTAG00000008499	TROAP	protein_coding
338	5	30562248	2.61e-05	5	30487010	30495995	8986	-	ENSBTAG00000008499	TROAP	protein_coding
339	5	30515436	3e-05	5	30519199	30522802	3604	-	ENSBTAG00000017864	PRPH	protein_coding
340	5	30515670	2.19e-05	5	30519199	30522802	3604	-	ENSBTAG00000017864	PRPH	protein_coding
341	5	30523934	3.19e-05	5	30519199	30522802	3604	-	ENSBTAG00000017864	PRPH	protein_coding
342	5	30562248	2.61e-05	5	30519199	30522802	3604	-	ENSBTAG00000017864	PRPH	protein_coding
343	5	30515436	3e-05	5	30540409	30548298	7890	-	ENSBTAG00000037775	NA	protein_coding
344	5	30515670	2.19e-05	5	30540409	30548298	7890	-	ENSBTAG00000037775	NA	protein_coding
345	5	30523934	3.19e-05	5	30540409	30548298	7890	-	ENSBTAG00000037775	NA	protein_coding
346	5	30562248	2.61e-05	5	30540409	30548298	7890	-	ENSBTAG00000037775	NA	protein_coding
347	5	30515436	3e-05	5	30565046	30572546	7501	-	ENSBTAG00000039992	TUBA1C	protein_coding
348	5	30515670	2.19e-05	5	30565046	30572546	7501	-	ENSBTAG00000039992	TUBA1C	protein_coding
349	5	30523934	3.19e-05	5	30565046	30572546	7501	-	ENSBTAG00000039992	TUBA1C	protein_coding
350	5	30562248	2.61e-05	5	30565046	30572546	7501	-	ENSBTAG00000039992	TUBA1C	protein_coding
351	5	30515436	3e-05	5	30584932	30620368	35437	-	ENSBTAG00000048518	NA	lncRNA
352	5	30515670	2.19e-05	5	30584932	30620368	35437	-	ENSBTAG00000048518	NA	lncRNA
353	5	30523934	3.19e-05	5	30584932	30620368	35437	-	ENSBTAG00000048518	NA	lncRNA
354	5	30562248	2.61e-05	5	30584932	30620368	35437	-	ENSBTAG00000048518	NA	lncRNA
355	5	30562248	2.61e-05	5	30656035	30660484	4450	+	ENSBTAG00000001489	TUBA1A	protein_coding
356	5	31278846	5.34e-06	5	31183432	31213145	29714	+	ENSBTAG00000005859	LALBA	protein_coding
357	5	31278846	5.34e-06	5	31204855	31290660	85806	-	ENSBTAG00000051046	NA	protein_coding
358	5	31278846	5.34e-06	5	31313747	31314682	936	-	ENSBTAG00000038290	NA	protein_coding
359	5	31406841	1.73e-05	5	31313747	31314682	936	-	ENSBTAG00000038290	NA	protein_coding
360	5	31406984	3.39e-05	5	31313747	31314682	936	-	ENSBTAG00000038290	NA	protein_coding
361	5	31408236	2.7e-05	5	31313747	31314682	936	-	ENSBTAG00000038290	NA	protein_coding
362	5	31412830	1.01e-05	5	31313747	31314682	936	-	ENSBTAG00000038290	NA	protein_coding
363	5	31413059	2.5e-05	5	31313747	31314682	936	-	ENSBTAG00000038290	NA	protein_coding
364	5	31413259	2.6e-06	5	31313747	31314682	936	-	ENSBTAG00000038290	NA	protein_coding
365	5	31413317	1.06e-05	5	31313747	31314682	936	-	ENSBTAG00000038290	NA	protein_coding
366	5	31413571	2.11e-05	5	31313747	31314682	936	-	ENSBTAG00000038290	NA	protein_coding
367	5	31413993	3.9e-06	5	31313747	31314682	936	-	ENSBTAG00000038290	NA	protein_coding
368	5	31414036	4.63e-06	5	31313747	31314682	936	-	ENSBTAG00000038290	NA	protein_coding
369	5	31414314	7.69e-06	5	31313747	31314682	936	-	ENSBTAG00000038290	NA	protein_coding
370	5	31414483	8.07e-06	5	31313747	31314682	936	-	ENSBTAG00000038290	NA	protein_coding
371	5	31414556	3.48e-05	5	31313747	31314682	936	-	ENSBTAG00000038290	NA	protein_coding
372	5	31414601	7.08e-06	5	31313747	31314682	936	-	ENSBTAG00000038290	NA	protein_coding
373	5	31414672	6.22e-06	5	31313747	31314682	936	-	ENSBTAG00000038290	NA	protein_coding
374	5	31278846	5.34e-06	5	31354912	31355844	933	-	ENSBTAG00000007706	NA	protein_coding
375	5	31406841	1.73e-05	5	31354912	31355844	933	-	ENSBTAG00000007706	NA	protein_coding
376	5	31406984	3.39e-05	5	31354912	31355844	933	-	ENSBTAG00000007706	NA	protein_coding
377	5	31408236	2.7e-05	5	31354912	31355844	933	-	ENSBTAG00000007706	NA	protein_coding
378	5	31412830	1.01e-05	5	31354912	31355844	933	-	ENSBTAG00000007706	NA	protein_coding
379	5	31413059	2.5e-05	5	31354912	31355844	933	-	ENSBTAG00000007706	NA	protein_coding
380	5	31413259	2.6e-06	5	31354912	31355844	933	-	ENSBTAG00000007706	NA	protein_coding
381	5	31413317	1.06e-05	5	31354912	31355844	933	-	ENSBTAG00000007706	NA	protein_coding
382	5	31413571	2.11e-05	5	31354912	31355844	933	-	ENSBTAG00000007706	NA	protein_coding
383	5	31413993	3.9e-06	5	31354912	31355844	933	-	ENSBTAG00000007706	NA	protein_coding
384	5	31414036	4.63e-06	5	31354912	31355844	933	-	ENSBTAG00000007706	NA	protein_coding
385	5	31414314	7.69e-06	5	31354912	31355844	933	-	ENSBTAG00000007706	NA	protein_coding
386	5	31414483	8.07e-06	5	31354912	31355844	933	-	ENSBTAG00000007706	NA	protein_coding
387	5	31414556	3.48e-05	5	31354912	31355844	933	-	ENSBTAG00000007706	NA	protein_coding
388	5	31414601	7.08e-06	5	31354912	31355844	933	-	ENSBTAG00000007706	NA	protein_coding
389	5	31414672	6.22e-06	5	31354912	31355844	933	-	ENSBTAG00000007706	NA	protein_coding
390	5	31414749	3.01e-05	5	31354912	31355844	933	-	ENSBTAG00000007706	NA	protein_coding
391	5	31414782	3.34e-05	5	31354912	31355844	933	-	ENSBTAG00000007706	NA	protein_coding
392	5	31414806	2.69e-06	5	31354912	31355844	933	-	ENSBTAG00000007706	NA	protein_coding
393	5	31414837	2.9e-06	5	31354912	31355844	933	-	ENSBTAG00000007706	NA	protein_coding
394	5	31415109	3.42e-05	5	31354912	31355844	933	-	ENSBTAG00000007706	NA	protein_coding
395	5	31415128	2.18e-05	5	31354912	31355844	933	-	ENSBTAG00000007706	NA	protein_coding
396	5	31415135	1.33e-05	5	31354912	31355844	933	-	ENSBTAG00000007706	NA	protein_coding
397	5	31415167	1.4e-05	5	31354912	31355844	933	-	ENSBTAG00000007706	NA	protein_coding
398	5	31415192	2.46e-05	5	31354912	31355844	933	-	ENSBTAG00000007706	NA	protein_coding
399	5	31415305	8.56e-06	5	31354912	31355844	933	-	ENSBTAG00000007706	NA	protein_coding
400	5	31415329	2.48e-05	5	31354912	31355844	933	-	ENSBTAG00000007706	NA	protein_coding
401	5	31415594	1.37e-06	5	31354912	31355844	933	-	ENSBTAG00000007706	NA	protein_coding
402	5	31415627	4e-06	5	31354912	31355844	933	-	ENSBTAG00000007706	NA	protein_coding
403	5	31417517	1.22e-06	5	31354912	31355844	933	-	ENSBTAG00000007706	NA	protein_coding
404	5	31417684	7.25e-06	5	31354912	31355844	933	-	ENSBTAG00000007706	NA	protein_coding
405	5	31417732	1.07e-05	5	31354912	31355844	933	-	ENSBTAG00000007706	NA	protein_coding
406	5	31417774	9.29e-06	5	31354912	31355844	933	-	ENSBTAG00000007706	NA	protein_coding
407	5	31418185	5.01e-06	5	31354912	31355844	933	-	ENSBTAG00000007706	NA	protein_coding
408	5	31418284	2.53e-05	5	31354912	31355844	933	-	ENSBTAG00000007706	NA	protein_coding
409	5	31418351	1.12e-05	5	31354912	31355844	933	-	ENSBTAG00000007706	NA	protein_coding
410	5	31418389	2.04e-05	5	31354912	31355844	933	-	ENSBTAG00000007706	NA	protein_coding
411	5	31418435	1.05e-05	5	31354912	31355844	933	-	ENSBTAG00000007706	NA	protein_coding
412	5	31418679	7.49e-06	5	31354912	31355844	933	-	ENSBTAG00000007706	NA	protein_coding
413	5	31418745	5.73e-06	5	31354912	31355844	933	-	ENSBTAG00000007706	NA	protein_coding
414	5	31418919	6.66e-06	5	31354912	31355844	933	-	ENSBTAG00000007706	NA	protein_coding
415	5	31418926	2.48e-06	5	31354912	31355844	933	-	ENSBTAG00000007706	NA	protein_coding
416	5	31418967	3.23e-05	5	31354912	31355844	933	-	ENSBTAG00000007706	NA	protein_coding
417	5	31406841	1.73e-05	5	31384140	31385081	942	-	ENSBTAG00000050247	NA	protein_coding
418	5	31406984	3.39e-05	5	31384140	31385081	942	-	ENSBTAG00000050247	NA	protein_coding
419	5	31408236	2.7e-05	5	31384140	31385081	942	-	ENSBTAG00000050247	NA	protein_coding
420	5	31412830	1.01e-05	5	31384140	31385081	942	-	ENSBTAG00000050247	NA	protein_coding
421	5	31413059	2.5e-05	5	31384140	31385081	942	-	ENSBTAG00000050247	NA	protein_coding
422	5	31413259	2.6e-06	5	31384140	31385081	942	-	ENSBTAG00000050247	NA	protein_coding
423	5	31413317	1.06e-05	5	31384140	31385081	942	-	ENSBTAG00000050247	NA	protein_coding
424	5	31413571	2.11e-05	5	31384140	31385081	942	-	ENSBTAG00000050247	NA	protein_coding
425	5	31413993	3.9e-06	5	31384140	31385081	942	-	ENSBTAG00000050247	NA	protein_coding
426	5	31414036	4.63e-06	5	31384140	31385081	942	-	ENSBTAG00000050247	NA	protein_coding
427	5	31414314	7.69e-06	5	31384140	31385081	942	-	ENSBTAG00000050247	NA	protein_coding
428	5	31414483	8.07e-06	5	31384140	31385081	942	-	ENSBTAG00000050247	NA	protein_coding
429	5	31414556	3.48e-05	5	31384140	31385081	942	-	ENSBTAG00000050247	NA	protein_coding
430	5	31414601	7.08e-06	5	31384140	31385081	942	-	ENSBTAG00000050247	NA	protein_coding
431	5	31414672	6.22e-06	5	31384140	31385081	942	-	ENSBTAG00000050247	NA	protein_coding
432	5	31414749	3.01e-05	5	31384140	31385081	942	-	ENSBTAG00000050247	NA	protein_coding
433	5	31414782	3.34e-05	5	31384140	31385081	942	-	ENSBTAG00000050247	NA	protein_coding
434	5	31414806	2.69e-06	5	31384140	31385081	942	-	ENSBTAG00000050247	NA	protein_coding
435	5	31414837	2.9e-06	5	31384140	31385081	942	-	ENSBTAG00000050247	NA	protein_coding
436	5	31415109	3.42e-05	5	31384140	31385081	942	-	ENSBTAG00000050247	NA	protein_coding
437	5	31415128	2.18e-05	5	31384140	31385081	942	-	ENSBTAG00000050247	NA	protein_coding
438	5	31415135	1.33e-05	5	31384140	31385081	942	-	ENSBTAG00000050247	NA	protein_coding
439	5	31415167	1.4e-05	5	31384140	31385081	942	-	ENSBTAG00000050247	NA	protein_coding
440	5	31415192	2.46e-05	5	31384140	31385081	942	-	ENSBTAG00000050247	NA	protein_coding
441	5	31415305	8.56e-06	5	31384140	31385081	942	-	ENSBTAG00000050247	NA	protein_coding
442	5	31415329	2.48e-05	5	31384140	31385081	942	-	ENSBTAG00000050247	NA	protein_coding
443	5	31415594	1.37e-06	5	31384140	31385081	942	-	ENSBTAG00000050247	NA	protein_coding
444	5	31415627	4e-06	5	31384140	31385081	942	-	ENSBTAG00000050247	NA	protein_coding
445	5	31417517	1.22e-06	5	31384140	31385081	942	-	ENSBTAG00000050247	NA	protein_coding
446	5	31417684	7.25e-06	5	31384140	31385081	942	-	ENSBTAG00000050247	NA	protein_coding
447	5	31417732	1.07e-05	5	31384140	31385081	942	-	ENSBTAG00000050247	NA	protein_coding
448	5	31417774	9.29e-06	5	31384140	31385081	942	-	ENSBTAG00000050247	NA	protein_coding
449	5	31418185	5.01e-06	5	31384140	31385081	942	-	ENSBTAG00000050247	NA	protein_coding
450	5	31418284	2.53e-05	5	31384140	31385081	942	-	ENSBTAG00000050247	NA	protein_coding
451	5	31418351	1.12e-05	5	31384140	31385081	942	-	ENSBTAG00000050247	NA	protein_coding
452	5	31418389	2.04e-05	5	31384140	31385081	942	-	ENSBTAG00000050247	NA	protein_coding
453	5	31418435	1.05e-05	5	31384140	31385081	942	-	ENSBTAG00000050247	NA	protein_coding
454	5	31418679	7.49e-06	5	31384140	31385081	942	-	ENSBTAG00000050247	NA	protein_coding
455	5	31418745	5.73e-06	5	31384140	31385081	942	-	ENSBTAG00000050247	NA	protein_coding
456	5	31418919	6.66e-06	5	31384140	31385081	942	-	ENSBTAG00000050247	NA	protein_coding
457	5	31418926	2.48e-06	5	31384140	31385081	942	-	ENSBTAG00000050247	NA	protein_coding
458	5	31418967	3.23e-05	5	31384140	31385081	942	-	ENSBTAG00000050247	NA	protein_coding
459	5	31406841	1.73e-05	5	31401345	31402268	924	-	ENSBTAG00000051668	NA	protein_coding
460	5	31406984	3.39e-05	5	31401345	31402268	924	-	ENSBTAG00000051668	NA	protein_coding
461	5	31408236	2.7e-05	5	31401345	31402268	924	-	ENSBTAG00000051668	NA	protein_coding
462	5	31412830	1.01e-05	5	31401345	31402268	924	-	ENSBTAG00000051668	NA	protein_coding
463	5	31413059	2.5e-05	5	31401345	31402268	924	-	ENSBTAG00000051668	NA	protein_coding
464	5	31413259	2.6e-06	5	31401345	31402268	924	-	ENSBTAG00000051668	NA	protein_coding
465	5	31413317	1.06e-05	5	31401345	31402268	924	-	ENSBTAG00000051668	NA	protein_coding
466	5	31413571	2.11e-05	5	31401345	31402268	924	-	ENSBTAG00000051668	NA	protein_coding
467	5	31413993	3.9e-06	5	31401345	31402268	924	-	ENSBTAG00000051668	NA	protein_coding
468	5	31414036	4.63e-06	5	31401345	31402268	924	-	ENSBTAG00000051668	NA	protein_coding
469	5	31414314	7.69e-06	5	31401345	31402268	924	-	ENSBTAG00000051668	NA	protein_coding
470	5	31414483	8.07e-06	5	31401345	31402268	924	-	ENSBTAG00000051668	NA	protein_coding
471	5	31414556	3.48e-05	5	31401345	31402268	924	-	ENSBTAG00000051668	NA	protein_coding
472	5	31414601	7.08e-06	5	31401345	31402268	924	-	ENSBTAG00000051668	NA	protein_coding
473	5	31414672	6.22e-06	5	31401345	31402268	924	-	ENSBTAG00000051668	NA	protein_coding
474	5	31414749	3.01e-05	5	31401345	31402268	924	-	ENSBTAG00000051668	NA	protein_coding
475	5	31414782	3.34e-05	5	31401345	31402268	924	-	ENSBTAG00000051668	NA	protein_coding
476	5	31414806	2.69e-06	5	31401345	31402268	924	-	ENSBTAG00000051668	NA	protein_coding
477	5	31414837	2.9e-06	5	31401345	31402268	924	-	ENSBTAG00000051668	NA	protein_coding
478	5	31415109	3.42e-05	5	31401345	31402268	924	-	ENSBTAG00000051668	NA	protein_coding
479	5	31415128	2.18e-05	5	31401345	31402268	924	-	ENSBTAG00000051668	NA	protein_coding
480	5	31415135	1.33e-05	5	31401345	31402268	924	-	ENSBTAG00000051668	NA	protein_coding
481	5	31415167	1.4e-05	5	31401345	31402268	924	-	ENSBTAG00000051668	NA	protein_coding
482	5	31415192	2.46e-05	5	31401345	31402268	924	-	ENSBTAG00000051668	NA	protein_coding
483	5	31415305	8.56e-06	5	31401345	31402268	924	-	ENSBTAG00000051668	NA	protein_coding
484	5	31415329	2.48e-05	5	31401345	31402268	924	-	ENSBTAG00000051668	NA	protein_coding
485	5	31415594	1.37e-06	5	31401345	31402268	924	-	ENSBTAG00000051668	NA	protein_coding
486	5	31415627	4e-06	5	31401345	31402268	924	-	ENSBTAG00000051668	NA	protein_coding
487	5	31417517	1.22e-06	5	31401345	31402268	924	-	ENSBTAG00000051668	NA	protein_coding
488	5	31417684	7.25e-06	5	31401345	31402268	924	-	ENSBTAG00000051668	NA	protein_coding
489	5	31417732	1.07e-05	5	31401345	31402268	924	-	ENSBTAG00000051668	NA	protein_coding
490	5	31417774	9.29e-06	5	31401345	31402268	924	-	ENSBTAG00000051668	NA	protein_coding
491	5	31418185	5.01e-06	5	31401345	31402268	924	-	ENSBTAG00000051668	NA	protein_coding
492	5	31418284	2.53e-05	5	31401345	31402268	924	-	ENSBTAG00000051668	NA	protein_coding
493	5	31418351	1.12e-05	5	31401345	31402268	924	-	ENSBTAG00000051668	NA	protein_coding
494	5	31418389	2.04e-05	5	31401345	31402268	924	-	ENSBTAG00000051668	NA	protein_coding
495	5	31418435	1.05e-05	5	31401345	31402268	924	-	ENSBTAG00000051668	NA	protein_coding
496	5	31418679	7.49e-06	5	31401345	31402268	924	-	ENSBTAG00000051668	NA	protein_coding
497	5	31418745	5.73e-06	5	31401345	31402268	924	-	ENSBTAG00000051668	NA	protein_coding
498	5	31418919	6.66e-06	5	31401345	31402268	924	-	ENSBTAG00000051668	NA	protein_coding
499	5	31418926	2.48e-06	5	31401345	31402268	924	-	ENSBTAG00000051668	NA	protein_coding
500	5	31418967	3.23e-05	5	31401345	31402268	924	-	ENSBTAG00000051668	NA	protein_coding
501	5	31406841	1.73e-05	5	31435621	31436577	957	-	ENSBTAG00000054691	NA	protein_coding
502	5	31406984	3.39e-05	5	31435621	31436577	957	-	ENSBTAG00000054691	NA	protein_coding
503	5	31408236	2.7e-05	5	31435621	31436577	957	-	ENSBTAG00000054691	NA	protein_coding
504	5	31412830	1.01e-05	5	31435621	31436577	957	-	ENSBTAG00000054691	NA	protein_coding
505	5	31413059	2.5e-05	5	31435621	31436577	957	-	ENSBTAG00000054691	NA	protein_coding
506	5	31413259	2.6e-06	5	31435621	31436577	957	-	ENSBTAG00000054691	NA	protein_coding
507	5	31413317	1.06e-05	5	31435621	31436577	957	-	ENSBTAG00000054691	NA	protein_coding
508	5	31413571	2.11e-05	5	31435621	31436577	957	-	ENSBTAG00000054691	NA	protein_coding
509	5	31413993	3.9e-06	5	31435621	31436577	957	-	ENSBTAG00000054691	NA	protein_coding
510	5	31414036	4.63e-06	5	31435621	31436577	957	-	ENSBTAG00000054691	NA	protein_coding
511	5	31414314	7.69e-06	5	31435621	31436577	957	-	ENSBTAG00000054691	NA	protein_coding
512	5	31414483	8.07e-06	5	31435621	31436577	957	-	ENSBTAG00000054691	NA	protein_coding
513	5	31414556	3.48e-05	5	31435621	31436577	957	-	ENSBTAG00000054691	NA	protein_coding
514	5	31414601	7.08e-06	5	31435621	31436577	957	-	ENSBTAG00000054691	NA	protein_coding
515	5	31414672	6.22e-06	5	31435621	31436577	957	-	ENSBTAG00000054691	NA	protein_coding
516	5	31414749	3.01e-05	5	31435621	31436577	957	-	ENSBTAG00000054691	NA	protein_coding
517	5	31414782	3.34e-05	5	31435621	31436577	957	-	ENSBTAG00000054691	NA	protein_coding
518	5	31414806	2.69e-06	5	31435621	31436577	957	-	ENSBTAG00000054691	NA	protein_coding
519	5	31414837	2.9e-06	5	31435621	31436577	957	-	ENSBTAG00000054691	NA	protein_coding
520	5	31415109	3.42e-05	5	31435621	31436577	957	-	ENSBTAG00000054691	NA	protein_coding
521	5	31415128	2.18e-05	5	31435621	31436577	957	-	ENSBTAG00000054691	NA	protein_coding
522	5	31415135	1.33e-05	5	31435621	31436577	957	-	ENSBTAG00000054691	NA	protein_coding
523	5	31415167	1.4e-05	5	31435621	31436577	957	-	ENSBTAG00000054691	NA	protein_coding
524	5	31415192	2.46e-05	5	31435621	31436577	957	-	ENSBTAG00000054691	NA	protein_coding
525	5	31415305	8.56e-06	5	31435621	31436577	957	-	ENSBTAG00000054691	NA	protein_coding
526	5	31415329	2.48e-05	5	31435621	31436577	957	-	ENSBTAG00000054691	NA	protein_coding
527	5	31415594	1.37e-06	5	31435621	31436577	957	-	ENSBTAG00000054691	NA	protein_coding
528	5	31415627	4e-06	5	31435621	31436577	957	-	ENSBTAG00000054691	NA	protein_coding
529	5	31417517	1.22e-06	5	31435621	31436577	957	-	ENSBTAG00000054691	NA	protein_coding
530	5	31417684	7.25e-06	5	31435621	31436577	957	-	ENSBTAG00000054691	NA	protein_coding
531	5	31417732	1.07e-05	5	31435621	31436577	957	-	ENSBTAG00000054691	NA	protein_coding
532	5	31417774	9.29e-06	5	31435621	31436577	957	-	ENSBTAG00000054691	NA	protein_coding
533	5	31418185	5.01e-06	5	31435621	31436577	957	-	ENSBTAG00000054691	NA	protein_coding
534	5	31418284	2.53e-05	5	31435621	31436577	957	-	ENSBTAG00000054691	NA	protein_coding
535	5	31418351	1.12e-05	5	31435621	31436577	957	-	ENSBTAG00000054691	NA	protein_coding
536	5	31418389	2.04e-05	5	31435621	31436577	957	-	ENSBTAG00000054691	NA	protein_coding
537	5	31418435	1.05e-05	5	31435621	31436577	957	-	ENSBTAG00000054691	NA	protein_coding
538	5	31418679	7.49e-06	5	31435621	31436577	957	-	ENSBTAG00000054691	NA	protein_coding
539	5	31418745	5.73e-06	5	31435621	31436577	957	-	ENSBTAG00000054691	NA	protein_coding
540	5	31418919	6.66e-06	5	31435621	31436577	957	-	ENSBTAG00000054691	NA	protein_coding
541	5	31418926	2.48e-06	5	31435621	31436577	957	-	ENSBTAG00000054691	NA	protein_coding
542	5	31418967	3.23e-05	5	31435621	31436577	957	-	ENSBTAG00000054691	NA	protein_coding
543	5	31406841	1.73e-05	5	31462475	31463413	939	-	ENSBTAG00000038670	OR8S1	protein_coding
544	5	31406984	3.39e-05	5	31462475	31463413	939	-	ENSBTAG00000038670	OR8S1	protein_coding
545	5	31408236	2.7e-05	5	31462475	31463413	939	-	ENSBTAG00000038670	OR8S1	protein_coding
546	5	31412830	1.01e-05	5	31462475	31463413	939	-	ENSBTAG00000038670	OR8S1	protein_coding
547	5	31413059	2.5e-05	5	31462475	31463413	939	-	ENSBTAG00000038670	OR8S1	protein_coding
548	5	31413259	2.6e-06	5	31462475	31463413	939	-	ENSBTAG00000038670	OR8S1	protein_coding
549	5	31413317	1.06e-05	5	31462475	31463413	939	-	ENSBTAG00000038670	OR8S1	protein_coding
550	5	31413571	2.11e-05	5	31462475	31463413	939	-	ENSBTAG00000038670	OR8S1	protein_coding
551	5	31413993	3.9e-06	5	31462475	31463413	939	-	ENSBTAG00000038670	OR8S1	protein_coding
552	5	31414036	4.63e-06	5	31462475	31463413	939	-	ENSBTAG00000038670	OR8S1	protein_coding
553	5	31414314	7.69e-06	5	31462475	31463413	939	-	ENSBTAG00000038670	OR8S1	protein_coding
554	5	31414483	8.07e-06	5	31462475	31463413	939	-	ENSBTAG00000038670	OR8S1	protein_coding
555	5	31414556	3.48e-05	5	31462475	31463413	939	-	ENSBTAG00000038670	OR8S1	protein_coding
556	5	31414601	7.08e-06	5	31462475	31463413	939	-	ENSBTAG00000038670	OR8S1	protein_coding
557	5	31414672	6.22e-06	5	31462475	31463413	939	-	ENSBTAG00000038670	OR8S1	protein_coding
558	5	31414749	3.01e-05	5	31462475	31463413	939	-	ENSBTAG00000038670	OR8S1	protein_coding
559	5	31414782	3.34e-05	5	31462475	31463413	939	-	ENSBTAG00000038670	OR8S1	protein_coding
560	5	31414806	2.69e-06	5	31462475	31463413	939	-	ENSBTAG00000038670	OR8S1	protein_coding
561	5	31414837	2.9e-06	5	31462475	31463413	939	-	ENSBTAG00000038670	OR8S1	protein_coding
562	5	31415109	3.42e-05	5	31462475	31463413	939	-	ENSBTAG00000038670	OR8S1	protein_coding
563	5	31415128	2.18e-05	5	31462475	31463413	939	-	ENSBTAG00000038670	OR8S1	protein_coding
564	5	31415135	1.33e-05	5	31462475	31463413	939	-	ENSBTAG00000038670	OR8S1	protein_coding
565	5	31415167	1.4e-05	5	31462475	31463413	939	-	ENSBTAG00000038670	OR8S1	protein_coding
566	5	31415192	2.46e-05	5	31462475	31463413	939	-	ENSBTAG00000038670	OR8S1	protein_coding
567	5	31415305	8.56e-06	5	31462475	31463413	939	-	ENSBTAG00000038670	OR8S1	protein_coding
568	5	31415329	2.48e-05	5	31462475	31463413	939	-	ENSBTAG00000038670	OR8S1	protein_coding
569	5	31415594	1.37e-06	5	31462475	31463413	939	-	ENSBTAG00000038670	OR8S1	protein_coding
570	5	31415627	4e-06	5	31462475	31463413	939	-	ENSBTAG00000038670	OR8S1	protein_coding
571	5	31417517	1.22e-06	5	31462475	31463413	939	-	ENSBTAG00000038670	OR8S1	protein_coding
572	5	31417684	7.25e-06	5	31462475	31463413	939	-	ENSBTAG00000038670	OR8S1	protein_coding
573	5	31417732	1.07e-05	5	31462475	31463413	939	-	ENSBTAG00000038670	OR8S1	protein_coding
574	5	31417774	9.29e-06	5	31462475	31463413	939	-	ENSBTAG00000038670	OR8S1	protein_coding
575	5	31418185	5.01e-06	5	31462475	31463413	939	-	ENSBTAG00000038670	OR8S1	protein_coding
576	5	31418284	2.53e-05	5	31462475	31463413	939	-	ENSBTAG00000038670	OR8S1	protein_coding
577	5	31418351	1.12e-05	5	31462475	31463413	939	-	ENSBTAG00000038670	OR8S1	protein_coding
578	5	31418389	2.04e-05	5	31462475	31463413	939	-	ENSBTAG00000038670	OR8S1	protein_coding
579	5	31418435	1.05e-05	5	31462475	31463413	939	-	ENSBTAG00000038670	OR8S1	protein_coding
580	5	31418679	7.49e-06	5	31462475	31463413	939	-	ENSBTAG00000038670	OR8S1	protein_coding
581	5	31418745	5.73e-06	5	31462475	31463413	939	-	ENSBTAG00000038670	OR8S1	protein_coding
582	5	31418919	6.66e-06	5	31462475	31463413	939	-	ENSBTAG00000038670	OR8S1	protein_coding
583	5	31418926	2.48e-06	5	31462475	31463413	939	-	ENSBTAG00000038670	OR8S1	protein_coding
584	5	31418967	3.23e-05	5	31462475	31463413	939	-	ENSBTAG00000038670	OR8S1	protein_coding
585	5	31406841	1.73e-05	5	31486313	31487248	936	-	ENSBTAG00000052728	NA	protein_coding
586	5	31406984	3.39e-05	5	31486313	31487248	936	-	ENSBTAG00000052728	NA	protein_coding
587	5	31408236	2.7e-05	5	31486313	31487248	936	-	ENSBTAG00000052728	NA	protein_coding
588	5	31412830	1.01e-05	5	31486313	31487248	936	-	ENSBTAG00000052728	NA	protein_coding
589	5	31413059	2.5e-05	5	31486313	31487248	936	-	ENSBTAG00000052728	NA	protein_coding
590	5	31413259	2.6e-06	5	31486313	31487248	936	-	ENSBTAG00000052728	NA	protein_coding
591	5	31413317	1.06e-05	5	31486313	31487248	936	-	ENSBTAG00000052728	NA	protein_coding
592	5	31413571	2.11e-05	5	31486313	31487248	936	-	ENSBTAG00000052728	NA	protein_coding
593	5	31413993	3.9e-06	5	31486313	31487248	936	-	ENSBTAG00000052728	NA	protein_coding
594	5	31414036	4.63e-06	5	31486313	31487248	936	-	ENSBTAG00000052728	NA	protein_coding
595	5	31414314	7.69e-06	5	31486313	31487248	936	-	ENSBTAG00000052728	NA	protein_coding
596	5	31414483	8.07e-06	5	31486313	31487248	936	-	ENSBTAG00000052728	NA	protein_coding
597	5	31414556	3.48e-05	5	31486313	31487248	936	-	ENSBTAG00000052728	NA	protein_coding
598	5	31414601	7.08e-06	5	31486313	31487248	936	-	ENSBTAG00000052728	NA	protein_coding
599	5	31414672	6.22e-06	5	31486313	31487248	936	-	ENSBTAG00000052728	NA	protein_coding
600	5	31414749	3.01e-05	5	31486313	31487248	936	-	ENSBTAG00000052728	NA	protein_coding
601	5	31414782	3.34e-05	5	31486313	31487248	936	-	ENSBTAG00000052728	NA	protein_coding
602	5	31414806	2.69e-06	5	31486313	31487248	936	-	ENSBTAG00000052728	NA	protein_coding
603	5	31414837	2.9e-06	5	31486313	31487248	936	-	ENSBTAG00000052728	NA	protein_coding
604	5	31415109	3.42e-05	5	31486313	31487248	936	-	ENSBTAG00000052728	NA	protein_coding
605	5	31415128	2.18e-05	5	31486313	31487248	936	-	ENSBTAG00000052728	NA	protein_coding
606	5	31415135	1.33e-05	5	31486313	31487248	936	-	ENSBTAG00000052728	NA	protein_coding
607	5	31415167	1.4e-05	5	31486313	31487248	936	-	ENSBTAG00000052728	NA	protein_coding
608	5	31415192	2.46e-05	5	31486313	31487248	936	-	ENSBTAG00000052728	NA	protein_coding
609	5	31415305	8.56e-06	5	31486313	31487248	936	-	ENSBTAG00000052728	NA	protein_coding
610	5	31415329	2.48e-05	5	31486313	31487248	936	-	ENSBTAG00000052728	NA	protein_coding
611	5	31415594	1.37e-06	5	31486313	31487248	936	-	ENSBTAG00000052728	NA	protein_coding
612	5	31415627	4e-06	5	31486313	31487248	936	-	ENSBTAG00000052728	NA	protein_coding
613	5	31417517	1.22e-06	5	31486313	31487248	936	-	ENSBTAG00000052728	NA	protein_coding
614	5	31417684	7.25e-06	5	31486313	31487248	936	-	ENSBTAG00000052728	NA	protein_coding
615	5	31417732	1.07e-05	5	31486313	31487248	936	-	ENSBTAG00000052728	NA	protein_coding
616	5	31417774	9.29e-06	5	31486313	31487248	936	-	ENSBTAG00000052728	NA	protein_coding
617	5	31418185	5.01e-06	5	31486313	31487248	936	-	ENSBTAG00000052728	NA	protein_coding
618	5	31418284	2.53e-05	5	31486313	31487248	936	-	ENSBTAG00000052728	NA	protein_coding
619	5	31418351	1.12e-05	5	31486313	31487248	936	-	ENSBTAG00000052728	NA	protein_coding
620	5	31418389	2.04e-05	5	31486313	31487248	936	-	ENSBTAG00000052728	NA	protein_coding
621	5	31418435	1.05e-05	5	31486313	31487248	936	-	ENSBTAG00000052728	NA	protein_coding
622	5	31418679	7.49e-06	5	31486313	31487248	936	-	ENSBTAG00000052728	NA	protein_coding
623	5	31418745	5.73e-06	5	31486313	31487248	936	-	ENSBTAG00000052728	NA	protein_coding
624	5	31418919	6.66e-06	5	31486313	31487248	936	-	ENSBTAG00000052728	NA	protein_coding
625	5	31418926	2.48e-06	5	31486313	31487248	936	-	ENSBTAG00000052728	NA	protein_coding
626	5	31418967	3.23e-05	5	31486313	31487248	936	-	ENSBTAG00000052728	NA	protein_coding
627	5	31944338	3.35e-05	5	31932949	31938044	5096	+	ENSBTAG00000016496	ZNF641	protein_coding
628	5	31972573	3.35e-05	5	31932949	31938044	5096	+	ENSBTAG00000016496	ZNF641	protein_coding
629	5	31944338	3.35e-05	5	31950204	31951001	798	-	ENSBTAG00000053875	NA	protein_coding
630	5	31972573	3.35e-05	5	31950204	31951001	798	-	ENSBTAG00000053875	NA	protein_coding
631	5	31944338	3.35e-05	5	31959444	31960241	798	-	ENSBTAG00000048712	H1-7	protein_coding
632	5	31972573	3.35e-05	5	31959444	31960241	798	-	ENSBTAG00000048712	H1-7	protein_coding
633	5	31944338	3.35e-05	5	32015574	32016376	803	+	ENSBTAG00000055094	NA	pseudogene
634	5	31972573	3.35e-05	5	32015574	32016376	803	+	ENSBTAG00000055094	NA	pseudogene
635	5	31972573	3.35e-05	5	32071996	32074020	2025	+	ENSBTAG00000032429	NA	protein_coding
636	5	32319549	1.39e-05	5	32190514	32240416	49903	+	ENSBTAG00000012423	SENP1	protein_coding
637	5	32319549	1.39e-05	5	32283180	32313172	29993	+	ENSBTAG00000013155	COL2A1	protein_coding
638	5	32389372	6.61e-06	5	32283180	32313172	29993	+	ENSBTAG00000013155	COL2A1	protein_coding
639	5	32319549	1.39e-05	5	32318296	32323859	5564	-	ENSBTAG00000000454	TMEM106C	protein_coding
640	5	32389372	6.61e-06	5	32318296	32323859	5564	-	ENSBTAG00000000454	TMEM106C	protein_coding
641	5	32319549	1.39e-05	5	32333604	32349222	15619	+	ENSBTAG00000048867	NA	lncRNA
642	5	32389372	6.61e-06	5	32333604	32349222	15619	+	ENSBTAG00000048867	NA	lncRNA
643	5	32319549	1.39e-05	5	32361397	32361766	370	+	ENSBTAG00000047354	NA	pseudogene
644	5	32389372	6.61e-06	5	32361397	32361766	370	+	ENSBTAG00000047354	NA	pseudogene
645	5	32319549	1.39e-05	5	32376365	32440330	63966	+	ENSBTAG00000016414	VDR	protein_coding
646	5	32389372	6.61e-06	5	32376365	32440330	63966	+	ENSBTAG00000016414	VDR	protein_coding
647	5	32389372	6.61e-06	5	32462230	32499023	36794	+	ENSBTAG00000026819	HDAC7	protein_coding
648	5	32877324	1.34e-06	5	32939365	32944050	4686	-	ENSBTAG00000038027	NA	protein_coding
649	5	32882634	2.54e-06	5	32939365	32944050	4686	-	ENSBTAG00000038027	NA	protein_coding
650	5	32923446	1.35e-05	5	32939365	32944050	4686	-	ENSBTAG00000038027	NA	protein_coding
651	5	32923446	1.35e-05	5	33019566	33169810	150245	-	ENSBTAG00000011838	PCED1B	protein_coding
652	5	33117074	1.53e-05	5	33019566	33169810	150245	-	ENSBTAG00000011838	PCED1B	protein_coding
653	5	33125694	3.06e-06	5	33019566	33169810	150245	-	ENSBTAG00000011838	PCED1B	protein_coding
654	5	33117074	1.53e-05	5	33169556	33172868	3313	+	ENSBTAG00000002025	AMIGO2	protein_coding
655	5	33125694	3.06e-06	5	33169556	33172868	3313	+	ENSBTAG00000002025	AMIGO2	protein_coding
656	5	33502695	3.51e-05	5	33400460	33483891	83432	+	ENSBTAG00000014197	SLC38A4	protein_coding
657	5	33877426	2.25e-05	5	33764988	33780577	15590	-	ENSBTAG00000049748	NA	lncRNA
658	5	33877426	2.25e-05	5	33850777	33865222	14446	+	ENSBTAG00000011105	SLC38A2	protein_coding
659	5	33881370	2.51e-05	5	33850777	33865222	14446	+	ENSBTAG00000011105	SLC38A2	protein_coding
660	5	33885480	3.68e-06	5	33850777	33865222	14446	+	ENSBTAG00000011105	SLC38A2	protein_coding
661	5	33955496	1.47e-05	5	33850777	33865222	14446	+	ENSBTAG00000011105	SLC38A2	protein_coding
662	5	33877426	2.25e-05	5	33940564	33993305	52742	+	ENSBTAG00000000859	SLC38A1	protein_coding
663	5	33881370	2.51e-05	5	33940564	33993305	52742	+	ENSBTAG00000000859	SLC38A1	protein_coding
664	5	33885480	3.68e-06	5	33940564	33993305	52742	+	ENSBTAG00000000859	SLC38A1	protein_coding
665	5	33955496	1.47e-05	5	33940564	33993305	52742	+	ENSBTAG00000000859	SLC38A1	protein_coding
666	5	34826056	2.24e-05	5	34878194	35016323	138130	-	ENSBTAG00000002902	ANO6	protein_coding
667	5	35065910	4.4e-06	5	34878194	35016323	138130	-	ENSBTAG00000002902	ANO6	protein_coding
668	5	35078383	4e-07	5	34878194	35016323	138130	-	ENSBTAG00000002902	ANO6	protein_coding
669	5	35108142	1.22e-07	5	34878194	35016323	138130	-	ENSBTAG00000002902	ANO6	protein_coding
670	5	35115505	3.96e-07	5	34878194	35016323	138130	-	ENSBTAG00000002902	ANO6	protein_coding
671	5	35065910	4.4e-06	5	34992625	34997925	5301	-	ENSBTAG00000026249	NA	protein_coding
672	5	35078383	4e-07	5	34992625	34997925	5301	-	ENSBTAG00000026249	NA	protein_coding
673	5	35192989	4.73e-06	5	35292254	35329974	37721	+	ENSBTAG00000006635	DBX2	protein_coding
674	5	35200656	2.54e-05	5	35292254	35329974	37721	+	ENSBTAG00000006635	DBX2	protein_coding
675	5	35202425	2.74e-06	5	35292254	35329974	37721	+	ENSBTAG00000006635	DBX2	protein_coding
676	5	35283346	1.31e-05	5	35292254	35329974	37721	+	ENSBTAG00000006635	DBX2	protein_coding
677	5	35383012	2.64e-07	5	35292254	35329974	37721	+	ENSBTAG00000006635	DBX2	protein_coding
678	5	35391032	1.68e-05	5	35292254	35329974	37721	+	ENSBTAG00000006635	DBX2	protein_coding
679	5	35419867	1.46e-06	5	35292254	35329974	37721	+	ENSBTAG00000006635	DBX2	protein_coding
680	5	35383012	2.64e-07	5	35475234	35861464	386231	+	ENSBTAG00000032183	NELL2	protein_coding
681	5	35391032	1.68e-05	5	35475234	35861464	386231	+	ENSBTAG00000032183	NELL2	protein_coding
682	5	35419867	1.46e-06	5	35475234	35861464	386231	+	ENSBTAG00000032183	NELL2	protein_coding
683	5	35506047	1.17e-06	5	35475234	35861464	386231	+	ENSBTAG00000032183	NELL2	protein_coding
684	5	35508807	2.5e-05	5	35475234	35861464	386231	+	ENSBTAG00000032183	NELL2	protein_coding
685	5	35597650	2.97e-05	5	35475234	35861464	386231	+	ENSBTAG00000032183	NELL2	protein_coding
686	5	35639127	1.16e-05	5	35475234	35861464	386231	+	ENSBTAG00000032183	NELL2	protein_coding
687	5	35749050	2.5e-05	5	35475234	35861464	386231	+	ENSBTAG00000032183	NELL2	protein_coding
688	5	35753434	6.8e-06	5	35475234	35861464	386231	+	ENSBTAG00000032183	NELL2	protein_coding
689	5	35810688	4.7e-06	5	35475234	35861464	386231	+	ENSBTAG00000032183	NELL2	protein_coding
690	5	35811049	7.78e-06	5	35475234	35861464	386231	+	ENSBTAG00000032183	NELL2	protein_coding
691	5	35811968	3.28e-05	5	35475234	35861464	386231	+	ENSBTAG00000032183	NELL2	protein_coding
692	5	35813228	5.34e-06	5	35475234	35861464	386231	+	ENSBTAG00000032183	NELL2	protein_coding
693	5	35815276	1e-05	5	35475234	35861464	386231	+	ENSBTAG00000032183	NELL2	protein_coding
694	5	35816981	1.3e-07	5	35475234	35861464	386231	+	ENSBTAG00000032183	NELL2	protein_coding
695	5	35837056	3.36e-06	5	35475234	35861464	386231	+	ENSBTAG00000032183	NELL2	protein_coding
696	5	35837133	9.05e-08	5	35475234	35861464	386231	+	ENSBTAG00000032183	NELL2	protein_coding
697	5	35506047	1.17e-06	5	35523616	35524047	432	-	ENSBTAG00000032150	NA	protein_coding
698	5	35508807	2.5e-05	5	35523616	35524047	432	-	ENSBTAG00000032150	NA	protein_coding
699	5	35597650	2.97e-05	5	35523616	35524047	432	-	ENSBTAG00000032150	NA	protein_coding
700	5	36439339	7.74e-07	5	36014715	36610297	595583	-	ENSBTAG00000032148	TMEM117	protein_coding
701	5	36441474	2.55e-05	5	36014715	36610297	595583	-	ENSBTAG00000032148	TMEM117	protein_coding
702	5	36466848	3.06e-05	5	36014715	36610297	595583	-	ENSBTAG00000032148	TMEM117	protein_coding
703	5	36642871	1.91e-05	5	36014715	36610297	595583	-	ENSBTAG00000032148	TMEM117	protein_coding
704	5	36668462	1.23e-05	5	36014715	36610297	595583	-	ENSBTAG00000032148	TMEM117	protein_coding
705	5	36690009	2.23e-05	5	36014715	36610297	595583	-	ENSBTAG00000032148	TMEM117	protein_coding
706	5	36700336	3.25e-05	5	36014715	36610297	595583	-	ENSBTAG00000032148	TMEM117	protein_coding
707	5	36642871	1.91e-05	5	36650631	36662898	12268	+	ENSBTAG00000020938	TWF1	protein_coding
708	5	36668462	1.23e-05	5	36650631	36662898	12268	+	ENSBTAG00000020938	TWF1	protein_coding
709	5	36690009	2.23e-05	5	36650631	36662898	12268	+	ENSBTAG00000020938	TWF1	protein_coding
710	5	36700336	3.25e-05	5	36650631	36662898	12268	+	ENSBTAG00000020938	TWF1	protein_coding
711	5	36642871	1.91e-05	5	36680680	36708918	28239	-	ENSBTAG00000021105	IRAK4	protein_coding
712	5	36668462	1.23e-05	5	36680680	36708918	28239	-	ENSBTAG00000021105	IRAK4	protein_coding
713	5	36690009	2.23e-05	5	36680680	36708918	28239	-	ENSBTAG00000021105	IRAK4	protein_coding
714	5	36700336	3.25e-05	5	36680680	36708918	28239	-	ENSBTAG00000021105	IRAK4	protein_coding
715	5	36642871	1.91e-05	5	36712229	36730075	17847	+	ENSBTAG00000004718	PUS7L	protein_coding
716	5	36668462	1.23e-05	5	36712229	36730075	17847	+	ENSBTAG00000004718	PUS7L	protein_coding
717	5	36690009	2.23e-05	5	36712229	36730075	17847	+	ENSBTAG00000004718	PUS7L	protein_coding
718	5	36700336	3.25e-05	5	36712229	36730075	17847	+	ENSBTAG00000004718	PUS7L	protein_coding
719	5	41451788	3.54e-05	5	41480497	41573833	93337	+	ENSBTAG00000038043	ABCD2	protein_coding
720	5	41770682	6.9e-06	5	41732670	41918813	186144	+	ENSBTAG00000004832	KIF21A	protein_coding
721	5	41790031	3.14e-06	5	41732670	41918813	186144	+	ENSBTAG00000004832	KIF21A	protein_coding
722	5	41801488	7.47e-06	5	41732670	41918813	186144	+	ENSBTAG00000004832	KIF21A	protein_coding
723	5	41951258	2.04e-05	5	41732670	41918813	186144	+	ENSBTAG00000004832	KIF21A	protein_coding
724	5	41973171	1.46e-05	5	41732670	41918813	186144	+	ENSBTAG00000004832	KIF21A	protein_coding
725	5	41973637	2.57e-05	5	41732670	41918813	186144	+	ENSBTAG00000004832	KIF21A	protein_coding
726	5	41770682	6.9e-06	5	41732851	41732915	65	+	ENSBTAG00000044680	bta-mir-2428	miRNA
727	5	41790031	3.14e-06	5	41732851	41732915	65	+	ENSBTAG00000044680	bta-mir-2428	miRNA
728	5	41801488	7.47e-06	5	41732851	41732915	65	+	ENSBTAG00000044680	bta-mir-2428	miRNA
729	5	41770682	6.9e-06	5	41770525	41770631	107	+	ENSBTAG00000049684	U6	snRNA
730	5	41790031	3.14e-06	5	41770525	41770631	107	+	ENSBTAG00000049684	U6	snRNA
731	5	41801488	7.47e-06	5	41770525	41770631	107	+	ENSBTAG00000049684	U6	snRNA
732	5	41951258	2.04e-05	5	41981007	41985115	4109	-	ENSBTAG00000048924	NA	protein_coding
733	5	41973171	1.46e-05	5	41981007	41985115	4109	-	ENSBTAG00000048924	NA	protein_coding
734	5	41973637	2.57e-05	5	41981007	41985115	4109	-	ENSBTAG00000048924	NA	protein_coding
735	5	42233587	8.67e-06	5	42193677	42472416	278740	+	ENSBTAG00000020914	CPNE8	protein_coding
736	5	42351416	2.68e-05	5	42193677	42472416	278740	+	ENSBTAG00000020914	CPNE8	protein_coding
737	5	42388881	9.38e-06	5	42193677	42472416	278740	+	ENSBTAG00000020914	CPNE8	protein_coding
738	5	42390515	1.38e-05	5	42193677	42472416	278740	+	ENSBTAG00000020914	CPNE8	protein_coding
739	5	42397814	5.98e-06	5	42193677	42472416	278740	+	ENSBTAG00000020914	CPNE8	protein_coding
740	5	42606964	4.92e-06	5	42611538	42884729	273192	+	ENSBTAG00000015311	PTPRR	protein_coding
741	5	42610151	6.86e-06	5	42611538	42884729	273192	+	ENSBTAG00000015311	PTPRR	protein_coding
742	5	42610842	1.21e-05	5	42611538	42884729	273192	+	ENSBTAG00000015311	PTPRR	protein_coding
743	5	42613050	9.38e-06	5	42611538	42884729	273192	+	ENSBTAG00000015311	PTPRR	protein_coding
744	5	42628185	1.28e-05	5	42611538	42884729	273192	+	ENSBTAG00000015311	PTPRR	protein_coding
745	5	42765914	2.37e-05	5	42611538	42884729	273192	+	ENSBTAG00000015311	PTPRR	protein_coding
746	5	42606964	4.92e-06	5	42690468	42690587	120	+	ENSBTAG00000036950	5S_rRNA	rRNA
747	5	42610151	6.86e-06	5	42690468	42690587	120	+	ENSBTAG00000036950	5S_rRNA	rRNA
748	5	42610842	1.21e-05	5	42690468	42690587	120	+	ENSBTAG00000036950	5S_rRNA	rRNA
749	5	42613050	9.38e-06	5	42690468	42690587	120	+	ENSBTAG00000036950	5S_rRNA	rRNA
750	5	42628185	1.28e-05	5	42690468	42690587	120	+	ENSBTAG00000036950	5S_rRNA	rRNA
751	5	42765914	2.37e-05	5	42690468	42690587	120	+	ENSBTAG00000036950	5S_rRNA	rRNA
752	5	44647645	2.63e-05	5	44560547	44588478	27932	-	ENSBTAG00000007323	CPSF6	protein_coding
753	5	44647645	2.63e-05	5	44681351	44681707	357	-	ENSBTAG00000002741	NA	protein_coding
754	5	44647645	2.63e-05	5	44707956	44708062	107	+	ENSBTAG00000044636	NA	snoRNA
755	5	47134869	3.18e-05	5	47140111	47474250	334140	+	ENSBTAG00000033726	GRIP1	protein_coding
756	5	50825778	1.88e-05	5	50634073	50938091	304019	+	ENSBTAG00000011857	PPM1H	protein_coding
757	5	50828926	3.2e-05	5	50634073	50938091	304019	+	ENSBTAG00000011857	PPM1H	protein_coding
758	5	51076363	1.02e-05	5	50983045	50983152	108	-	ENSBTAG00000029994	MIRLET7I	miRNA
759	5	51076363	1.02e-05	5	50995056	51105717	110662	-	ENSBTAG00000011068	MON2	protein_coding
760	5	51076363	1.02e-05	5	51147112	51276079	128968	-	ENSBTAG00000010428	USP15	protein_coding
761	5	51076363	1.02e-05	5	51155558	51156649	1092	+	ENSBTAG00000053892	NA	protein_coding
762	5	56721850	2.09e-05	5	56645578	56645657	80	+	ENSBTAG00000042169	NA	snoRNA
763	5	56721850	2.09e-05	5	56645822	56645893	72	+	ENSBTAG00000043104	NA	snoRNA
764	5	56721850	2.09e-05	5	56674172	56696104	21933	-	ENSBTAG00000011720	HSD17B6	protein_coding
765	5	56721850	2.09e-05	5	56711750	56729540	17791	+	ENSBTAG00000044000	PRIM1	protein_coding
766	5	56721850	2.09e-05	5	56711826	56743636	31811	+	ENSBTAG00000010701	NACA	protein_coding
767	5	56721850	2.09e-05	5	56758238	56759353	1116	+	ENSBTAG00000055262	NA	protein_coding
768	5	56721850	2.09e-05	5	56760933	56782192	21260	+	ENSBTAG00000017967	PTGES3	protein_coding
769	5	56721850	2.09e-05	5	56789495	56795018	5524	+	ENSBTAG00000013315	ATP5F1B	protein_coding
770	5	56721850	2.09e-05	5	56790501	56790575	75	+	ENSBTAG00000043048	SNORD59A	snoRNA
771	5	56721850	2.09e-05	5	56791576	56791646	71	+	ENSBTAG00000042677	bta-mir-677	snoRNA
772	5	56721850	2.09e-05	5	56791577	56791642	66	+	ENSBTAG00000049930	bta-mir-677	miRNA
773	5	56721850	2.09e-05	5	56796775	56831748	34974	+	ENSBTAG00000017840	BAZ2A	protein_coding
774	5	64898957	2e-05	5	64586995	65019424	432430	+	ENSBTAG00000004145	ANO4	protein_coding
775	5	64899835	3.07e-05	5	64586995	65019424	432430	+	ENSBTAG00000004145	ANO4	protein_coding
776	5	64900028	8.01e-06	5	64586995	65019424	432430	+	ENSBTAG00000004145	ANO4	protein_coding
777	5	64903691	9.32e-06	5	64586995	65019424	432430	+	ENSBTAG00000004145	ANO4	protein_coding
778	5	65034809	1.34e-05	5	64586995	65019424	432430	+	ENSBTAG00000004145	ANO4	protein_coding
779	5	65034809	1.34e-05	5	65045132	65111413	66282	-	ENSBTAG00000011525	SLC5A8	protein_coding
780	5	65735263	2.96e-06	5	65570868	65655965	85098	-	ENSBTAG00000019409	GNPTAB	protein_coding
781	5	65735263	2.96e-06	5	65703174	65738912	35739	+	ENSBTAG00000017287	DRAM1	protein_coding
782	5	65756342	3.15e-05	5	65703174	65738912	35739	+	ENSBTAG00000017287	DRAM1	protein_coding
783	5	65780297	1.73e-05	5	65703174	65738912	35739	+	ENSBTAG00000017287	DRAM1	protein_coding
784	5	65735263	2.96e-06	5	65786921	65789646	2726	+	ENSBTAG00000012793	NA	protein_coding
785	5	65756342	3.15e-05	5	65786921	65789646	2726	+	ENSBTAG00000012793	NA	protein_coding
786	5	65780297	1.73e-05	5	65786921	65789646	2726	+	ENSBTAG00000012793	NA	protein_coding
787	5	65735263	2.96e-06	5	65820520	65886932	66413	-	ENSBTAG00000000021	WASHC3	protein_coding
788	5	65756342	3.15e-05	5	65820520	65886932	66413	-	ENSBTAG00000000021	WASHC3	protein_coding
789	5	65780297	1.73e-05	5	65820520	65886932	66413	-	ENSBTAG00000000021	WASHC3	protein_coding
790	5	68216855	1.48e-05	5	68044447	68306547	262101	+	ENSBTAG00000010644	CHST11	protein_coding
791	5	68244830	2.97e-05	5	68044447	68306547	262101	+	ENSBTAG00000010644	CHST11	protein_coding
792	5	68597597	1.85e-05	5	68361613	68504478	142866	-	ENSBTAG00000021875	SLC41A2	protein_coding
793	5	68597597	1.85e-05	5	68528021	68565881	37861	+	ENSBTAG00000021196	C5H12orf45	protein_coding
794	5	68597597	1.85e-05	5	68542281	68603070	60790	-	ENSBTAG00000006326	ALDH1L2	protein_coding
795	5	68597597	1.85e-05	5	68640524	68696996	56473	+	ENSBTAG00000033735	WASHC4	protein_coding
796	5	69445954	7.58e-06	5	69375218	69375352	135	+	ENSBTAG00000044663	5S_rRNA	rRNA
797	5	69472248	1.38e-05	5	69375218	69375352	135	+	ENSBTAG00000044663	5S_rRNA	rRNA
798	5	69445954	7.58e-06	5	69476203	69552137	75935	-	ENSBTAG00000010457	NUAK1	protein_coding
799	5	69472248	1.38e-05	5	69476203	69552137	75935	-	ENSBTAG00000010457	NUAK1	protein_coding
800	5	69512842	1.38e-05	5	69476203	69552137	75935	-	ENSBTAG00000010457	NUAK1	protein_coding
801	5	69714817	2.46e-05	5	69631578	69639265	7688	-	ENSBTAG00000011913	CKAP4	protein_coding
802	5	69714817	2.46e-05	5	69672951	69713610	40660	+	ENSBTAG00000002127	TCP11L2	protein_coding
803	5	69714817	2.46e-05	5	69721989	69837859	115871	+	ENSBTAG00000004781	POLR3B	protein_coding
804	5	70390016	6.13e-06	5	70260351	70355222	94872	-	ENSBTAG00000010149	CRY1	protein_coding
805	5	70698317	3.21e-05	5	70577672	70908786	331115	+	ENSBTAG00000027064	BTBD11	protein_coding
806	5	70703054	1.18e-05	5	70577672	70908786	331115	+	ENSBTAG00000027064	BTBD11	protein_coding
807	5	71834689	2.03e-05	5	71806170	72364695	558526	-	ENSBTAG00000021953	LARGE1	protein_coding
808	5	71843734	2.11e-05	5	71806170	72364695	558526	-	ENSBTAG00000021953	LARGE1	protein_coding
809	5	71844695	2.59e-05	5	71806170	72364695	558526	-	ENSBTAG00000021953	LARGE1	protein_coding
810	5	71844714	2.87e-06	5	71806170	72364695	558526	-	ENSBTAG00000021953	LARGE1	protein_coding
811	5	71852514	1.34e-05	5	71806170	72364695	558526	-	ENSBTAG00000021953	LARGE1	protein_coding
812	5	71853586	2.75e-05	5	71806170	72364695	558526	-	ENSBTAG00000021953	LARGE1	protein_coding
813	5	71860712	6.35e-06	5	71806170	72364695	558526	-	ENSBTAG00000021953	LARGE1	protein_coding
814	5	73302964	1.34e-08	5	73357105	73374540	17436	+	ENSBTAG00000007674	ISX	protein_coding
815	5	73364754	9.12e-08	5	73357105	73374540	17436	+	ENSBTAG00000007674	ISX	protein_coding
816	5	73367519	6.95e-06	5	73357105	73374540	17436	+	ENSBTAG00000007674	ISX	protein_coding
817	5	73369621	5.16e-07	5	73357105	73374540	17436	+	ENSBTAG00000007674	ISX	protein_coding
818	5	73371180	2.6e-06	5	73357105	73374540	17436	+	ENSBTAG00000007674	ISX	protein_coding
819	5	73432951	2.05e-05	5	73357105	73374540	17436	+	ENSBTAG00000007674	ISX	protein_coding
820	5	73468624	7.89e-06	5	73357105	73374540	17436	+	ENSBTAG00000007674	ISX	protein_coding
821	5	73468683	7.69e-07	5	73357105	73374540	17436	+	ENSBTAG00000007674	ISX	protein_coding
822	5	73432951	2.05e-05	5	73508916	73543335	34420	+	ENSBTAG00000010533	HMGXB4	protein_coding
823	5	73468624	7.89e-06	5	73508916	73543335	34420	+	ENSBTAG00000010533	HMGXB4	protein_coding
824	5	73468683	7.69e-07	5	73508916	73543335	34420	+	ENSBTAG00000010533	HMGXB4	protein_coding
825	5	73468624	7.89e-06	5	73547847	73588700	40854	+	ENSBTAG00000045785	TOM1	protein_coding
826	5	73468683	7.69e-07	5	73547847	73588700	40854	+	ENSBTAG00000045785	TOM1	protein_coding
827	5	73724262	1.81e-05	5	73623293	73630548	7256	+	ENSBTAG00000015582	HMOX1	protein_coding
828	5	73724262	1.81e-05	5	73633313	73651860	18548	+	ENSBTAG00000015595	MCM5	protein_coding
829	5	73724262	1.81e-05	5	73749045	73760542	11498	+	ENSBTAG00000017116	RASD2	protein_coding
830	5	73755642	3.1e-05	5	73749045	73760542	11498	+	ENSBTAG00000017116	RASD2	protein_coding
831	5	73806104	2.25e-05	5	73749045	73760542	11498	+	ENSBTAG00000017116	RASD2	protein_coding
832	5	73724262	1.81e-05	5	73814162	73829888	15727	-	ENSBTAG00000005333	MB	protein_coding
833	5	73755642	3.1e-05	5	73814162	73829888	15727	-	ENSBTAG00000005333	MB	protein_coding
834	5	73806104	2.25e-05	5	73814162	73829888	15727	-	ENSBTAG00000005333	MB	protein_coding
835	5	73806104	2.25e-05	5	73866614	73874122	7509	+	ENSBTAG00000049066	NA	protein_coding
836	5	73806104	2.25e-05	5	73899444	74189188	289745	-	ENSBTAG00000020125	RBFOX2	protein_coding
837	5	74194606	1.96e-05	5	73899444	74189188	289745	-	ENSBTAG00000020125	RBFOX2	protein_coding
838	5	74243885	1.18e-05	5	73899444	74189188	289745	-	ENSBTAG00000020125	RBFOX2	protein_coding
839	5	74261181	1.64e-06	5	73899444	74189188	289745	-	ENSBTAG00000020125	RBFOX2	protein_coding
840	5	74194606	1.96e-05	5	74266329	74267210	882	+	ENSBTAG00000046392	NA	protein_coding
841	5	74243885	1.18e-05	5	74266329	74267210	882	+	ENSBTAG00000046392	NA	protein_coding
842	5	74261181	1.64e-06	5	74266329	74267210	882	+	ENSBTAG00000046392	NA	protein_coding
843	5	74194606	1.96e-05	5	74275836	74288145	12310	+	ENSBTAG00000049297	NA	protein_coding
844	5	74243885	1.18e-05	5	74275836	74288145	12310	+	ENSBTAG00000049297	NA	protein_coding
845	5	74261181	1.64e-06	5	74275836	74288145	12310	+	ENSBTAG00000049297	NA	protein_coding
846	5	74243885	1.18e-05	5	74303467	74319127	15661	+	ENSBTAG00000037799	NA	protein_coding
847	5	74261181	1.64e-06	5	74303467	74319127	15661	+	ENSBTAG00000037799	NA	protein_coding
848	5	74261181	1.64e-06	5	74349226	74357538	8313	+	ENSBTAG00000052884	NA	protein_coding
849	5	74261181	1.64e-06	5	74358375	74359379	1005	-	ENSBTAG00000055135	NA	protein_coding
850	5	74829891	1.02e-05	5	74719956	74805905	85950	-	ENSBTAG00000010402	MYH9	protein_coding
851	5	74829891	1.02e-05	5	74878042	74878145	104	-	ENSBTAG00000043161	U6	snRNA
852	5	74829891	1.02e-05	5	74883636	74893752	10117	-	ENSBTAG00000000014	TXN2	protein_coding
853	5	74829891	1.02e-05	5	74905031	74919112	14082	-	ENSBTAG00000000015	FOXRED2	protein_coding
854	5	74829891	1.02e-05	5	74925192	74939376	14185	-	ENSBTAG00000001988	EIF3D	protein_coding
855	5	81206060	2.97e-05	5	81198215	81592476	394262	-	ENSBTAG00000012448	CCDC91	protein_coding
856	5	82235229	3.57e-06	5	82135506	82342855	207350	-	ENSBTAG00000004283	PPFIBP1	protein_coding
857	5	82235229	3.57e-06	5	82248112	82251155	3044	+	ENSBTAG00000002775	C5H12orf71	protein_coding
858	5	84257466	1.52e-05	5	84004295	84333838	329544	+	ENSBTAG00000053615	NA	lncRNA
859	5	84540126	2.57e-06	5	84446036	84472173	26138	+	ENSBTAG00000000749	LMNTD1	protein_coding
860	5	84540126	2.57e-06	5	84604408	84605965	1558	+	ENSBTAG00000055210	NA	protein_coding
861	5	84651134	3.54e-05	5	84604408	84605965	1558	+	ENSBTAG00000055210	NA	protein_coding
862	5	84540126	2.57e-06	5	84614210	84619032	4823	-	ENSBTAG00000050678	NA	lncRNA
863	5	84651134	3.54e-05	5	84614210	84619032	4823	-	ENSBTAG00000050678	NA	lncRNA
864	5	84651134	3.54e-05	5	84749225	84789041	39817	+	ENSBTAG00000009778	KRAS	protein_coding
865	5	84825957	1.19e-05	5	84749225	84789041	39817	+	ENSBTAG00000009778	KRAS	protein_coding
866	5	84825957	1.19e-05	5	84792354	84799340	6987	-	ENSBTAG00000026624	ETFRF1	protein_coding
867	5	84825957	1.19e-05	5	84818340	84887228	68889	+	ENSBTAG00000002972	CFAP94	protein_coding
868	5	84825957	1.19e-05	5	84887467	84938013	50547	-	ENSBTAG00000019711	IRAG2	protein_coding
869	5	85681441	1.14e-05	5	85456819	85627596	170778	+	ENSBTAG00000048719	NA	lncRNA
870	5	85686321	1.5e-06	5	85456819	85627596	170778	+	ENSBTAG00000048719	NA	lncRNA
871	5	90834806	2.56e-05	5	90600602	90862839	262238	-	ENSBTAG00000017571	PLEKHA5	protein_coding
872	5	90861792	2.2e-05	5	90600602	90862839	262238	-	ENSBTAG00000017571	PLEKHA5	protein_coding
873	5	90834806	2.56e-05	5	90832750	90832834	85	+	ENSBTAG00000047742	bta-mir-2285y	miRNA
874	5	90861792	2.2e-05	5	90832750	90832834	85	+	ENSBTAG00000047742	bta-mir-2285y	miRNA
875	5	93259639	7.85e-06	5	93264607	93328292	63686	+	ENSBTAG00000013541	LMO3	protein_coding
876	5	93393321	4.32e-07	5	93264607	93328292	63686	+	ENSBTAG00000013541	LMO3	protein_coding
877	5	93402424	3.51e-05	5	93264607	93328292	63686	+	ENSBTAG00000013541	LMO3	protein_coding
878	5	93412064	9.53e-10	5	93264607	93328292	63686	+	ENSBTAG00000013541	LMO3	protein_coding
879	5	93413557	6.68e-12	5	93264607	93328292	63686	+	ENSBTAG00000013541	LMO3	protein_coding
880	5	93402424	3.51e-05	5	93497064	93521047	23984	-	ENSBTAG00000008541	MGST1	protein_coding
881	5	93412064	9.53e-10	5	93497064	93521047	23984	-	ENSBTAG00000008541	MGST1	protein_coding
882	5	93413557	6.68e-12	5	93497064	93521047	23984	-	ENSBTAG00000008541	MGST1	protein_coding
883	5	93446012	1.71e-06	5	93497064	93521047	23984	-	ENSBTAG00000008541	MGST1	protein_coding
884	5	93473927	6.92e-07	5	93497064	93521047	23984	-	ENSBTAG00000008541	MGST1	protein_coding
885	5	93525791	2.34e-07	5	93497064	93521047	23984	-	ENSBTAG00000008541	MGST1	protein_coding
886	5	93526977	2.32e-05	5	93497064	93521047	23984	-	ENSBTAG00000008541	MGST1	protein_coding
887	5	93527214	8.41e-10	5	93497064	93521047	23984	-	ENSBTAG00000008541	MGST1	protein_coding
888	5	93527324	5e-11	5	93497064	93521047	23984	-	ENSBTAG00000008541	MGST1	protein_coding
889	5	93539727	9.13e-06	5	93497064	93521047	23984	-	ENSBTAG00000008541	MGST1	protein_coding
890	5	93543031	1.01e-08	5	93497064	93521047	23984	-	ENSBTAG00000008541	MGST1	protein_coding
891	5	93544561	2.13e-08	5	93497064	93521047	23984	-	ENSBTAG00000008541	MGST1	protein_coding
892	5	93545576	4.9e-11	5	93497064	93521047	23984	-	ENSBTAG00000008541	MGST1	protein_coding
893	5	93549554	4.33e-07	5	93497064	93521047	23984	-	ENSBTAG00000008541	MGST1	protein_coding
894	5	93555298	1.28e-10	5	93497064	93521047	23984	-	ENSBTAG00000008541	MGST1	protein_coding
895	5	93561671	1.25e-06	5	93497064	93521047	23984	-	ENSBTAG00000008541	MGST1	protein_coding
896	5	93566261	1.82e-08	5	93497064	93521047	23984	-	ENSBTAG00000008541	MGST1	protein_coding
897	5	93525791	2.34e-07	5	93602194	93699192	96999	+	ENSBTAG00000009444	SLC15A5	protein_coding
898	5	93526977	2.32e-05	5	93602194	93699192	96999	+	ENSBTAG00000009444	SLC15A5	protein_coding
899	5	93527214	8.41e-10	5	93602194	93699192	96999	+	ENSBTAG00000009444	SLC15A5	protein_coding
900	5	93527324	5e-11	5	93602194	93699192	96999	+	ENSBTAG00000009444	SLC15A5	protein_coding
901	5	93539727	9.13e-06	5	93602194	93699192	96999	+	ENSBTAG00000009444	SLC15A5	protein_coding
902	5	93543031	1.01e-08	5	93602194	93699192	96999	+	ENSBTAG00000009444	SLC15A5	protein_coding
903	5	93544561	2.13e-08	5	93602194	93699192	96999	+	ENSBTAG00000009444	SLC15A5	protein_coding
904	5	93545576	4.9e-11	5	93602194	93699192	96999	+	ENSBTAG00000009444	SLC15A5	protein_coding
905	5	93549554	4.33e-07	5	93602194	93699192	96999	+	ENSBTAG00000009444	SLC15A5	protein_coding
906	5	93555298	1.28e-10	5	93602194	93699192	96999	+	ENSBTAG00000009444	SLC15A5	protein_coding
907	5	93561671	1.25e-06	5	93602194	93699192	96999	+	ENSBTAG00000009444	SLC15A5	protein_coding
908	5	93566261	1.82e-08	5	93602194	93699192	96999	+	ENSBTAG00000009444	SLC15A5	protein_coding
909	5	93627511	2.42e-08	5	93602194	93699192	96999	+	ENSBTAG00000009444	SLC15A5	protein_coding
910	5	93643359	5.95e-10	5	93602194	93699192	96999	+	ENSBTAG00000009444	SLC15A5	protein_coding
911	5	93646260	9.32e-08	5	93602194	93699192	96999	+	ENSBTAG00000009444	SLC15A5	protein_coding
912	5	93655680	1.81e-12	5	93602194	93699192	96999	+	ENSBTAG00000009444	SLC15A5	protein_coding
913	5	93690313	5.62e-06	5	93602194	93699192	96999	+	ENSBTAG00000009444	SLC15A5	protein_coding
914	5	93692903	1.58e-05	5	93602194	93699192	96999	+	ENSBTAG00000009444	SLC15A5	protein_coding
915	5	93719732	1.25e-09	5	93602194	93699192	96999	+	ENSBTAG00000009444	SLC15A5	protein_coding
916	5	94090415	3.58e-05	5	93887905	94006820	118916	-	ENSBTAG00000022167	DERA	protein_coding
917	5	94090415	3.58e-05	5	94018317	94039904	21588	-	ENSBTAG00000014175	STRAP	protein_coding
918	5	94090415	3.58e-05	5	94028129	94028311	183	-	ENSBTAG00000042414	NA	snoRNA
919	5	94090415	3.58e-05	5	94125186	94321587	196402	+	ENSBTAG00000000369	EPS8	protein_coding
920	5	94159769	8.91e-06	5	94125186	94321587	196402	+	ENSBTAG00000000369	EPS8	protein_coding
921	5	94186194	9.94e-06	5	94125186	94321587	196402	+	ENSBTAG00000000369	EPS8	protein_coding
922	5	94187321	1.81e-06	5	94125186	94321587	196402	+	ENSBTAG00000000369	EPS8	protein_coding
923	5	94194183	1.66e-05	5	94125186	94321587	196402	+	ENSBTAG00000000369	EPS8	protein_coding
924	5	94883830	2.35e-05	5	94669118	94824113	154996	+	ENSBTAG00000002174	RERG	protein_coding
925	5	94883830	2.35e-05	5	94923693	94933948	10256	-	ENSBTAG00000013635	PDE6H	protein_coding
926	5	94883830	2.35e-05	5	94945968	94965348	19381	+	ENSBTAG00000006039	ARHGDIB	protein_coding
927	5	94883830	2.35e-05	5	94967133	94991578	24446	+	ENSBTAG00000006036	ERP27	protein_coding
928	5	94883830	2.35e-05	5	94979140	94979261	122	-	ENSBTAG00000036621	5S_rRNA	rRNA
929	5	96194581	4.01e-06	5	95970070	96313866	343797	+	ENSBTAG00000000219	GRIN2B	protein_coding
930	5	96203345	2.78e-06	5	95970070	96313866	343797	+	ENSBTAG00000000219	GRIN2B	protein_coding
931	5	96308886	2.53e-06	5	95970070	96313866	343797	+	ENSBTAG00000000219	GRIN2B	protein_coding
932	5	96537932	4.25e-07	5	96633068	96654177	21110	-	ENSBTAG00000036078	EMP1	protein_coding
933	5	96549553	2.82e-05	5	96633068	96654177	21110	-	ENSBTAG00000036078	EMP1	protein_coding
934	5	96764996	8.56e-06	5	96766338	96785806	19469	+	ENSBTAG00000004721	GSG1	protein_coding
935	5	96764996	8.56e-06	5	96786665	96862648	75984	-	ENSBTAG00000014322	FAM234B	protein_coding
936	5	97426167	1.32e-05	5	97282682	97334536	51855	+	ENSBTAG00000010763	DUSP16	protein_coding
937	5	97430419	1.93e-05	5	97282682	97334536	51855	+	ENSBTAG00000010763	DUSP16	protein_coding
938	5	97434109	2.85e-06	5	97282682	97334536	51855	+	ENSBTAG00000010763	DUSP16	protein_coding
939	5	97426167	1.32e-05	5	97342528	97440530	98003	-	ENSBTAG00000008989	BORCS5	protein_coding
940	5	97430419	1.93e-05	5	97342528	97440530	98003	-	ENSBTAG00000008989	BORCS5	protein_coding
941	5	97434109	2.85e-06	5	97342528	97440530	98003	-	ENSBTAG00000008989	BORCS5	protein_coding
942	5	97434677	1.34e-05	5	97342528	97440530	98003	-	ENSBTAG00000008989	BORCS5	protein_coding
943	5	97436195	4.79e-06	5	97342528	97440530	98003	-	ENSBTAG00000008989	BORCS5	protein_coding
944	5	97426167	1.32e-05	5	97450152	97450346	195	-	ENSBTAG00000052497	NA	protein_coding
945	5	97430419	1.93e-05	5	97450152	97450346	195	-	ENSBTAG00000052497	NA	protein_coding
946	5	97434109	2.85e-06	5	97450152	97450346	195	-	ENSBTAG00000052497	NA	protein_coding
947	5	97434677	1.34e-05	5	97450152	97450346	195	-	ENSBTAG00000052497	NA	protein_coding
948	5	97436195	4.79e-06	5	97450152	97450346	195	-	ENSBTAG00000052497	NA	protein_coding
949	5	97426167	1.32e-05	5	97454273	97478531	24259	+	ENSBTAG00000008721	MANSC1	protein_coding
950	5	97430419	1.93e-05	5	97454273	97478531	24259	+	ENSBTAG00000008721	MANSC1	protein_coding
951	5	97434109	2.85e-06	5	97454273	97478531	24259	+	ENSBTAG00000008721	MANSC1	protein_coding
952	5	97434677	1.34e-05	5	97454273	97478531	24259	+	ENSBTAG00000008721	MANSC1	protein_coding
953	5	97436195	4.79e-06	5	97454273	97478531	24259	+	ENSBTAG00000008721	MANSC1	protein_coding
954	5	97430419	1.93e-05	5	97526603	97700083	173481	+	ENSBTAG00000011761	LRP6	protein_coding
955	5	97434109	2.85e-06	5	97526603	97700083	173481	+	ENSBTAG00000011761	LRP6	protein_coding
956	5	97434677	1.34e-05	5	97526603	97700083	173481	+	ENSBTAG00000011761	LRP6	protein_coding
957	5	97436195	4.79e-06	5	97526603	97700083	173481	+	ENSBTAG00000011761	LRP6	protein_coding
958	5	97984170	1.5e-06	5	97936658	98225335	288678	-	ENSBTAG00000014605	ETV6	protein_coding
959	5	97989745	2.56e-06	5	97936658	98225335	288678	-	ENSBTAG00000014605	ETV6	protein_coding
960	5	98170495	4.72e-06	5	97936658	98225335	288678	-	ENSBTAG00000014605	ETV6	protein_coding
961	5	98430947	6.4e-06	5	98438974	98458164	19191	-	ENSBTAG00000049572	NA	lncRNA
962	5	98468405	2.82e-05	5	98438974	98458164	19191	-	ENSBTAG00000049572	NA	lncRNA
963	5	98430947	6.4e-06	5	98522812	98558643	35832	-	ENSBTAG00000048489	NA	lncRNA
964	5	98468405	2.82e-05	5	98522812	98558643	35832	-	ENSBTAG00000048489	NA	lncRNA
965	5	98468405	2.82e-05	5	98549494	98550424	931	+	ENSBTAG00000053012	NA	pseudogene
966	5	98468405	2.82e-05	5	98558817	98559755	939	+	ENSBTAG00000030472	TAS2R42	protein_coding
967	5	98952796	1.01e-06	5	98853392	98878560	25169	+	ENSBTAG00000009663	YBX3	protein_coding
968	5	98952796	1.01e-06	5	98891931	98945941	54011	+	ENSBTAG00000015351	STYK1	protein_coding
969	5	98952796	1.01e-06	5	98952626	98963107	10482	+	ENSBTAG00000019235	MAGOHB	protein_coding
970	5	98952796	1.01e-06	5	98969137	98984165	15029	+	ENSBTAG00000009252	KLRA1	protein_coding
971	5	98952796	1.01e-06	5	99025895	99039979	14085	+	ENSBTAG00000052617	NA	lncRNA
972	5	98952796	1.01e-06	5	99040000	99048507	8508	+	ENSBTAG00000052865	NA	protein_coding
973	5	101021051	2.46e-05	5	100946808	100964339	17532	-	ENSBTAG00000013640	KLRG1	protein_coding
974	5	101021051	2.46e-05	5	100984954	100998031	13078	+	ENSBTAG00000018207	M6PR	protein_coding
975	5	101021051	2.46e-05	5	100997211	101017135	19925	-	ENSBTAG00000018205	PHC1	protein_coding
976	5	101021051	2.46e-05	5	101041433	101090609	49177	-	ENSBTAG00000004097	A2ML1	protein_coding
977	5	101021051	2.46e-05	5	101087152	101087214	63	-	ENSBTAG00000044623	bta-mir-2284r	miRNA
978	5	101644887	1.68e-05	5	101544589	101563703	19115	+	ENSBTAG00000019742	FOXJ2	protein_coding
979	5	101644887	1.68e-05	5	101566575	101575901	9327	-	ENSBTAG00000019741	C3AR1	protein_coding
980	5	101644887	1.68e-05	5	101591716	101603472	11757	+	ENSBTAG00000020237	NECAP1	protein_coding
981	5	101644887	1.68e-05	5	101616709	101629916	13208	+	ENSBTAG00000038490	CLEC4A	protein_coding
982	5	101644887	1.68e-05	5	101637803	101679086	41284	-	ENSBTAG00000050124	NA	pseudogene
983	5	101644887	1.68e-05	5	101642768	101659913	17146	+	ENSBTAG00000023635	CLEC6A	protein_coding
984	5	101644887	1.68e-05	5	101675072	101710556	35485	-	ENSBTAG00000012185	CLEC4E	protein_coding
985	5	101644887	1.68e-05	5	101685006	101693399	8394	+	ENSBTAG00000039347	CLEC4D	protein_coding
986	5	110308324	2.87e-05	5	110197351	110230629	33279	-	ENSBTAG00000005936	DMC1	protein_coding
987	5	110308324	2.87e-05	5	110251653	110270520	18868	-	ENSBTAG00000048693	NA	protein_coding
988	5	110308324	2.87e-05	5	110266110	110266216	107	+	ENSBTAG00000048930	U6	snRNA
989	5	110308324	2.87e-05	5	110270350	110287563	17214	-	ENSBTAG00000010573	FAM227A	protein_coding
990	5	110308324	2.87e-05	5	110294844	110304271	9428	+	ENSBTAG00000006588	CBY1	protein_coding
991	5	110308324	2.87e-05	5	110314071	110316041	1971	+	ENSBTAG00000010157	TOMM22	protein_coding
992	5	110308324	2.87e-05	5	110334791	110358382	23592	+	ENSBTAG00000010324	GTPBP1	protein_coding
993	5	110308324	2.87e-05	5	110358967	110377270	18304	-	ENSBTAG00000003693	SUN2	protein_coding
994	5	110308324	2.87e-05	5	110402429	110414622	12194	-	ENSBTAG00000049822	DNAL4	protein_coding
995	5	112800217	1.82e-05	5	112687401	112706629	19229	-	ENSBTAG00000047942	DESI1	protein_coding
996	5	112800217	1.82e-05	5	112706895	112730021	23127	+	ENSBTAG00000006103	XRCC6	protein_coding
997	5	112828162	1.82e-05	5	112706895	112730021	23127	+	ENSBTAG00000006103	XRCC6	protein_coding
998	5	112800217	1.82e-05	5	112734335	112743206	8872	-	ENSBTAG00000006104	SNU13	protein_coding
999	5	112828162	1.82e-05	5	112734335	112743206	8872	-	ENSBTAG00000006104	SNU13	protein_coding
1000	5	112800217	1.82e-05	5	112745122	112755777	10656	+	ENSBTAG00000047629	NA	protein_coding
1001	5	112828162	1.82e-05	5	112745122	112755777	10656	+	ENSBTAG00000047629	NA	protein_coding
1002	5	112800217	1.82e-05	5	112755748	112811605	55858	+	ENSBTAG00000004488	MEI1	protein_coding
1003	5	112828162	1.82e-05	5	112755748	112811605	55858	+	ENSBTAG00000004488	MEI1	protein_coding
1004	5	112800217	1.82e-05	5	112812536	112812670	135	+	ENSBTAG00000043521	SNORA70	snoRNA
1005	5	112828162	1.82e-05	5	112812536	112812670	135	+	ENSBTAG00000043521	SNORA70	snoRNA
1006	5	112800217	1.82e-05	5	112813754	112828982	15229	+	ENSBTAG00000021173	CCDC134	protein_coding
1007	5	112828162	1.82e-05	5	112813754	112828982	15229	+	ENSBTAG00000021173	CCDC134	protein_coding
1008	5	112800217	1.82e-05	5	112832407	112890177	57771	+	ENSBTAG00000014265	SREBF2	protein_coding
1009	5	112828162	1.82e-05	5	112832407	112890177	57771	+	ENSBTAG00000014265	SREBF2	protein_coding
1010	5	112800217	1.82e-05	5	112884574	112884642	69	+	ENSBTAG00000029975	bta-mir-33a	miRNA
1011	5	112828162	1.82e-05	5	112884574	112884642	69	+	ENSBTAG00000029975	bta-mir-33a	miRNA
1012	5	112800217	1.82e-05	5	112892748	112897623	4876	-	ENSBTAG00000051879	SHISA8	protein_coding
1013	5	112828162	1.82e-05	5	112892748	112897623	4876	-	ENSBTAG00000051879	SHISA8	protein_coding
1014	5	112828162	1.82e-05	5	112905857	112907803	1947	-	ENSBTAG00000026489	TNFRSF13C	protein_coding
1015	5	112828162	1.82e-05	5	112916658	112928741	12084	-	ENSBTAG00000009956	CENPM	protein_coding
1016	5	114242578	8.47e-06	5	114174763	114243605	68843	+	ENSBTAG00000053619	MPPED1	protein_coding
1017	5	114242578	8.47e-06	5	114257685	114268117	10433	-	ENSBTAG00000053264	NA	protein_coding
1018	5	117092187	9.55e-06	5	116973678	117230659	256982	+	ENSBTAG00000012291	TBC1D22A	protein_coding
1019	5	117094077	1.93e-06	5	116973678	117230659	256982	+	ENSBTAG00000012291	TBC1D22A	protein_coding
1020	5	117095388	2.91e-05	5	116973678	117230659	256982	+	ENSBTAG00000012291	TBC1D22A	protein_coding
1021	5	117095984	3.73e-06	5	116973678	117230659	256982	+	ENSBTAG00000012291	TBC1D22A	protein_coding
1022	5	117099655	2.74e-05	5	116973678	117230659	256982	+	ENSBTAG00000012291	TBC1D22A	protein_coding
1023	5	117099709	7.47e-06	5	116973678	117230659	256982	+	ENSBTAG00000012291	TBC1D22A	protein_coding
1024	5	117100366	5.42e-06	5	116973678	117230659	256982	+	ENSBTAG00000012291	TBC1D22A	protein_coding
1025	5	117100486	1.68e-06	5	116973678	117230659	256982	+	ENSBTAG00000012291	TBC1D22A	protein_coding
1026	5	117169709	4.01e-06	5	116973678	117230659	256982	+	ENSBTAG00000012291	TBC1D22A	protein_coding
1027	5	117254069	1.73e-05	5	116973678	117230659	256982	+	ENSBTAG00000012291	TBC1D22A	protein_coding
1028	5	117169709	4.01e-06	5	117234119	117234194	76	-	ENSBTAG00000044449	bta-mir-2285o-5	miRNA
1029	5	117254069	1.73e-05	5	117234119	117234194	76	-	ENSBTAG00000044449	bta-mir-2285o-5	miRNA
1030	6	20261787	1.35e-05	6	20161299	20164471	3173	+	ENSBTAG00000054116	NA	lncRNA
1031	6	21857354	3.61e-05	6	21762234	21789601	27368	+	ENSBTAG00000002526	BDH2	protein_coding
1032	6	21857354	3.61e-05	6	21792500	21851763	59264	+	ENSBTAG00000040088	SLC9B2	protein_coding
1033	6	21857354	3.61e-05	6	21861338	21928497	67160	+	ENSBTAG00000009673	SLC9B1	protein_coding
1034	6	22064743	6.28e-06	6	21963110	21976377	13268	-	ENSBTAG00000027630	CISD2	protein_coding
1035	6	22064743	6.28e-06	6	22015230	22042630	27401	+	ENSBTAG00000048761	UBE2D3	protein_coding
1036	6	22064743	6.28e-06	6	22062326	22189956	127631	+	ENSBTAG00000019761	MANBA	protein_coding
1037	6	23180301	1.03e-05	6	23096443	23096532	90	+	ENSBTAG00000045331	5S_rRNA	rRNA
1038	6	23349766	5.83e-08	6	23435894	23437433	1540	-	ENSBTAG00000050777	NA	lncRNA
1039	6	23349766	5.83e-08	6	23444708	23767842	323135	+	ENSBTAG00000016005	PPP3CA	protein_coding
1040	6	23574666	7.34e-10	6	23444708	23767842	323135	+	ENSBTAG00000016005	PPP3CA	protein_coding
1041	6	23635346	3.74e-08	6	23444708	23767842	323135	+	ENSBTAG00000016005	PPP3CA	protein_coding
1042	6	23647692	1.75e-08	6	23444708	23767842	323135	+	ENSBTAG00000016005	PPP3CA	protein_coding
1043	6	23685112	4.63e-09	6	23444708	23767842	323135	+	ENSBTAG00000016005	PPP3CA	protein_coding
1044	6	23685112	4.63e-09	6	23769129	23769392	264	+	ENSBTAG00000054325	NA	protein_coding
1045	6	24836615	1.1e-06	6	24736918	24739414	2497	+	ENSBTAG00000004428	H2AZ1	protein_coding
1046	6	24836615	1.1e-06	6	24740451	24778339	37889	+	ENSBTAG00000004426	DNAJB14	protein_coding
1047	6	24836615	1.1e-06	6	24787040	24798440	11401	+	ENSBTAG00000007923	LAMTOR3	protein_coding
1048	6	24836615	1.1e-06	6	24802758	24859480	56723	-	ENSBTAG00000007921	DAPP1	protein_coding
1049	6	24836615	1.1e-06	6	24935715	24974989	39275	-	ENSBTAG00000053816	NA	lncRNA
1050	6	29313768	6.24e-06	6	29166321	29361530	195210	+	ENSBTAG00000002084	UNC5C	protein_coding
1051	6	29319235	7.1e-06	6	29166321	29361530	195210	+	ENSBTAG00000002084	UNC5C	protein_coding
1052	6	29351207	2.49e-05	6	29166321	29361530	195210	+	ENSBTAG00000002084	UNC5C	protein_coding
1053	6	29313768	6.24e-06	6	29338681	29339901	1221	-	ENSBTAG00000050287	NA	protein_coding
1054	6	29319235	7.1e-06	6	29338681	29339901	1221	-	ENSBTAG00000050287	NA	protein_coding
1055	6	29351207	2.49e-05	6	29338681	29339901	1221	-	ENSBTAG00000050287	NA	protein_coding
1056	6	29313768	6.24e-06	6	29373117	29593444	220328	-	ENSBTAG00000002081	BMPR1B	protein_coding
1057	6	29319235	7.1e-06	6	29373117	29593444	220328	-	ENSBTAG00000002081	BMPR1B	protein_coding
1058	6	29351207	2.49e-05	6	29373117	29593444	220328	-	ENSBTAG00000002081	BMPR1B	protein_coding
1059	6	29579107	1.98e-05	6	29373117	29593444	220328	-	ENSBTAG00000002081	BMPR1B	protein_coding
1060	6	29823732	1.65e-05	6	29911322	30142653	231332	-	ENSBTAG00000012818	PDLIM5	protein_coding
1061	6	29850442	1.47e-05	6	29911322	30142653	231332	-	ENSBTAG00000012818	PDLIM5	protein_coding
1062	6	30877931	9.78e-06	6	30780273	31540156	759884	-	ENSBTAG00000046413	GRID2	protein_coding
1063	6	33431892	7.94e-07	6	33504739	34501208	996470	-	ENSBTAG00000019808	CCSER1	protein_coding
1064	6	33439145	1.94e-05	6	33504739	34501208	996470	-	ENSBTAG00000019808	CCSER1	protein_coding
1065	6	36141498	8.13e-12	6	36050590	36050704	115	-	ENSBTAG00000053166	NA	misc_RNA
1066	6	36141498	8.13e-12	6	36052150	36198478	146329	-	ENSBTAG00000010120	HERC3	protein_coding
1067	6	36175010	5.98e-18	6	36052150	36198478	146329	-	ENSBTAG00000010120	HERC3	protein_coding
1068	6	36185334	9.02e-06	6	36052150	36198478	146329	-	ENSBTAG00000010120	HERC3	protein_coding
1069	6	36205216	1.28e-18	6	36052150	36198478	146329	-	ENSBTAG00000010120	HERC3	protein_coding
1070	6	36141498	8.13e-12	6	36082759	36084685	1927	+	ENSBTAG00000010128	NAP1L5	protein_coding
1071	6	36175010	5.98e-18	6	36082759	36084685	1927	+	ENSBTAG00000010128	NAP1L5	protein_coding
1072	6	36175010	5.98e-18	6	36250083	36253466	3384	+	ENSBTAG00000020541	PIGY	protein_coding
1073	6	36185334	9.02e-06	6	36250083	36253466	3384	+	ENSBTAG00000020541	PIGY	protein_coding
1074	6	36205216	1.28e-18	6	36250083	36253466	3384	+	ENSBTAG00000020541	PIGY	protein_coding
1075	6	36175010	5.98e-18	6	36257293	36302174	44882	-	ENSBTAG00000020538	HERC5	protein_coding
1076	6	36185334	9.02e-06	6	36257293	36302174	44882	-	ENSBTAG00000020538	HERC5	protein_coding
1077	6	36205216	1.28e-18	6	36257293	36302174	44882	-	ENSBTAG00000020538	HERC5	protein_coding
1078	6	40775804	1.59e-07	6	40250033	41576485	1326453	-	ENSBTAG00000047743	KCNIP4	protein_coding
1079	6	40776198	3.46e-06	6	40250033	41576485	1326453	-	ENSBTAG00000047743	KCNIP4	protein_coding
1080	6	60579925	2.9e-05	6	60224068	60573254	349187	+	ENSBTAG00000010677	LIMCH1	protein_coding
1081	6	60580198	2.76e-05	6	60224068	60573254	349187	+	ENSBTAG00000010677	LIMCH1	protein_coding
1082	6	60579925	2.9e-05	6	60576749	60577071	323	+	ENSBTAG00000042558	7SK	misc_RNA
1083	6	60580198	2.76e-05	6	60576749	60577071	323	+	ENSBTAG00000042558	7SK	misc_RNA
1084	6	60579925	2.9e-05	6	60622076	60627204	5129	+	ENSBTAG00000051208	NA	protein_coding
1085	6	60580198	2.76e-05	6	60622076	60627204	5129	+	ENSBTAG00000051208	NA	protein_coding
1086	6	60579925	2.9e-05	6	60646949	60650155	3207	-	ENSBTAG00000044166	PHOX2B	protein_coding
1087	6	60580198	2.76e-05	6	60646949	60650155	3207	-	ENSBTAG00000044166	PHOX2B	protein_coding
1088	6	64905616	1.7e-06	6	64820535	64960787	140253	-	ENSBTAG00000011817	GABRA2	protein_coding
1089	6	70209832	1.37e-05	6	70166692	70254044	87353	+	ENSBTAG00000002699	KIT	protein_coding
1090	6	70211203	1.89e-06	6	70166692	70254044	87353	+	ENSBTAG00000002699	KIT	protein_coding
1091	6	70227017	2.37e-05	6	70166692	70254044	87353	+	ENSBTAG00000002699	KIT	protein_coding
1092	6	70236172	1.55e-05	6	70166692	70254044	87353	+	ENSBTAG00000002699	KIT	protein_coding
1093	6	70246648	4.63e-06	6	70166692	70254044	87353	+	ENSBTAG00000002699	KIT	protein_coding
1094	6	70252051	3.1e-05	6	70166692	70254044	87353	+	ENSBTAG00000002699	KIT	protein_coding
1095	6	70274595	1.6e-05	6	70166692	70254044	87353	+	ENSBTAG00000002699	KIT	protein_coding
1096	6	70277160	3.1e-05	6	70166692	70254044	87353	+	ENSBTAG00000002699	KIT	protein_coding
1097	6	70829092	4.06e-06	6	70803119	70819349	16231	+	ENSBTAG00000014913	SRD5A3	protein_coding
1098	6	70829092	4.06e-06	6	70838726	70865828	27103	+	ENSBTAG00000001269	TMEM165	protein_coding
1099	6	70829092	4.06e-06	6	70874084	70978580	104497	-	ENSBTAG00000044044	CLOCK	protein_coding
1100	6	75583053	5.16e-07	6	75486152	75487175	1024	-	ENSBTAG00000049338	NA	protein_coding
1101	6	77587237	2.74e-05	6	77075369	77651502	576134	+	ENSBTAG00000013918	ADGRL3	protein_coding
1102	6	77840987	4.36e-07	6	77939029	77940315	1287	-	ENSBTAG00000053291	NA	protein_coding
1103	6	77868203	1.36e-07	6	77939029	77940315	1287	-	ENSBTAG00000053291	NA	protein_coding
1104	6	77875949	1.14e-07	6	77939029	77940315	1287	-	ENSBTAG00000053291	NA	protein_coding
1105	6	77928591	1.96e-05	6	77939029	77940315	1287	-	ENSBTAG00000053291	NA	protein_coding
1106	6	77949704	3.3e-05	6	77939029	77940315	1287	-	ENSBTAG00000053291	NA	protein_coding
1107	6	77975328	2.91e-05	6	77939029	77940315	1287	-	ENSBTAG00000053291	NA	protein_coding
1108	6	79085711	1.65e-05	6	79182071	79182850	780	-	ENSBTAG00000054580	NA	protein_coding
1109	6	79127904	9.43e-06	6	79182071	79182850	780	-	ENSBTAG00000054580	NA	protein_coding
1110	6	79133531	5.48e-06	6	79182071	79182850	780	-	ENSBTAG00000054580	NA	protein_coding
1111	6	79135384	7.02e-06	6	79182071	79182850	780	-	ENSBTAG00000054580	NA	protein_coding
1112	6	79135440	7.96e-08	6	79182071	79182850	780	-	ENSBTAG00000054580	NA	protein_coding
1113	6	79135476	9.91e-07	6	79182071	79182850	780	-	ENSBTAG00000054580	NA	protein_coding
1114	6	79139049	3.24e-08	6	79182071	79182850	780	-	ENSBTAG00000054580	NA	protein_coding
1115	6	79139318	2.73e-06	6	79182071	79182850	780	-	ENSBTAG00000054580	NA	protein_coding
1116	6	79140279	1e-05	6	79182071	79182850	780	-	ENSBTAG00000054580	NA	protein_coding
1117	6	79195665	2.7e-05	6	79182071	79182850	780	-	ENSBTAG00000054580	NA	protein_coding
1118	6	79239306	2.7e-05	6	79182071	79182850	780	-	ENSBTAG00000054580	NA	protein_coding
1119	6	79609717	6.46e-06	6	79584972	79585077	106	-	ENSBTAG00000043627	5S_rRNA	rRNA
1120	6	80039171	1.04e-05	6	80085695	80085979	285	-	ENSBTAG00000050977	NA	protein_coding
1121	6	81633290	4.92e-07	6	81666511	81670262	3752	+	ENSBTAG00000052362	NA	protein_coding
1122	6	81673077	5.18e-10	6	81666511	81670262	3752	+	ENSBTAG00000052362	NA	protein_coding
1123	6	81673240	7.46e-08	6	81666511	81670262	3752	+	ENSBTAG00000052362	NA	protein_coding
1124	6	81693127	5.49e-10	6	81666511	81670262	3752	+	ENSBTAG00000052362	NA	protein_coding
1125	6	81710842	9.53e-10	6	81666511	81670262	3752	+	ENSBTAG00000052362	NA	protein_coding
1126	6	83140244	1.24e-06	6	83183416	83277500	94085	-	ENSBTAG00000001323	CENPC	protein_coding
1127	6	83151433	3.42e-05	6	83183416	83277500	94085	-	ENSBTAG00000001323	CENPC	protein_coding
1128	6	83166021	1.31e-07	6	83183416	83277500	94085	-	ENSBTAG00000001323	CENPC	protein_coding
1129	6	83169252	1.83e-07	6	83183416	83277500	94085	-	ENSBTAG00000001323	CENPC	protein_coding
1130	6	83181889	2.23e-06	6	83183416	83277500	94085	-	ENSBTAG00000001323	CENPC	protein_coding
1131	6	83230932	1.39e-06	6	83183416	83277500	94085	-	ENSBTAG00000001323	CENPC	protein_coding
1132	6	83237146	1.93e-08	6	83183416	83277500	94085	-	ENSBTAG00000001323	CENPC	protein_coding
1133	6	83241197	9.98e-08	6	83183416	83277500	94085	-	ENSBTAG00000001323	CENPC	protein_coding
1134	6	83253647	8.73e-09	6	83183416	83277500	94085	-	ENSBTAG00000001323	CENPC	protein_coding
1135	6	83264863	4.32e-10	6	83183416	83277500	94085	-	ENSBTAG00000001323	CENPC	protein_coding
1136	6	83230932	1.39e-06	6	83291686	83347989	56304	+	ENSBTAG00000000962	STAP1	protein_coding
1137	6	83237146	1.93e-08	6	83291686	83347989	56304	+	ENSBTAG00000000962	STAP1	protein_coding
1138	6	83241197	9.98e-08	6	83291686	83347989	56304	+	ENSBTAG00000000962	STAP1	protein_coding
1139	6	83253647	8.73e-09	6	83291686	83347989	56304	+	ENSBTAG00000000962	STAP1	protein_coding
1140	6	83264863	4.32e-10	6	83291686	83347989	56304	+	ENSBTAG00000000962	STAP1	protein_coding
1141	6	83230932	1.39e-06	6	83328886	83415785	86900	-	ENSBTAG00000006837	UBA6	protein_coding
1142	6	83237146	1.93e-08	6	83328886	83415785	86900	-	ENSBTAG00000006837	UBA6	protein_coding
1143	6	83241197	9.98e-08	6	83328886	83415785	86900	-	ENSBTAG00000006837	UBA6	protein_coding
1144	6	83253647	8.73e-09	6	83328886	83415785	86900	-	ENSBTAG00000006837	UBA6	protein_coding
1145	6	83264863	4.32e-10	6	83328886	83415785	86900	-	ENSBTAG00000006837	UBA6	protein_coding
1146	6	83551142	1.74e-06	6	83434759	83452201	17443	-	ENSBTAG00000000438	GNRHR	protein_coding
1147	6	83551142	1.74e-06	6	83456627	83518335	61709	-	ENSBTAG00000038648	NA	protein_coding
1148	6	83578667	1.74e-06	6	83456627	83518335	61709	-	ENSBTAG00000038648	NA	protein_coding
1149	6	83611345	2.03e-05	6	83456627	83518335	61709	-	ENSBTAG00000038648	NA	protein_coding
1150	6	83612829	1.37e-05	6	83456627	83518335	61709	-	ENSBTAG00000038648	NA	protein_coding
1151	6	83614157	2.15e-05	6	83456627	83518335	61709	-	ENSBTAG00000038648	NA	protein_coding
1152	6	83551142	1.74e-06	6	83534118	83573690	39573	-	ENSBTAG00000001925	TMPRSS11D	protein_coding
1153	6	83578667	1.74e-06	6	83534118	83573690	39573	-	ENSBTAG00000001925	TMPRSS11D	protein_coding
1154	6	83611345	2.03e-05	6	83534118	83573690	39573	-	ENSBTAG00000001925	TMPRSS11D	protein_coding
1155	6	83612829	1.37e-05	6	83534118	83573690	39573	-	ENSBTAG00000001925	TMPRSS11D	protein_coding
1156	6	83614157	2.15e-05	6	83534118	83573690	39573	-	ENSBTAG00000001925	TMPRSS11D	protein_coding
1157	6	83636668	2.03e-05	6	83534118	83573690	39573	-	ENSBTAG00000001925	TMPRSS11D	protein_coding
1158	6	83641219	6.65e-06	6	83534118	83573690	39573	-	ENSBTAG00000001925	TMPRSS11D	protein_coding
1159	6	83551142	1.74e-06	6	83614945	83664529	49585	-	ENSBTAG00000020298	TMPRSS11A	protein_coding
1160	6	83578667	1.74e-06	6	83614945	83664529	49585	-	ENSBTAG00000020298	TMPRSS11A	protein_coding
1161	6	83611345	2.03e-05	6	83614945	83664529	49585	-	ENSBTAG00000020298	TMPRSS11A	protein_coding
1162	6	83612829	1.37e-05	6	83614945	83664529	49585	-	ENSBTAG00000020298	TMPRSS11A	protein_coding
1163	6	83614157	2.15e-05	6	83614945	83664529	49585	-	ENSBTAG00000020298	TMPRSS11A	protein_coding
1164	6	83636668	2.03e-05	6	83614945	83664529	49585	-	ENSBTAG00000020298	TMPRSS11A	protein_coding
1165	6	83641219	6.65e-06	6	83614945	83664529	49585	-	ENSBTAG00000020298	TMPRSS11A	protein_coding
1166	6	83611345	2.03e-05	6	83688444	83711845	23402	-	ENSBTAG00000025920	NA	protein_coding
1167	6	83612829	1.37e-05	6	83688444	83711845	23402	-	ENSBTAG00000025920	NA	protein_coding
1168	6	83614157	2.15e-05	6	83688444	83711845	23402	-	ENSBTAG00000025920	NA	protein_coding
1169	6	83636668	2.03e-05	6	83688444	83711845	23402	-	ENSBTAG00000025920	NA	protein_coding
1170	6	83641219	6.65e-06	6	83688444	83711845	23402	-	ENSBTAG00000025920	NA	protein_coding
1171	6	83815219	3.29e-05	6	83750662	83789801	39140	-	ENSBTAG00000004412	TMPRSS11F	protein_coding
1172	6	83829033	9.29e-06	6	83750662	83789801	39140	-	ENSBTAG00000004412	TMPRSS11F	protein_coding
1173	6	83877773	1.69e-05	6	83750662	83789801	39140	-	ENSBTAG00000004412	TMPRSS11F	protein_coding
1174	6	83881942	1.66e-05	6	83750662	83789801	39140	-	ENSBTAG00000004412	TMPRSS11F	protein_coding
1175	6	83885168	2.03e-05	6	83750662	83789801	39140	-	ENSBTAG00000004412	TMPRSS11F	protein_coding
1176	6	83815219	3.29e-05	6	83827949	83844189	16241	-	ENSBTAG00000050708	NA	lncRNA
1177	6	83829033	9.29e-06	6	83827949	83844189	16241	-	ENSBTAG00000050708	NA	lncRNA
1178	6	83877773	1.69e-05	6	83827949	83844189	16241	-	ENSBTAG00000050708	NA	lncRNA
1179	6	83881942	1.66e-05	6	83827949	83844189	16241	-	ENSBTAG00000050708	NA	lncRNA
1180	6	83885168	2.03e-05	6	83827949	83844189	16241	-	ENSBTAG00000050708	NA	lncRNA
1181	6	83935534	2.89e-05	6	83827949	83844189	16241	-	ENSBTAG00000050708	NA	lncRNA
1182	6	83939178	1.03e-05	6	83827949	83844189	16241	-	ENSBTAG00000050708	NA	lncRNA
1183	6	83815219	3.29e-05	6	83890034	83911814	21781	-	ENSBTAG00000048377	TMPRSS11BNL	protein_coding
1184	6	83829033	9.29e-06	6	83890034	83911814	21781	-	ENSBTAG00000048377	TMPRSS11BNL	protein_coding
1185	6	83877773	1.69e-05	6	83890034	83911814	21781	-	ENSBTAG00000048377	TMPRSS11BNL	protein_coding
1186	6	83881942	1.66e-05	6	83890034	83911814	21781	-	ENSBTAG00000048377	TMPRSS11BNL	protein_coding
1187	6	83885168	2.03e-05	6	83890034	83911814	21781	-	ENSBTAG00000048377	TMPRSS11BNL	protein_coding
1188	6	83935534	2.89e-05	6	83890034	83911814	21781	-	ENSBTAG00000048377	TMPRSS11BNL	protein_coding
1189	6	83939178	1.03e-05	6	83890034	83911814	21781	-	ENSBTAG00000048377	TMPRSS11BNL	protein_coding
1190	6	83984792	4.33e-06	6	83890034	83911814	21781	-	ENSBTAG00000048377	TMPRSS11BNL	protein_coding
1191	6	83998816	8.75e-07	6	83890034	83911814	21781	-	ENSBTAG00000048377	TMPRSS11BNL	protein_coding
1192	6	83829033	9.29e-06	6	83916857	83918322	1466	+	ENSBTAG00000032360	NAP1L1	protein_coding
1193	6	83877773	1.69e-05	6	83916857	83918322	1466	+	ENSBTAG00000032360	NAP1L1	protein_coding
1194	6	83881942	1.66e-05	6	83916857	83918322	1466	+	ENSBTAG00000032360	NAP1L1	protein_coding
1195	6	83885168	2.03e-05	6	83916857	83918322	1466	+	ENSBTAG00000032360	NAP1L1	protein_coding
1196	6	83935534	2.89e-05	6	83916857	83918322	1466	+	ENSBTAG00000032360	NAP1L1	protein_coding
1197	6	83939178	1.03e-05	6	83916857	83918322	1466	+	ENSBTAG00000032360	NAP1L1	protein_coding
1198	6	83984792	4.33e-06	6	83916857	83918322	1466	+	ENSBTAG00000032360	NAP1L1	protein_coding
1199	6	83998816	8.75e-07	6	83916857	83918322	1466	+	ENSBTAG00000032360	NAP1L1	protein_coding
1200	6	83877773	1.69e-05	6	83956108	83994104	37997	-	ENSBTAG00000038520	TMPRSS11E	protein_coding
1201	6	83881942	1.66e-05	6	83956108	83994104	37997	-	ENSBTAG00000038520	TMPRSS11E	protein_coding
1202	6	83885168	2.03e-05	6	83956108	83994104	37997	-	ENSBTAG00000038520	TMPRSS11E	protein_coding
1203	6	83935534	2.89e-05	6	83956108	83994104	37997	-	ENSBTAG00000038520	TMPRSS11E	protein_coding
1204	6	83939178	1.03e-05	6	83956108	83994104	37997	-	ENSBTAG00000038520	TMPRSS11E	protein_coding
1205	6	83984792	4.33e-06	6	83956108	83994104	37997	-	ENSBTAG00000038520	TMPRSS11E	protein_coding
1206	6	83998816	8.75e-07	6	83956108	83994104	37997	-	ENSBTAG00000038520	TMPRSS11E	protein_coding
1207	6	83935534	2.89e-05	6	83986282	83986392	111	+	ENSBTAG00000044890	5S_rRNA	rRNA
1208	6	83939178	1.03e-05	6	83986282	83986392	111	+	ENSBTAG00000044890	5S_rRNA	rRNA
1209	6	83984792	4.33e-06	6	83986282	83986392	111	+	ENSBTAG00000044890	5S_rRNA	rRNA
1210	6	83998816	8.75e-07	6	83986282	83986392	111	+	ENSBTAG00000044890	5S_rRNA	rRNA
1211	6	83984792	4.33e-06	6	84058604	84058705	102	-	ENSBTAG00000044396	U6	snRNA
1212	6	83998816	8.75e-07	6	84058604	84058705	102	-	ENSBTAG00000044396	U6	snRNA
1213	6	84465052	3.47e-08	6	84296707	84402848	106142	-	ENSBTAG00000054846	NA	protein_coding
1214	6	84465052	3.47e-08	6	84443442	84464670	21229	-	ENSBTAG00000039991	UGT2B10	protein_coding
1215	6	84465052	3.47e-08	6	84497382	84513073	15692	-	ENSBTAG00000049291	NA	protein_coding
1216	6	84465052	3.47e-08	6	84515768	84515860	93	+	ENSBTAG00000045349	5S_rRNA	rRNA
1217	6	84465052	3.47e-08	6	84526796	84627239	100444	-	ENSBTAG00000003523	NA	protein_coding
1218	6	84939092	6.17e-08	6	84813735	84847670	33936	-	ENSBTAG00000053565	NA	protein_coding
1219	6	84939454	2.3e-08	6	84813735	84847670	33936	-	ENSBTAG00000053565	NA	protein_coding
1220	6	84939092	6.17e-08	6	84949480	84986700	37221	-	ENSBTAG00000015047	NA	protein_coding
1221	6	84939454	2.3e-08	6	84949480	84986700	37221	-	ENSBTAG00000015047	NA	protein_coding
1222	6	84992640	2.21e-05	6	84949480	84986700	37221	-	ENSBTAG00000015047	NA	protein_coding
1223	6	85026734	7.85e-07	6	84949480	84986700	37221	-	ENSBTAG00000015047	NA	protein_coding
1224	6	85060764	1.23e-06	6	84949480	84986700	37221	-	ENSBTAG00000015047	NA	protein_coding
1225	6	85068236	1.22e-05	6	84949480	84986700	37221	-	ENSBTAG00000015047	NA	protein_coding
1226	6	85068417	3.66e-06	6	84949480	84986700	37221	-	ENSBTAG00000015047	NA	protein_coding
1227	6	85079160	3.46e-07	6	84949480	84986700	37221	-	ENSBTAG00000015047	NA	protein_coding
1228	6	85080158	4.29e-07	6	84949480	84986700	37221	-	ENSBTAG00000015047	NA	protein_coding
1229	6	85085665	9.36e-07	6	84949480	84986700	37221	-	ENSBTAG00000015047	NA	protein_coding
1230	6	85086675	3.36e-08	6	84949480	84986700	37221	-	ENSBTAG00000015047	NA	protein_coding
1231	6	84992640	2.21e-05	6	85083386	85137347	53962	-	ENSBTAG00000004040	UGT2A1	protein_coding
1232	6	85026734	7.85e-07	6	85083386	85137347	53962	-	ENSBTAG00000004040	UGT2A1	protein_coding
1233	6	85060764	1.23e-06	6	85083386	85137347	53962	-	ENSBTAG00000004040	UGT2A1	protein_coding
1234	6	85068236	1.22e-05	6	85083386	85137347	53962	-	ENSBTAG00000004040	UGT2A1	protein_coding
1235	6	85068417	3.66e-06	6	85083386	85137347	53962	-	ENSBTAG00000004040	UGT2A1	protein_coding
1236	6	85079160	3.46e-07	6	85083386	85137347	53962	-	ENSBTAG00000004040	UGT2A1	protein_coding
1237	6	85080158	4.29e-07	6	85083386	85137347	53962	-	ENSBTAG00000004040	UGT2A1	protein_coding
1238	6	85085665	9.36e-07	6	85083386	85137347	53962	-	ENSBTAG00000004040	UGT2A1	protein_coding
1239	6	85086675	3.36e-08	6	85083386	85137347	53962	-	ENSBTAG00000004040	UGT2A1	protein_coding
1240	6	85092499	4.2e-07	6	85083386	85137347	53962	-	ENSBTAG00000004040	UGT2A1	protein_coding
1241	6	85092523	1.36e-06	6	85083386	85137347	53962	-	ENSBTAG00000004040	UGT2A1	protein_coding
1242	6	85092827	4.04e-06	6	85083386	85137347	53962	-	ENSBTAG00000004040	UGT2A1	protein_coding
1243	6	85093248	1.96e-05	6	85083386	85137347	53962	-	ENSBTAG00000004040	UGT2A1	protein_coding
1244	6	85093315	1.06e-05	6	85083386	85137347	53962	-	ENSBTAG00000004040	UGT2A1	protein_coding
1245	6	85094322	3.31e-05	6	85083386	85137347	53962	-	ENSBTAG00000004040	UGT2A1	protein_coding
1246	6	85094765	8.84e-08	6	85083386	85137347	53962	-	ENSBTAG00000004040	UGT2A1	protein_coding
1247	6	85095164	1.04e-07	6	85083386	85137347	53962	-	ENSBTAG00000004040	UGT2A1	protein_coding
1248	6	85095485	1.18e-05	6	85083386	85137347	53962	-	ENSBTAG00000004040	UGT2A1	protein_coding
1249	6	85095746	3.11e-06	6	85083386	85137347	53962	-	ENSBTAG00000004040	UGT2A1	protein_coding
1250	6	85095906	2.24e-06	6	85083386	85137347	53962	-	ENSBTAG00000004040	UGT2A1	protein_coding
1251	6	85095920	2.69e-07	6	85083386	85137347	53962	-	ENSBTAG00000004040	UGT2A1	protein_coding
1252	6	85096093	3.17e-06	6	85083386	85137347	53962	-	ENSBTAG00000004040	UGT2A1	protein_coding
1253	6	85096132	2.59e-05	6	85083386	85137347	53962	-	ENSBTAG00000004040	UGT2A1	protein_coding
1254	6	85096447	9.43e-07	6	85083386	85137347	53962	-	ENSBTAG00000004040	UGT2A1	protein_coding
1255	6	85096854	1.42e-06	6	85083386	85137347	53962	-	ENSBTAG00000004040	UGT2A1	protein_coding
1256	6	85097837	6.66e-07	6	85083386	85137347	53962	-	ENSBTAG00000004040	UGT2A1	protein_coding
1257	6	85098488	3.11e-06	6	85083386	85137347	53962	-	ENSBTAG00000004040	UGT2A1	protein_coding
1258	6	85098535	5.32e-07	6	85083386	85137347	53962	-	ENSBTAG00000004040	UGT2A1	protein_coding
1259	6	85098915	2.32e-06	6	85083386	85137347	53962	-	ENSBTAG00000004040	UGT2A1	protein_coding
1260	6	85099132	5.99e-06	6	85083386	85137347	53962	-	ENSBTAG00000004040	UGT2A1	protein_coding
1261	6	85099344	3.88e-06	6	85083386	85137347	53962	-	ENSBTAG00000004040	UGT2A1	protein_coding
1262	6	85099833	1.18e-05	6	85083386	85137347	53962	-	ENSBTAG00000004040	UGT2A1	protein_coding
1263	6	85100114	3.37e-06	6	85083386	85137347	53962	-	ENSBTAG00000004040	UGT2A1	protein_coding
1264	6	85100123	3.37e-05	6	85083386	85137347	53962	-	ENSBTAG00000004040	UGT2A1	protein_coding
1265	6	85100243	1.52e-05	6	85083386	85137347	53962	-	ENSBTAG00000004040	UGT2A1	protein_coding
1266	6	85100723	2.67e-06	6	85083386	85137347	53962	-	ENSBTAG00000004040	UGT2A1	protein_coding
1267	6	85100773	2.01e-05	6	85083386	85137347	53962	-	ENSBTAG00000004040	UGT2A1	protein_coding
1268	6	85101029	1.15e-07	6	85083386	85137347	53962	-	ENSBTAG00000004040	UGT2A1	protein_coding
1269	6	85101928	1.17e-06	6	85083386	85137347	53962	-	ENSBTAG00000004040	UGT2A1	protein_coding
1270	6	85102211	1.14e-06	6	85083386	85137347	53962	-	ENSBTAG00000004040	UGT2A1	protein_coding
1271	6	85102223	6.09e-06	6	85083386	85137347	53962	-	ENSBTAG00000004040	UGT2A1	protein_coding
1272	6	85102596	1.3e-07	6	85083386	85137347	53962	-	ENSBTAG00000004040	UGT2A1	protein_coding
1273	6	85103511	2.07e-05	6	85083386	85137347	53962	-	ENSBTAG00000004040	UGT2A1	protein_coding
1274	6	85104710	1.22e-06	6	85083386	85137347	53962	-	ENSBTAG00000004040	UGT2A1	protein_coding
1275	6	85104753	2.06e-06	6	85083386	85137347	53962	-	ENSBTAG00000004040	UGT2A1	protein_coding
1276	6	85105475	3.3e-07	6	85083386	85137347	53962	-	ENSBTAG00000004040	UGT2A1	protein_coding
1277	6	85105683	2.98e-06	6	85083386	85137347	53962	-	ENSBTAG00000004040	UGT2A1	protein_coding
1278	6	85105714	4e-06	6	85083386	85137347	53962	-	ENSBTAG00000004040	UGT2A1	protein_coding
1279	6	85105733	1.39e-05	6	85083386	85137347	53962	-	ENSBTAG00000004040	UGT2A1	protein_coding
1280	6	85106025	6.24e-06	6	85083386	85137347	53962	-	ENSBTAG00000004040	UGT2A1	protein_coding
1281	6	85106065	7.96e-06	6	85083386	85137347	53962	-	ENSBTAG00000004040	UGT2A1	protein_coding
1282	6	85106506	8.5e-06	6	85083386	85137347	53962	-	ENSBTAG00000004040	UGT2A1	protein_coding
1283	6	85106609	1.57e-05	6	85083386	85137347	53962	-	ENSBTAG00000004040	UGT2A1	protein_coding
1284	6	85106688	7.27e-07	6	85083386	85137347	53962	-	ENSBTAG00000004040	UGT2A1	protein_coding
1285	6	85106718	2.18e-05	6	85083386	85137347	53962	-	ENSBTAG00000004040	UGT2A1	protein_coding
1286	6	85106866	1.73e-05	6	85083386	85137347	53962	-	ENSBTAG00000004040	UGT2A1	protein_coding
1287	6	85107299	7.05e-06	6	85083386	85137347	53962	-	ENSBTAG00000004040	UGT2A1	protein_coding
1288	6	85107304	1.6e-06	6	85083386	85137347	53962	-	ENSBTAG00000004040	UGT2A1	protein_coding
1289	6	85107463	6.78e-07	6	85083386	85137347	53962	-	ENSBTAG00000004040	UGT2A1	protein_coding
1290	6	85107524	2.49e-05	6	85083386	85137347	53962	-	ENSBTAG00000004040	UGT2A1	protein_coding
1291	6	85108153	2.04e-07	6	85083386	85137347	53962	-	ENSBTAG00000004040	UGT2A1	protein_coding
1292	6	85108165	2.32e-07	6	85083386	85137347	53962	-	ENSBTAG00000004040	UGT2A1	protein_coding
1293	6	85108773	4.74e-06	6	85083386	85137347	53962	-	ENSBTAG00000004040	UGT2A1	protein_coding
1294	6	85109242	3.3e-05	6	85083386	85137347	53962	-	ENSBTAG00000004040	UGT2A1	protein_coding
1295	6	85109418	8.6e-07	6	85083386	85137347	53962	-	ENSBTAG00000004040	UGT2A1	protein_coding
1296	6	85109528	1.1e-06	6	85083386	85137347	53962	-	ENSBTAG00000004040	UGT2A1	protein_coding
1297	6	85110127	1.3e-05	6	85083386	85137347	53962	-	ENSBTAG00000004040	UGT2A1	protein_coding
1298	6	85110199	6.89e-06	6	85083386	85137347	53962	-	ENSBTAG00000004040	UGT2A1	protein_coding
1299	6	85110219	2.61e-05	6	85083386	85137347	53962	-	ENSBTAG00000004040	UGT2A1	protein_coding
1300	6	85110268	3.59e-05	6	85083386	85137347	53962	-	ENSBTAG00000004040	UGT2A1	protein_coding
1301	6	85110321	3.47e-06	6	85083386	85137347	53962	-	ENSBTAG00000004040	UGT2A1	protein_coding
1302	6	85111561	1.68e-05	6	85083386	85137347	53962	-	ENSBTAG00000004040	UGT2A1	protein_coding
1303	6	85111664	4.17e-07	6	85083386	85137347	53962	-	ENSBTAG00000004040	UGT2A1	protein_coding
1304	6	85111711	4.44e-06	6	85083386	85137347	53962	-	ENSBTAG00000004040	UGT2A1	protein_coding
1305	6	85111759	1.17e-05	6	85083386	85137347	53962	-	ENSBTAG00000004040	UGT2A1	protein_coding
1306	6	85111888	1.98e-05	6	85083386	85137347	53962	-	ENSBTAG00000004040	UGT2A1	protein_coding
1307	6	85112024	9.92e-07	6	85083386	85137347	53962	-	ENSBTAG00000004040	UGT2A1	protein_coding
1308	6	85112067	2.12e-06	6	85083386	85137347	53962	-	ENSBTAG00000004040	UGT2A1	protein_coding
1309	6	85112529	4.5e-06	6	85083386	85137347	53962	-	ENSBTAG00000004040	UGT2A1	protein_coding
1310	6	85113952	3.6e-06	6	85083386	85137347	53962	-	ENSBTAG00000004040	UGT2A1	protein_coding
1311	6	85114230	8.13e-06	6	85083386	85137347	53962	-	ENSBTAG00000004040	UGT2A1	protein_coding
1312	6	85114505	1.66e-06	6	85083386	85137347	53962	-	ENSBTAG00000004040	UGT2A1	protein_coding
1313	6	85114705	1.22e-06	6	85083386	85137347	53962	-	ENSBTAG00000004040	UGT2A1	protein_coding
1314	6	85114925	2.21e-05	6	85083386	85137347	53962	-	ENSBTAG00000004040	UGT2A1	protein_coding
1315	6	85115029	3.22e-06	6	85083386	85137347	53962	-	ENSBTAG00000004040	UGT2A1	protein_coding
1316	6	85115877	8.35e-08	6	85083386	85137347	53962	-	ENSBTAG00000004040	UGT2A1	protein_coding
1317	6	85117338	5.63e-06	6	85083386	85137347	53962	-	ENSBTAG00000004040	UGT2A1	protein_coding
1318	6	85117789	1.78e-05	6	85083386	85137347	53962	-	ENSBTAG00000004040	UGT2A1	protein_coding
1319	6	85118936	6.07e-10	6	85083386	85137347	53962	-	ENSBTAG00000004040	UGT2A1	protein_coding
1320	6	85125090	2.34e-08	6	85083386	85137347	53962	-	ENSBTAG00000004040	UGT2A1	protein_coding
1321	6	85160367	1.42e-09	6	85083386	85137347	53962	-	ENSBTAG00000004040	UGT2A1	protein_coding
1322	6	85190607	1.26e-09	6	85083386	85137347	53962	-	ENSBTAG00000004040	UGT2A1	protein_coding
1323	6	85193381	1.86e-07	6	85083386	85137347	53962	-	ENSBTAG00000004040	UGT2A1	protein_coding
1324	6	85230150	2.5e-10	6	85083386	85137347	53962	-	ENSBTAG00000004040	UGT2A1	protein_coding
1325	6	85085665	9.36e-07	6	85184653	85233341	48689	-	ENSBTAG00000001249	SULT1B1	protein_coding
1326	6	85086675	3.36e-08	6	85184653	85233341	48689	-	ENSBTAG00000001249	SULT1B1	protein_coding
1327	6	85092499	4.2e-07	6	85184653	85233341	48689	-	ENSBTAG00000001249	SULT1B1	protein_coding
1328	6	85092523	1.36e-06	6	85184653	85233341	48689	-	ENSBTAG00000001249	SULT1B1	protein_coding
1329	6	85092827	4.04e-06	6	85184653	85233341	48689	-	ENSBTAG00000001249	SULT1B1	protein_coding
1330	6	85093248	1.96e-05	6	85184653	85233341	48689	-	ENSBTAG00000001249	SULT1B1	protein_coding
1331	6	85093315	1.06e-05	6	85184653	85233341	48689	-	ENSBTAG00000001249	SULT1B1	protein_coding
1332	6	85094322	3.31e-05	6	85184653	85233341	48689	-	ENSBTAG00000001249	SULT1B1	protein_coding
1333	6	85094765	8.84e-08	6	85184653	85233341	48689	-	ENSBTAG00000001249	SULT1B1	protein_coding
1334	6	85095164	1.04e-07	6	85184653	85233341	48689	-	ENSBTAG00000001249	SULT1B1	protein_coding
1335	6	85095485	1.18e-05	6	85184653	85233341	48689	-	ENSBTAG00000001249	SULT1B1	protein_coding
1336	6	85095746	3.11e-06	6	85184653	85233341	48689	-	ENSBTAG00000001249	SULT1B1	protein_coding
1337	6	85095906	2.24e-06	6	85184653	85233341	48689	-	ENSBTAG00000001249	SULT1B1	protein_coding
1338	6	85095920	2.69e-07	6	85184653	85233341	48689	-	ENSBTAG00000001249	SULT1B1	protein_coding
1339	6	85096093	3.17e-06	6	85184653	85233341	48689	-	ENSBTAG00000001249	SULT1B1	protein_coding
1340	6	85096132	2.59e-05	6	85184653	85233341	48689	-	ENSBTAG00000001249	SULT1B1	protein_coding
1341	6	85096447	9.43e-07	6	85184653	85233341	48689	-	ENSBTAG00000001249	SULT1B1	protein_coding
1342	6	85096854	1.42e-06	6	85184653	85233341	48689	-	ENSBTAG00000001249	SULT1B1	protein_coding
1343	6	85097837	6.66e-07	6	85184653	85233341	48689	-	ENSBTAG00000001249	SULT1B1	protein_coding
1344	6	85098488	3.11e-06	6	85184653	85233341	48689	-	ENSBTAG00000001249	SULT1B1	protein_coding
1345	6	85098535	5.32e-07	6	85184653	85233341	48689	-	ENSBTAG00000001249	SULT1B1	protein_coding
1346	6	85098915	2.32e-06	6	85184653	85233341	48689	-	ENSBTAG00000001249	SULT1B1	protein_coding
1347	6	85099132	5.99e-06	6	85184653	85233341	48689	-	ENSBTAG00000001249	SULT1B1	protein_coding
1348	6	85099344	3.88e-06	6	85184653	85233341	48689	-	ENSBTAG00000001249	SULT1B1	protein_coding
1349	6	85099833	1.18e-05	6	85184653	85233341	48689	-	ENSBTAG00000001249	SULT1B1	protein_coding
1350	6	85100114	3.37e-06	6	85184653	85233341	48689	-	ENSBTAG00000001249	SULT1B1	protein_coding
1351	6	85100123	3.37e-05	6	85184653	85233341	48689	-	ENSBTAG00000001249	SULT1B1	protein_coding
1352	6	85100243	1.52e-05	6	85184653	85233341	48689	-	ENSBTAG00000001249	SULT1B1	protein_coding
1353	6	85100723	2.67e-06	6	85184653	85233341	48689	-	ENSBTAG00000001249	SULT1B1	protein_coding
1354	6	85100773	2.01e-05	6	85184653	85233341	48689	-	ENSBTAG00000001249	SULT1B1	protein_coding
1355	6	85101029	1.15e-07	6	85184653	85233341	48689	-	ENSBTAG00000001249	SULT1B1	protein_coding
1356	6	85101928	1.17e-06	6	85184653	85233341	48689	-	ENSBTAG00000001249	SULT1B1	protein_coding
1357	6	85102211	1.14e-06	6	85184653	85233341	48689	-	ENSBTAG00000001249	SULT1B1	protein_coding
1358	6	85102223	6.09e-06	6	85184653	85233341	48689	-	ENSBTAG00000001249	SULT1B1	protein_coding
1359	6	85102596	1.3e-07	6	85184653	85233341	48689	-	ENSBTAG00000001249	SULT1B1	protein_coding
1360	6	85103511	2.07e-05	6	85184653	85233341	48689	-	ENSBTAG00000001249	SULT1B1	protein_coding
1361	6	85104710	1.22e-06	6	85184653	85233341	48689	-	ENSBTAG00000001249	SULT1B1	protein_coding
1362	6	85104753	2.06e-06	6	85184653	85233341	48689	-	ENSBTAG00000001249	SULT1B1	protein_coding
1363	6	85105475	3.3e-07	6	85184653	85233341	48689	-	ENSBTAG00000001249	SULT1B1	protein_coding
1364	6	85105683	2.98e-06	6	85184653	85233341	48689	-	ENSBTAG00000001249	SULT1B1	protein_coding
1365	6	85105714	4e-06	6	85184653	85233341	48689	-	ENSBTAG00000001249	SULT1B1	protein_coding
1366	6	85105733	1.39e-05	6	85184653	85233341	48689	-	ENSBTAG00000001249	SULT1B1	protein_coding
1367	6	85106025	6.24e-06	6	85184653	85233341	48689	-	ENSBTAG00000001249	SULT1B1	protein_coding
1368	6	85106065	7.96e-06	6	85184653	85233341	48689	-	ENSBTAG00000001249	SULT1B1	protein_coding
1369	6	85106506	8.5e-06	6	85184653	85233341	48689	-	ENSBTAG00000001249	SULT1B1	protein_coding
1370	6	85106609	1.57e-05	6	85184653	85233341	48689	-	ENSBTAG00000001249	SULT1B1	protein_coding
1371	6	85106688	7.27e-07	6	85184653	85233341	48689	-	ENSBTAG00000001249	SULT1B1	protein_coding
1372	6	85106718	2.18e-05	6	85184653	85233341	48689	-	ENSBTAG00000001249	SULT1B1	protein_coding
1373	6	85106866	1.73e-05	6	85184653	85233341	48689	-	ENSBTAG00000001249	SULT1B1	protein_coding
1374	6	85107299	7.05e-06	6	85184653	85233341	48689	-	ENSBTAG00000001249	SULT1B1	protein_coding
1375	6	85107304	1.6e-06	6	85184653	85233341	48689	-	ENSBTAG00000001249	SULT1B1	protein_coding
1376	6	85107463	6.78e-07	6	85184653	85233341	48689	-	ENSBTAG00000001249	SULT1B1	protein_coding
1377	6	85107524	2.49e-05	6	85184653	85233341	48689	-	ENSBTAG00000001249	SULT1B1	protein_coding
1378	6	85108153	2.04e-07	6	85184653	85233341	48689	-	ENSBTAG00000001249	SULT1B1	protein_coding
1379	6	85108165	2.32e-07	6	85184653	85233341	48689	-	ENSBTAG00000001249	SULT1B1	protein_coding
1380	6	85108773	4.74e-06	6	85184653	85233341	48689	-	ENSBTAG00000001249	SULT1B1	protein_coding
1381	6	85109242	3.3e-05	6	85184653	85233341	48689	-	ENSBTAG00000001249	SULT1B1	protein_coding
1382	6	85109418	8.6e-07	6	85184653	85233341	48689	-	ENSBTAG00000001249	SULT1B1	protein_coding
1383	6	85109528	1.1e-06	6	85184653	85233341	48689	-	ENSBTAG00000001249	SULT1B1	protein_coding
1384	6	85110127	1.3e-05	6	85184653	85233341	48689	-	ENSBTAG00000001249	SULT1B1	protein_coding
1385	6	85110199	6.89e-06	6	85184653	85233341	48689	-	ENSBTAG00000001249	SULT1B1	protein_coding
1386	6	85110219	2.61e-05	6	85184653	85233341	48689	-	ENSBTAG00000001249	SULT1B1	protein_coding
1387	6	85110268	3.59e-05	6	85184653	85233341	48689	-	ENSBTAG00000001249	SULT1B1	protein_coding
1388	6	85110321	3.47e-06	6	85184653	85233341	48689	-	ENSBTAG00000001249	SULT1B1	protein_coding
1389	6	85111561	1.68e-05	6	85184653	85233341	48689	-	ENSBTAG00000001249	SULT1B1	protein_coding
1390	6	85111664	4.17e-07	6	85184653	85233341	48689	-	ENSBTAG00000001249	SULT1B1	protein_coding
1391	6	85111711	4.44e-06	6	85184653	85233341	48689	-	ENSBTAG00000001249	SULT1B1	protein_coding
1392	6	85111759	1.17e-05	6	85184653	85233341	48689	-	ENSBTAG00000001249	SULT1B1	protein_coding
1393	6	85111888	1.98e-05	6	85184653	85233341	48689	-	ENSBTAG00000001249	SULT1B1	protein_coding
1394	6	85112024	9.92e-07	6	85184653	85233341	48689	-	ENSBTAG00000001249	SULT1B1	protein_coding
1395	6	85112067	2.12e-06	6	85184653	85233341	48689	-	ENSBTAG00000001249	SULT1B1	protein_coding
1396	6	85112529	4.5e-06	6	85184653	85233341	48689	-	ENSBTAG00000001249	SULT1B1	protein_coding
1397	6	85113952	3.6e-06	6	85184653	85233341	48689	-	ENSBTAG00000001249	SULT1B1	protein_coding
1398	6	85114230	8.13e-06	6	85184653	85233341	48689	-	ENSBTAG00000001249	SULT1B1	protein_coding
1399	6	85114505	1.66e-06	6	85184653	85233341	48689	-	ENSBTAG00000001249	SULT1B1	protein_coding
1400	6	85114705	1.22e-06	6	85184653	85233341	48689	-	ENSBTAG00000001249	SULT1B1	protein_coding
1401	6	85114925	2.21e-05	6	85184653	85233341	48689	-	ENSBTAG00000001249	SULT1B1	protein_coding
1402	6	85115029	3.22e-06	6	85184653	85233341	48689	-	ENSBTAG00000001249	SULT1B1	protein_coding
1403	6	85115877	8.35e-08	6	85184653	85233341	48689	-	ENSBTAG00000001249	SULT1B1	protein_coding
1404	6	85117338	5.63e-06	6	85184653	85233341	48689	-	ENSBTAG00000001249	SULT1B1	protein_coding
1405	6	85117789	1.78e-05	6	85184653	85233341	48689	-	ENSBTAG00000001249	SULT1B1	protein_coding
1406	6	85118936	6.07e-10	6	85184653	85233341	48689	-	ENSBTAG00000001249	SULT1B1	protein_coding
1407	6	85125090	2.34e-08	6	85184653	85233341	48689	-	ENSBTAG00000001249	SULT1B1	protein_coding
1408	6	85160367	1.42e-09	6	85184653	85233341	48689	-	ENSBTAG00000001249	SULT1B1	protein_coding
1409	6	85190607	1.26e-09	6	85184653	85233341	48689	-	ENSBTAG00000001249	SULT1B1	protein_coding
1410	6	85193381	1.86e-07	6	85184653	85233341	48689	-	ENSBTAG00000001249	SULT1B1	protein_coding
1411	6	85230150	2.5e-10	6	85184653	85233341	48689	-	ENSBTAG00000001249	SULT1B1	protein_coding
1412	6	85265221	2.63e-10	6	85184653	85233341	48689	-	ENSBTAG00000001249	SULT1B1	protein_coding
1413	6	85271239	1.24e-07	6	85184653	85233341	48689	-	ENSBTAG00000001249	SULT1B1	protein_coding
1414	6	85274240	1.21e-05	6	85184653	85233341	48689	-	ENSBTAG00000001249	SULT1B1	protein_coding
1415	6	85160367	1.42e-09	6	85255819	85281712	25894	-	ENSBTAG00000038214	NA	protein_coding
1416	6	85190607	1.26e-09	6	85255819	85281712	25894	-	ENSBTAG00000038214	NA	protein_coding
1417	6	85193381	1.86e-07	6	85255819	85281712	25894	-	ENSBTAG00000038214	NA	protein_coding
1418	6	85230150	2.5e-10	6	85255819	85281712	25894	-	ENSBTAG00000038214	NA	protein_coding
1419	6	85265221	2.63e-10	6	85255819	85281712	25894	-	ENSBTAG00000038214	NA	protein_coding
1420	6	85271239	1.24e-07	6	85255819	85281712	25894	-	ENSBTAG00000038214	NA	protein_coding
1421	6	85274240	1.21e-05	6	85255819	85281712	25894	-	ENSBTAG00000038214	NA	protein_coding
1422	6	85333880	2.52e-09	6	85255819	85281712	25894	-	ENSBTAG00000038214	NA	protein_coding
1423	6	85230150	2.5e-10	6	85309030	85365114	56085	-	ENSBTAG00000011952	SULT1E1	protein_coding
1424	6	85265221	2.63e-10	6	85309030	85365114	56085	-	ENSBTAG00000011952	SULT1E1	protein_coding
1425	6	85271239	1.24e-07	6	85309030	85365114	56085	-	ENSBTAG00000011952	SULT1E1	protein_coding
1426	6	85274240	1.21e-05	6	85309030	85365114	56085	-	ENSBTAG00000011952	SULT1E1	protein_coding
1427	6	85333880	2.52e-09	6	85309030	85365114	56085	-	ENSBTAG00000011952	SULT1E1	protein_coding
1428	6	85420425	1.76e-05	6	85309030	85365114	56085	-	ENSBTAG00000011952	SULT1E1	protein_coding
1429	6	85459517	3.84e-06	6	85309030	85365114	56085	-	ENSBTAG00000011952	SULT1E1	protein_coding
1430	6	85333880	2.52e-09	6	85411118	85429268	18151	+	ENSBTAG00000007695	CSN1S1	protein_coding
1431	6	85420425	1.76e-05	6	85411118	85429268	18151	+	ENSBTAG00000007695	CSN1S1	protein_coding
1432	6	85459517	3.84e-06	6	85411118	85429268	18151	+	ENSBTAG00000007695	CSN1S1	protein_coding
1433	6	85465528	3.53e-06	6	85411118	85429268	18151	+	ENSBTAG00000007695	CSN1S1	protein_coding
1434	6	85522932	2.78e-05	6	85411118	85429268	18151	+	ENSBTAG00000007695	CSN1S1	protein_coding
1435	6	85525075	3.61e-05	6	85411118	85429268	18151	+	ENSBTAG00000007695	CSN1S1	protein_coding
1436	6	85420425	1.76e-05	6	85449164	85457744	8581	-	ENSBTAG00000002632	CSN2	protein_coding
1437	6	85459517	3.84e-06	6	85449164	85457744	8581	-	ENSBTAG00000002632	CSN2	protein_coding
1438	6	85465528	3.53e-06	6	85449164	85457744	8581	-	ENSBTAG00000002632	CSN2	protein_coding
1439	6	85522932	2.78e-05	6	85449164	85457744	8581	-	ENSBTAG00000002632	CSN2	protein_coding
1440	6	85525075	3.61e-05	6	85449164	85457744	8581	-	ENSBTAG00000002632	CSN2	protein_coding
1441	6	85420425	1.76e-05	6	85459411	85472039	12629	+	ENSBTAG00000048250	HSTN	protein_coding
1442	6	85459517	3.84e-06	6	85459411	85472039	12629	+	ENSBTAG00000048250	HSTN	protein_coding
1443	6	85465528	3.53e-06	6	85459411	85472039	12629	+	ENSBTAG00000048250	HSTN	protein_coding
1444	6	85522932	2.78e-05	6	85459411	85472039	12629	+	ENSBTAG00000048250	HSTN	protein_coding
1445	6	85525075	3.61e-05	6	85459411	85472039	12629	+	ENSBTAG00000048250	HSTN	protein_coding
1446	6	85459517	3.84e-06	6	85529905	85548556	18652	+	ENSBTAG00000005005	CSN1S2	protein_coding
1447	6	85465528	3.53e-06	6	85529905	85548556	18652	+	ENSBTAG00000005005	CSN1S2	protein_coding
1448	6	85522932	2.78e-05	6	85529905	85548556	18652	+	ENSBTAG00000005005	CSN1S2	protein_coding
1449	6	85525075	3.61e-05	6	85529905	85548556	18652	+	ENSBTAG00000005005	CSN1S2	protein_coding
1450	6	85585099	1.79e-07	6	85529905	85548556	18652	+	ENSBTAG00000005005	CSN1S2	protein_coding
1451	6	85592870	2.75e-05	6	85529905	85548556	18652	+	ENSBTAG00000005005	CSN1S2	protein_coding
1452	6	85632729	1.67e-09	6	85529905	85548556	18652	+	ENSBTAG00000005005	CSN1S2	protein_coding
1453	6	85635924	1.08e-08	6	85529905	85548556	18652	+	ENSBTAG00000005005	CSN1S2	protein_coding
1454	6	85643951	1.83e-07	6	85529905	85548556	18652	+	ENSBTAG00000005005	CSN1S2	protein_coding
1455	6	85648442	2.35e-07	6	85529905	85548556	18652	+	ENSBTAG00000005005	CSN1S2	protein_coding
1456	6	85459517	3.84e-06	6	85545075	85546586	1512	-	ENSBTAG00000052400	NA	protein_coding
1457	6	85465528	3.53e-06	6	85545075	85546586	1512	-	ENSBTAG00000052400	NA	protein_coding
1458	6	85522932	2.78e-05	6	85545075	85546586	1512	-	ENSBTAG00000052400	NA	protein_coding
1459	6	85525075	3.61e-05	6	85545075	85546586	1512	-	ENSBTAG00000052400	NA	protein_coding
1460	6	85585099	1.79e-07	6	85545075	85546586	1512	-	ENSBTAG00000052400	NA	protein_coding
1461	6	85592870	2.75e-05	6	85545075	85546586	1512	-	ENSBTAG00000052400	NA	protein_coding
1462	6	85632729	1.67e-09	6	85545075	85546586	1512	-	ENSBTAG00000052400	NA	protein_coding
1463	6	85635924	1.08e-08	6	85545075	85546586	1512	-	ENSBTAG00000052400	NA	protein_coding
1464	6	85643951	1.83e-07	6	85545075	85546586	1512	-	ENSBTAG00000052400	NA	protein_coding
1465	6	85522932	2.78e-05	6	85594474	85603326	8853	+	ENSBTAG00000006810	ODAM	protein_coding
1466	6	85525075	3.61e-05	6	85594474	85603326	8853	+	ENSBTAG00000006810	ODAM	protein_coding
1467	6	85585099	1.79e-07	6	85594474	85603326	8853	+	ENSBTAG00000006810	ODAM	protein_coding
1468	6	85592870	2.75e-05	6	85594474	85603326	8853	+	ENSBTAG00000006810	ODAM	protein_coding
1469	6	85632729	1.67e-09	6	85594474	85603326	8853	+	ENSBTAG00000006810	ODAM	protein_coding
1470	6	85635924	1.08e-08	6	85594474	85603326	8853	+	ENSBTAG00000006810	ODAM	protein_coding
1471	6	85643951	1.83e-07	6	85594474	85603326	8853	+	ENSBTAG00000006810	ODAM	protein_coding
1472	6	85648442	2.35e-07	6	85594474	85603326	8853	+	ENSBTAG00000006810	ODAM	protein_coding
1473	6	85659059	9.71e-12	6	85594474	85603326	8853	+	ENSBTAG00000006810	ODAM	protein_coding
1474	6	85674793	6.31e-11	6	85594474	85603326	8853	+	ENSBTAG00000006810	ODAM	protein_coding
1475	6	85686128	2.78e-07	6	85594474	85603326	8853	+	ENSBTAG00000006810	ODAM	protein_coding
1476	6	85688621	1.94e-12	6	85594474	85603326	8853	+	ENSBTAG00000006810	ODAM	protein_coding
1477	6	85697452	1.46e-09	6	85594474	85603326	8853	+	ENSBTAG00000006810	ODAM	protein_coding
1478	6	85698163	3.09e-08	6	85594474	85603326	8853	+	ENSBTAG00000006810	ODAM	protein_coding
1479	6	85585099	1.79e-07	6	85645854	85658926	13073	+	ENSBTAG00000039787	CSN3	protein_coding
1480	6	85592870	2.75e-05	6	85645854	85658926	13073	+	ENSBTAG00000039787	CSN3	protein_coding
1481	6	85632729	1.67e-09	6	85645854	85658926	13073	+	ENSBTAG00000039787	CSN3	protein_coding
1482	6	85635924	1.08e-08	6	85645854	85658926	13073	+	ENSBTAG00000039787	CSN3	protein_coding
1483	6	85643951	1.83e-07	6	85645854	85658926	13073	+	ENSBTAG00000039787	CSN3	protein_coding
1484	6	85648442	2.35e-07	6	85645854	85658926	13073	+	ENSBTAG00000039787	CSN3	protein_coding
1485	6	85659059	9.71e-12	6	85645854	85658926	13073	+	ENSBTAG00000039787	CSN3	protein_coding
1486	6	85674793	6.31e-11	6	85645854	85658926	13073	+	ENSBTAG00000039787	CSN3	protein_coding
1487	6	85686128	2.78e-07	6	85645854	85658926	13073	+	ENSBTAG00000039787	CSN3	protein_coding
1488	6	85688621	1.94e-12	6	85645854	85658926	13073	+	ENSBTAG00000039787	CSN3	protein_coding
1489	6	85697452	1.46e-09	6	85645854	85658926	13073	+	ENSBTAG00000039787	CSN3	protein_coding
1490	6	85698163	3.09e-08	6	85645854	85658926	13073	+	ENSBTAG00000039787	CSN3	protein_coding
1491	6	85703928	4.6e-08	6	85645854	85658926	13073	+	ENSBTAG00000039787	CSN3	protein_coding
1492	6	85726256	3.27e-07	6	85645854	85658926	13073	+	ENSBTAG00000039787	CSN3	protein_coding
1493	6	85585099	1.79e-07	6	85666770	85669336	2567	+	ENSBTAG00000049824	NA	lncRNA
1494	6	85592870	2.75e-05	6	85666770	85669336	2567	+	ENSBTAG00000049824	NA	lncRNA
1495	6	85632729	1.67e-09	6	85666770	85669336	2567	+	ENSBTAG00000049824	NA	lncRNA
1496	6	85635924	1.08e-08	6	85666770	85669336	2567	+	ENSBTAG00000049824	NA	lncRNA
1497	6	85643951	1.83e-07	6	85666770	85669336	2567	+	ENSBTAG00000049824	NA	lncRNA
1498	6	85648442	2.35e-07	6	85666770	85669336	2567	+	ENSBTAG00000049824	NA	lncRNA
1499	6	85659059	9.71e-12	6	85666770	85669336	2567	+	ENSBTAG00000049824	NA	lncRNA
1500	6	85674793	6.31e-11	6	85666770	85669336	2567	+	ENSBTAG00000049824	NA	lncRNA
1501	6	85686128	2.78e-07	6	85666770	85669336	2567	+	ENSBTAG00000049824	NA	lncRNA
1502	6	85688621	1.94e-12	6	85666770	85669336	2567	+	ENSBTAG00000049824	NA	lncRNA
1503	6	85697452	1.46e-09	6	85666770	85669336	2567	+	ENSBTAG00000049824	NA	lncRNA
1504	6	85698163	3.09e-08	6	85666770	85669336	2567	+	ENSBTAG00000049824	NA	lncRNA
1505	6	85703928	4.6e-08	6	85666770	85669336	2567	+	ENSBTAG00000049824	NA	lncRNA
1506	6	85726256	3.27e-07	6	85666770	85669336	2567	+	ENSBTAG00000049824	NA	lncRNA
1507	6	85635924	1.08e-08	6	85734578	85736670	2093	+	ENSBTAG00000019849	CABS1	protein_coding
1508	6	85643951	1.83e-07	6	85734578	85736670	2093	+	ENSBTAG00000019849	CABS1	protein_coding
1509	6	85648442	2.35e-07	6	85734578	85736670	2093	+	ENSBTAG00000019849	CABS1	protein_coding
1510	6	85659059	9.71e-12	6	85734578	85736670	2093	+	ENSBTAG00000019849	CABS1	protein_coding
1511	6	85674793	6.31e-11	6	85734578	85736670	2093	+	ENSBTAG00000019849	CABS1	protein_coding
1512	6	85686128	2.78e-07	6	85734578	85736670	2093	+	ENSBTAG00000019849	CABS1	protein_coding
1513	6	85688621	1.94e-12	6	85734578	85736670	2093	+	ENSBTAG00000019849	CABS1	protein_coding
1514	6	85697452	1.46e-09	6	85734578	85736670	2093	+	ENSBTAG00000019849	CABS1	protein_coding
1515	6	85698163	3.09e-08	6	85734578	85736670	2093	+	ENSBTAG00000019849	CABS1	protein_coding
1516	6	85703928	4.6e-08	6	85734578	85736670	2093	+	ENSBTAG00000019849	CABS1	protein_coding
1517	6	85726256	3.27e-07	6	85734578	85736670	2093	+	ENSBTAG00000019849	CABS1	protein_coding
1518	6	85837069	4.16e-06	6	85829541	85830410	870	+	ENSBTAG00000007816	NA	processed_pseudogene
1519	6	85843461	5.87e-06	6	85829541	85830410	870	+	ENSBTAG00000007816	NA	processed_pseudogene
1520	6	85844689	2.27e-06	6	85829541	85830410	870	+	ENSBTAG00000007816	NA	processed_pseudogene
1521	6	85865600	1.7e-05	6	85829541	85830410	870	+	ENSBTAG00000007816	NA	processed_pseudogene
1522	6	85874632	2.73e-09	6	85829541	85830410	870	+	ENSBTAG00000007816	NA	processed_pseudogene
1523	6	85879743	2.53e-05	6	85829541	85830410	870	+	ENSBTAG00000007816	NA	processed_pseudogene
1524	6	85837069	4.16e-06	6	85881436	85886455	5020	-	ENSBTAG00000048522	NA	pseudogene
1525	6	85843461	5.87e-06	6	85881436	85886455	5020	-	ENSBTAG00000048522	NA	pseudogene
1526	6	85844689	2.27e-06	6	85881436	85886455	5020	-	ENSBTAG00000048522	NA	pseudogene
1527	6	85865600	1.7e-05	6	85881436	85886455	5020	-	ENSBTAG00000048522	NA	pseudogene
1528	6	85874632	2.73e-09	6	85881436	85886455	5020	-	ENSBTAG00000048522	NA	pseudogene
1529	6	85879743	2.53e-05	6	85881436	85886455	5020	-	ENSBTAG00000048522	NA	pseudogene
1530	6	85970157	1.84e-05	6	85881436	85886455	5020	-	ENSBTAG00000048522	NA	pseudogene
1531	6	85977382	3.03e-07	6	85881436	85886455	5020	-	ENSBTAG00000048522	NA	pseudogene
1532	6	85980338	2.54e-05	6	85881436	85886455	5020	-	ENSBTAG00000048522	NA	pseudogene
1533	6	85837069	4.16e-06	6	85903762	85917242	13481	+	ENSBTAG00000002928	AMTN	protein_coding
1534	6	85843461	5.87e-06	6	85903762	85917242	13481	+	ENSBTAG00000002928	AMTN	protein_coding
1535	6	85844689	2.27e-06	6	85903762	85917242	13481	+	ENSBTAG00000002928	AMTN	protein_coding
1536	6	85865600	1.7e-05	6	85903762	85917242	13481	+	ENSBTAG00000002928	AMTN	protein_coding
1537	6	85874632	2.73e-09	6	85903762	85917242	13481	+	ENSBTAG00000002928	AMTN	protein_coding
1538	6	85879743	2.53e-05	6	85903762	85917242	13481	+	ENSBTAG00000002928	AMTN	protein_coding
1539	6	85970157	1.84e-05	6	85903762	85917242	13481	+	ENSBTAG00000002928	AMTN	protein_coding
1540	6	85977382	3.03e-07	6	85903762	85917242	13481	+	ENSBTAG00000002928	AMTN	protein_coding
1541	6	85980338	2.54e-05	6	85903762	85917242	13481	+	ENSBTAG00000002928	AMTN	protein_coding
1542	6	85986939	4.37e-06	6	85903762	85917242	13481	+	ENSBTAG00000002928	AMTN	protein_coding
1543	6	85874632	2.73e-09	6	85968067	85979382	11316	+	ENSBTAG00000004793	AMBN	protein_coding
1544	6	85879743	2.53e-05	6	85968067	85979382	11316	+	ENSBTAG00000004793	AMBN	protein_coding
1545	6	85970157	1.84e-05	6	85968067	85979382	11316	+	ENSBTAG00000004793	AMBN	protein_coding
1546	6	85977382	3.03e-07	6	85968067	85979382	11316	+	ENSBTAG00000004793	AMBN	protein_coding
1547	6	85980338	2.54e-05	6	85968067	85979382	11316	+	ENSBTAG00000004793	AMBN	protein_coding
1548	6	85986939	4.37e-06	6	85968067	85979382	11316	+	ENSBTAG00000004793	AMBN	protein_coding
1549	6	86035977	1.86e-06	6	85968067	85979382	11316	+	ENSBTAG00000004793	AMBN	protein_coding
1550	6	86037855	8.44e-07	6	85968067	85979382	11316	+	ENSBTAG00000004793	AMBN	protein_coding
1551	6	86041716	2.3e-06	6	85968067	85979382	11316	+	ENSBTAG00000004793	AMBN	protein_coding
1552	6	86058250	8.91e-06	6	85968067	85979382	11316	+	ENSBTAG00000004793	AMBN	protein_coding
1553	6	85970157	1.84e-05	6	86004178	86021548	17371	+	ENSBTAG00000010346	ENAM	protein_coding
1554	6	85977382	3.03e-07	6	86004178	86021548	17371	+	ENSBTAG00000010346	ENAM	protein_coding
1555	6	85980338	2.54e-05	6	86004178	86021548	17371	+	ENSBTAG00000010346	ENAM	protein_coding
1556	6	85986939	4.37e-06	6	86004178	86021548	17371	+	ENSBTAG00000010346	ENAM	protein_coding
1557	6	86035977	1.86e-06	6	86004178	86021548	17371	+	ENSBTAG00000010346	ENAM	protein_coding
1558	6	86037855	8.44e-07	6	86004178	86021548	17371	+	ENSBTAG00000010346	ENAM	protein_coding
1559	6	86041716	2.3e-06	6	86004178	86021548	17371	+	ENSBTAG00000010346	ENAM	protein_coding
1560	6	86058250	8.91e-06	6	86004178	86021548	17371	+	ENSBTAG00000010346	ENAM	protein_coding
1561	6	85970157	1.84e-05	6	86033000	86042396	9397	-	ENSBTAG00000018531	JCHAIN	protein_coding
1562	6	85977382	3.03e-07	6	86033000	86042396	9397	-	ENSBTAG00000018531	JCHAIN	protein_coding
1563	6	85980338	2.54e-05	6	86033000	86042396	9397	-	ENSBTAG00000018531	JCHAIN	protein_coding
1564	6	85986939	4.37e-06	6	86033000	86042396	9397	-	ENSBTAG00000018531	JCHAIN	protein_coding
1565	6	86035977	1.86e-06	6	86033000	86042396	9397	-	ENSBTAG00000018531	JCHAIN	protein_coding
1566	6	86037855	8.44e-07	6	86033000	86042396	9397	-	ENSBTAG00000018531	JCHAIN	protein_coding
1567	6	86041716	2.3e-06	6	86033000	86042396	9397	-	ENSBTAG00000018531	JCHAIN	protein_coding
1568	6	86058250	8.91e-06	6	86033000	86042396	9397	-	ENSBTAG00000018531	JCHAIN	protein_coding
1569	6	85970157	1.84e-05	6	86052159	86053553	1395	-	ENSBTAG00000055134	NA	protein_coding
1570	6	85977382	3.03e-07	6	86052159	86053553	1395	-	ENSBTAG00000055134	NA	protein_coding
1571	6	85980338	2.54e-05	6	86052159	86053553	1395	-	ENSBTAG00000055134	NA	protein_coding
1572	6	85986939	4.37e-06	6	86052159	86053553	1395	-	ENSBTAG00000055134	NA	protein_coding
1573	6	86035977	1.86e-06	6	86052159	86053553	1395	-	ENSBTAG00000055134	NA	protein_coding
1574	6	86037855	8.44e-07	6	86052159	86053553	1395	-	ENSBTAG00000055134	NA	protein_coding
1575	6	86041716	2.3e-06	6	86052159	86053553	1395	-	ENSBTAG00000055134	NA	protein_coding
1576	6	86058250	8.91e-06	6	86052159	86053553	1395	-	ENSBTAG00000055134	NA	protein_coding
1577	6	85977382	3.03e-07	6	86071697	86073121	1425	+	ENSBTAG00000009310	UTP3	protein_coding
1578	6	85980338	2.54e-05	6	86071697	86073121	1425	+	ENSBTAG00000009310	UTP3	protein_coding
1579	6	85986939	4.37e-06	6	86071697	86073121	1425	+	ENSBTAG00000009310	UTP3	protein_coding
1580	6	86035977	1.86e-06	6	86071697	86073121	1425	+	ENSBTAG00000009310	UTP3	protein_coding
1581	6	86037855	8.44e-07	6	86071697	86073121	1425	+	ENSBTAG00000009310	UTP3	protein_coding
1582	6	86041716	2.3e-06	6	86071697	86073121	1425	+	ENSBTAG00000009310	UTP3	protein_coding
1583	6	86058250	8.91e-06	6	86071697	86073121	1425	+	ENSBTAG00000009310	UTP3	protein_coding
1584	6	86156783	2.77e-05	6	86071697	86073121	1425	+	ENSBTAG00000009310	UTP3	protein_coding
1585	6	86165541	2.08e-08	6	86071697	86073121	1425	+	ENSBTAG00000009310	UTP3	protein_coding
1586	6	86035977	1.86e-06	6	86092957	86171203	78247	+	ENSBTAG00000016795	RUFY3	protein_coding
1587	6	86037855	8.44e-07	6	86092957	86171203	78247	+	ENSBTAG00000016795	RUFY3	protein_coding
1588	6	86041716	2.3e-06	6	86092957	86171203	78247	+	ENSBTAG00000016795	RUFY3	protein_coding
1589	6	86058250	8.91e-06	6	86092957	86171203	78247	+	ENSBTAG00000016795	RUFY3	protein_coding
1590	6	86156783	2.77e-05	6	86092957	86171203	78247	+	ENSBTAG00000016795	RUFY3	protein_coding
1591	6	86165541	2.08e-08	6	86092957	86171203	78247	+	ENSBTAG00000016795	RUFY3	protein_coding
1592	6	86177559	1.64e-09	6	86092957	86171203	78247	+	ENSBTAG00000016795	RUFY3	protein_coding
1593	6	86185496	4.45e-10	6	86092957	86171203	78247	+	ENSBTAG00000016795	RUFY3	protein_coding
1594	6	86187422	5.91e-10	6	86092957	86171203	78247	+	ENSBTAG00000016795	RUFY3	protein_coding
1595	6	86198081	1.35e-07	6	86092957	86171203	78247	+	ENSBTAG00000016795	RUFY3	protein_coding
1596	6	86203030	2.32e-09	6	86092957	86171203	78247	+	ENSBTAG00000016795	RUFY3	protein_coding
1597	6	86216186	1.69e-05	6	86092957	86171203	78247	+	ENSBTAG00000016795	RUFY3	protein_coding
1598	6	86220539	1.91e-05	6	86092957	86171203	78247	+	ENSBTAG00000016795	RUFY3	protein_coding
1599	6	86221365	1.41e-05	6	86092957	86171203	78247	+	ENSBTAG00000016795	RUFY3	protein_coding
1600	6	86223535	3.11e-10	6	86092957	86171203	78247	+	ENSBTAG00000016795	RUFY3	protein_coding
1601	6	86232701	9.85e-10	6	86092957	86171203	78247	+	ENSBTAG00000016795	RUFY3	protein_coding
1602	6	86234966	2.64e-06	6	86092957	86171203	78247	+	ENSBTAG00000016795	RUFY3	protein_coding
1603	6	86256833	1.77e-05	6	86092957	86171203	78247	+	ENSBTAG00000016795	RUFY3	protein_coding
1604	6	86265337	2.93e-06	6	86092957	86171203	78247	+	ENSBTAG00000016795	RUFY3	protein_coding
1605	6	86266101	1.75e-05	6	86092957	86171203	78247	+	ENSBTAG00000016795	RUFY3	protein_coding
1606	6	86267766	4.01e-06	6	86092957	86171203	78247	+	ENSBTAG00000016795	RUFY3	protein_coding
1607	6	86268015	4.19e-10	6	86092957	86171203	78247	+	ENSBTAG00000016795	RUFY3	protein_coding
1608	6	86268561	1.44e-06	6	86092957	86171203	78247	+	ENSBTAG00000016795	RUFY3	protein_coding
1609	6	86156783	2.77e-05	6	86196005	86214840	18836	-	ENSBTAG00000008577	GRSF1	protein_coding
1610	6	86165541	2.08e-08	6	86196005	86214840	18836	-	ENSBTAG00000008577	GRSF1	protein_coding
1611	6	86177559	1.64e-09	6	86196005	86214840	18836	-	ENSBTAG00000008577	GRSF1	protein_coding
1612	6	86185496	4.45e-10	6	86196005	86214840	18836	-	ENSBTAG00000008577	GRSF1	protein_coding
1613	6	86187422	5.91e-10	6	86196005	86214840	18836	-	ENSBTAG00000008577	GRSF1	protein_coding
1614	6	86198081	1.35e-07	6	86196005	86214840	18836	-	ENSBTAG00000008577	GRSF1	protein_coding
1615	6	86203030	2.32e-09	6	86196005	86214840	18836	-	ENSBTAG00000008577	GRSF1	protein_coding
1616	6	86216186	1.69e-05	6	86196005	86214840	18836	-	ENSBTAG00000008577	GRSF1	protein_coding
1617	6	86220539	1.91e-05	6	86196005	86214840	18836	-	ENSBTAG00000008577	GRSF1	protein_coding
1618	6	86221365	1.41e-05	6	86196005	86214840	18836	-	ENSBTAG00000008577	GRSF1	protein_coding
1619	6	86223535	3.11e-10	6	86196005	86214840	18836	-	ENSBTAG00000008577	GRSF1	protein_coding
1620	6	86232701	9.85e-10	6	86196005	86214840	18836	-	ENSBTAG00000008577	GRSF1	protein_coding
1621	6	86234966	2.64e-06	6	86196005	86214840	18836	-	ENSBTAG00000008577	GRSF1	protein_coding
1622	6	86256833	1.77e-05	6	86196005	86214840	18836	-	ENSBTAG00000008577	GRSF1	protein_coding
1623	6	86265337	2.93e-06	6	86196005	86214840	18836	-	ENSBTAG00000008577	GRSF1	protein_coding
1624	6	86266101	1.75e-05	6	86196005	86214840	18836	-	ENSBTAG00000008577	GRSF1	protein_coding
1625	6	86267766	4.01e-06	6	86196005	86214840	18836	-	ENSBTAG00000008577	GRSF1	protein_coding
1626	6	86268015	4.19e-10	6	86196005	86214840	18836	-	ENSBTAG00000008577	GRSF1	protein_coding
1627	6	86268561	1.44e-06	6	86196005	86214840	18836	-	ENSBTAG00000008577	GRSF1	protein_coding
1628	6	86156783	2.77e-05	6	86229230	86230375	1146	-	ENSBTAG00000051236	NA	protein_coding
1629	6	86165541	2.08e-08	6	86229230	86230375	1146	-	ENSBTAG00000051236	NA	protein_coding
1630	6	86177559	1.64e-09	6	86229230	86230375	1146	-	ENSBTAG00000051236	NA	protein_coding
1631	6	86185496	4.45e-10	6	86229230	86230375	1146	-	ENSBTAG00000051236	NA	protein_coding
1632	6	86187422	5.91e-10	6	86229230	86230375	1146	-	ENSBTAG00000051236	NA	protein_coding
1633	6	86198081	1.35e-07	6	86229230	86230375	1146	-	ENSBTAG00000051236	NA	protein_coding
1634	6	86203030	2.32e-09	6	86229230	86230375	1146	-	ENSBTAG00000051236	NA	protein_coding
1635	6	86216186	1.69e-05	6	86229230	86230375	1146	-	ENSBTAG00000051236	NA	protein_coding
1636	6	86220539	1.91e-05	6	86229230	86230375	1146	-	ENSBTAG00000051236	NA	protein_coding
1637	6	86221365	1.41e-05	6	86229230	86230375	1146	-	ENSBTAG00000051236	NA	protein_coding
1638	6	86223535	3.11e-10	6	86229230	86230375	1146	-	ENSBTAG00000051236	NA	protein_coding
1639	6	86232701	9.85e-10	6	86229230	86230375	1146	-	ENSBTAG00000051236	NA	protein_coding
1640	6	86234966	2.64e-06	6	86229230	86230375	1146	-	ENSBTAG00000051236	NA	protein_coding
1641	6	86256833	1.77e-05	6	86229230	86230375	1146	-	ENSBTAG00000051236	NA	protein_coding
1642	6	86265337	2.93e-06	6	86229230	86230375	1146	-	ENSBTAG00000051236	NA	protein_coding
1643	6	86266101	1.75e-05	6	86229230	86230375	1146	-	ENSBTAG00000051236	NA	protein_coding
1644	6	86267766	4.01e-06	6	86229230	86230375	1146	-	ENSBTAG00000051236	NA	protein_coding
1645	6	86268015	4.19e-10	6	86229230	86230375	1146	-	ENSBTAG00000051236	NA	protein_coding
1646	6	86268561	1.44e-06	6	86229230	86230375	1146	-	ENSBTAG00000051236	NA	protein_coding
1647	6	86156783	2.77e-05	6	86250301	86308361	58061	+	ENSBTAG00000016290	MOB1B	protein_coding
1648	6	86165541	2.08e-08	6	86250301	86308361	58061	+	ENSBTAG00000016290	MOB1B	protein_coding
1649	6	86177559	1.64e-09	6	86250301	86308361	58061	+	ENSBTAG00000016290	MOB1B	protein_coding
1650	6	86185496	4.45e-10	6	86250301	86308361	58061	+	ENSBTAG00000016290	MOB1B	protein_coding
1651	6	86187422	5.91e-10	6	86250301	86308361	58061	+	ENSBTAG00000016290	MOB1B	protein_coding
1652	6	86198081	1.35e-07	6	86250301	86308361	58061	+	ENSBTAG00000016290	MOB1B	protein_coding
1653	6	86203030	2.32e-09	6	86250301	86308361	58061	+	ENSBTAG00000016290	MOB1B	protein_coding
1654	6	86216186	1.69e-05	6	86250301	86308361	58061	+	ENSBTAG00000016290	MOB1B	protein_coding
1655	6	86220539	1.91e-05	6	86250301	86308361	58061	+	ENSBTAG00000016290	MOB1B	protein_coding
1656	6	86221365	1.41e-05	6	86250301	86308361	58061	+	ENSBTAG00000016290	MOB1B	protein_coding
1657	6	86223535	3.11e-10	6	86250301	86308361	58061	+	ENSBTAG00000016290	MOB1B	protein_coding
1658	6	86232701	9.85e-10	6	86250301	86308361	58061	+	ENSBTAG00000016290	MOB1B	protein_coding
1659	6	86234966	2.64e-06	6	86250301	86308361	58061	+	ENSBTAG00000016290	MOB1B	protein_coding
1660	6	86256833	1.77e-05	6	86250301	86308361	58061	+	ENSBTAG00000016290	MOB1B	protein_coding
1661	6	86265337	2.93e-06	6	86250301	86308361	58061	+	ENSBTAG00000016290	MOB1B	protein_coding
1662	6	86266101	1.75e-05	6	86250301	86308361	58061	+	ENSBTAG00000016290	MOB1B	protein_coding
1663	6	86267766	4.01e-06	6	86250301	86308361	58061	+	ENSBTAG00000016290	MOB1B	protein_coding
1664	6	86268015	4.19e-10	6	86250301	86308361	58061	+	ENSBTAG00000016290	MOB1B	protein_coding
1665	6	86268561	1.44e-06	6	86250301	86308361	58061	+	ENSBTAG00000016290	MOB1B	protein_coding
1666	6	86353950	2.61e-09	6	86250301	86308361	58061	+	ENSBTAG00000016290	MOB1B	protein_coding
1667	6	86370760	5.61e-08	6	86250301	86308361	58061	+	ENSBTAG00000016290	MOB1B	protein_coding
1668	6	86371461	6.04e-08	6	86250301	86308361	58061	+	ENSBTAG00000016290	MOB1B	protein_coding
1669	6	86220539	1.91e-05	6	86319005	86345274	26270	+	ENSBTAG00000012397	DCK	protein_coding
1670	6	86221365	1.41e-05	6	86319005	86345274	26270	+	ENSBTAG00000012397	DCK	protein_coding
1671	6	86223535	3.11e-10	6	86319005	86345274	26270	+	ENSBTAG00000012397	DCK	protein_coding
1672	6	86232701	9.85e-10	6	86319005	86345274	26270	+	ENSBTAG00000012397	DCK	protein_coding
1673	6	86234966	2.64e-06	6	86319005	86345274	26270	+	ENSBTAG00000012397	DCK	protein_coding
1674	6	86256833	1.77e-05	6	86319005	86345274	26270	+	ENSBTAG00000012397	DCK	protein_coding
1675	6	86265337	2.93e-06	6	86319005	86345274	26270	+	ENSBTAG00000012397	DCK	protein_coding
1676	6	86266101	1.75e-05	6	86319005	86345274	26270	+	ENSBTAG00000012397	DCK	protein_coding
1677	6	86267766	4.01e-06	6	86319005	86345274	26270	+	ENSBTAG00000012397	DCK	protein_coding
1678	6	86268015	4.19e-10	6	86319005	86345274	26270	+	ENSBTAG00000012397	DCK	protein_coding
1679	6	86268561	1.44e-06	6	86319005	86345274	26270	+	ENSBTAG00000012397	DCK	protein_coding
1680	6	86353950	2.61e-09	6	86319005	86345274	26270	+	ENSBTAG00000012397	DCK	protein_coding
1681	6	86370760	5.61e-08	6	86319005	86345274	26270	+	ENSBTAG00000012397	DCK	protein_coding
1682	6	86371461	6.04e-08	6	86319005	86345274	26270	+	ENSBTAG00000012397	DCK	protein_coding
1683	6	86415910	1.35e-06	6	86319005	86345274	26270	+	ENSBTAG00000012397	DCK	protein_coding
1684	6	86353950	2.61e-09	6	86381836	86809131	427296	+	ENSBTAG00000002348	SLC4A4	protein_coding
1685	6	86370760	5.61e-08	6	86381836	86809131	427296	+	ENSBTAG00000002348	SLC4A4	protein_coding
1686	6	86371461	6.04e-08	6	86381836	86809131	427296	+	ENSBTAG00000002348	SLC4A4	protein_coding
1687	6	86415910	1.35e-06	6	86381836	86809131	427296	+	ENSBTAG00000002348	SLC4A4	protein_coding
1688	6	86453586	1.61e-06	6	86381836	86809131	427296	+	ENSBTAG00000002348	SLC4A4	protein_coding
1689	6	86455152	2.64e-06	6	86381836	86809131	427296	+	ENSBTAG00000002348	SLC4A4	protein_coding
1690	6	86480439	3.27e-05	6	86381836	86809131	427296	+	ENSBTAG00000002348	SLC4A4	protein_coding
1691	6	86497071	1.94e-07	6	86381836	86809131	427296	+	ENSBTAG00000002348	SLC4A4	protein_coding
1692	6	86515973	1.39e-05	6	86381836	86809131	427296	+	ENSBTAG00000002348	SLC4A4	protein_coding
1693	6	86532123	4.49e-06	6	86381836	86809131	427296	+	ENSBTAG00000002348	SLC4A4	protein_coding
1694	6	86536614	1.46e-05	6	86381836	86809131	427296	+	ENSBTAG00000002348	SLC4A4	protein_coding
1695	6	86548904	1.21e-05	6	86381836	86809131	427296	+	ENSBTAG00000002348	SLC4A4	protein_coding
1696	6	86578495	5.95e-06	6	86381836	86809131	427296	+	ENSBTAG00000002348	SLC4A4	protein_coding
1697	6	86635102	3.51e-08	6	86381836	86809131	427296	+	ENSBTAG00000002348	SLC4A4	protein_coding
1698	6	86635614	2.2e-07	6	86381836	86809131	427296	+	ENSBTAG00000002348	SLC4A4	protein_coding
1699	6	86636293	3.38e-07	6	86381836	86809131	427296	+	ENSBTAG00000002348	SLC4A4	protein_coding
1700	6	86636564	5.9e-07	6	86381836	86809131	427296	+	ENSBTAG00000002348	SLC4A4	protein_coding
1701	6	86651130	2.02e-07	6	86381836	86809131	427296	+	ENSBTAG00000002348	SLC4A4	protein_coding
1702	6	86652150	1.97e-05	6	86381836	86809131	427296	+	ENSBTAG00000002348	SLC4A4	protein_coding
1703	6	86652511	5.81e-07	6	86381836	86809131	427296	+	ENSBTAG00000002348	SLC4A4	protein_coding
1704	6	86698286	7.1e-06	6	86381836	86809131	427296	+	ENSBTAG00000002348	SLC4A4	protein_coding
1705	6	86699213	1.82e-05	6	86381836	86809131	427296	+	ENSBTAG00000002348	SLC4A4	protein_coding
1706	6	86701649	2.32e-07	6	86381836	86809131	427296	+	ENSBTAG00000002348	SLC4A4	protein_coding
1707	6	86702456	2.13e-05	6	86381836	86809131	427296	+	ENSBTAG00000002348	SLC4A4	protein_coding
1708	6	86702836	3.57e-05	6	86381836	86809131	427296	+	ENSBTAG00000002348	SLC4A4	protein_coding
1709	6	86712051	7.82e-07	6	86381836	86809131	427296	+	ENSBTAG00000002348	SLC4A4	protein_coding
1710	6	86714037	1.14e-07	6	86381836	86809131	427296	+	ENSBTAG00000002348	SLC4A4	protein_coding
1711	6	86727985	3.74e-08	6	86381836	86809131	427296	+	ENSBTAG00000002348	SLC4A4	protein_coding
1712	6	86735903	7.8e-06	6	86381836	86809131	427296	+	ENSBTAG00000002348	SLC4A4	protein_coding
1713	6	86737668	2.53e-08	6	86381836	86809131	427296	+	ENSBTAG00000002348	SLC4A4	protein_coding
1714	6	86767247	4.85e-08	6	86381836	86809131	427296	+	ENSBTAG00000002348	SLC4A4	protein_coding
1715	6	86774158	3.87e-09	6	86381836	86809131	427296	+	ENSBTAG00000002348	SLC4A4	protein_coding
1716	6	86788058	2.44e-08	6	86381836	86809131	427296	+	ENSBTAG00000002348	SLC4A4	protein_coding
1717	6	86794558	3.31e-08	6	86381836	86809131	427296	+	ENSBTAG00000002348	SLC4A4	protein_coding
1718	6	86795218	2.97e-08	6	86381836	86809131	427296	+	ENSBTAG00000002348	SLC4A4	protein_coding
1719	6	86797601	1.67e-09	6	86381836	86809131	427296	+	ENSBTAG00000002348	SLC4A4	protein_coding
1720	6	86801924	1.97e-07	6	86381836	86809131	427296	+	ENSBTAG00000002348	SLC4A4	protein_coding
1721	6	86884561	3.95e-06	6	86381836	86809131	427296	+	ENSBTAG00000002348	SLC4A4	protein_coding
1722	6	86893467	2.34e-05	6	86381836	86809131	427296	+	ENSBTAG00000002348	SLC4A4	protein_coding
1723	6	86884561	3.95e-06	6	86953984	87007062	53079	-	ENSBTAG00000013718	GC	protein_coding
1724	6	86893467	2.34e-05	6	86953984	87007062	53079	-	ENSBTAG00000013718	GC	protein_coding
1725	6	86893467	2.34e-05	6	86985349	86987171	1823	-	ENSBTAG00000049290	NA	protein_coding
1726	7	21655307	2.51e-05	7	21565591	21590781	25191	+	ENSBTAG00000008609	SEPTIN8	protein_coding
1727	7	21655307	2.51e-05	7	21589912	21595092	5181	-	ENSBTAG00000031246	CCNI2	protein_coding
1728	7	21655307	2.51e-05	7	21600405	21687757	87353	+	ENSBTAG00000025477	KIF3A	protein_coding
1729	7	21655307	2.51e-05	7	21696248	21704136	7889	-	ENSBTAG00000015957	IL4	protein_coding
1730	7	21655307	2.51e-05	7	21720737	21723568	2832	-	ENSBTAG00000015953	IL13	protein_coding
1731	7	104076138	1.1e-05	7	104041324	104041430	107	-	ENSBTAG00000044325	U6	snRNA
1732	8	1164183	1.51e-05	8	702606	1069003	366398	+	ENSBTAG00000001081	PALLD	protein_coding
1733	8	1164183	1.51e-05	8	1083274	1107894	24621	-	ENSBTAG00000022013	CBR4	protein_coding
1734	8	1164183	1.51e-05	8	1162186	1318002	155817	-	ENSBTAG00000001508	SH3RF1	protein_coding
1735	8	1858623	1.32e-05	8	1832165	1879414	47250	-	ENSBTAG00000019539	MFAP3L	protein_coding
1736	8	1868612	2.86e-06	8	1832165	1879414	47250	-	ENSBTAG00000019539	MFAP3L	protein_coding
1737	8	1910972	3.31e-05	8	1832165	1879414	47250	-	ENSBTAG00000019539	MFAP3L	protein_coding
1738	8	1858623	1.32e-05	8	1880400	1882997	2598	+	ENSBTAG00000051098	NA	lncRNA
1739	8	1868612	2.86e-06	8	1880400	1882997	2598	+	ENSBTAG00000051098	NA	lncRNA
1740	8	1910972	3.31e-05	8	1880400	1882997	2598	+	ENSBTAG00000051098	NA	lncRNA
1741	8	1858623	1.32e-05	8	1928243	1952612	24370	-	ENSBTAG00000050967	AADAT	protein_coding
1742	8	1868612	2.86e-06	8	1928243	1952612	24370	-	ENSBTAG00000050967	AADAT	protein_coding
1743	8	1910972	3.31e-05	8	1928243	1952612	24370	-	ENSBTAG00000050967	AADAT	protein_coding
1744	8	1868612	2.86e-06	8	1963622	2000436	36815	-	ENSBTAG00000010326	AADAT	protein_coding
1745	8	1910972	3.31e-05	8	1963622	2000436	36815	-	ENSBTAG00000010326	AADAT	protein_coding
1746	8	24731112	6.02e-06	8	24532716	24812024	279309	+	ENSBTAG00000043972	SLC24A2	protein_coding
1747	8	24731112	6.02e-06	8	24815312	24817877	2566	+	ENSBTAG00000054622	NA	protein_coding
1748	9	23283862	1.18e-05	9	23131908	23352169	220262	-	ENSBTAG00000005681	ME1	protein_coding
1749	9	23289838	2.05e-06	9	23131908	23352169	220262	-	ENSBTAG00000005681	ME1	protein_coding
1750	9	26096247	1.47e-07	9	25985764	26078941	93178	-	ENSBTAG00000003336	TPD52L1	protein_coding
1751	9	26102093	1.77e-06	9	25985764	26078941	93178	-	ENSBTAG00000003336	TPD52L1	protein_coding
1752	9	26103917	4.56e-08	9	25985764	26078941	93178	-	ENSBTAG00000003336	TPD52L1	protein_coding
1753	9	26108484	2.68e-05	9	25985764	26078941	93178	-	ENSBTAG00000003336	TPD52L1	protein_coding
1754	9	26116627	1.18e-06	9	25985764	26078941	93178	-	ENSBTAG00000003336	TPD52L1	protein_coding
1755	9	26145513	3.31e-07	9	25985764	26078941	93178	-	ENSBTAG00000003336	TPD52L1	protein_coding
1756	9	26096247	1.47e-07	9	26117013	26238645	121633	-	ENSBTAG00000033961	RNF217	protein_coding
1757	9	26102093	1.77e-06	9	26117013	26238645	121633	-	ENSBTAG00000033961	RNF217	protein_coding
1758	9	26103917	4.56e-08	9	26117013	26238645	121633	-	ENSBTAG00000033961	RNF217	protein_coding
1759	9	26108484	2.68e-05	9	26117013	26238645	121633	-	ENSBTAG00000033961	RNF217	protein_coding
1760	9	26116627	1.18e-06	9	26117013	26238645	121633	-	ENSBTAG00000033961	RNF217	protein_coding
1761	9	26145513	3.31e-07	9	26117013	26238645	121633	-	ENSBTAG00000033961	RNF217	protein_coding
1762	9	26179637	1.07e-06	9	26117013	26238645	121633	-	ENSBTAG00000033961	RNF217	protein_coding
1763	9	26190873	6.19e-07	9	26117013	26238645	121633	-	ENSBTAG00000033961	RNF217	protein_coding
1764	9	26205376	2.76e-07	9	26117013	26238645	121633	-	ENSBTAG00000033961	RNF217	protein_coding
1765	9	26205416	5.35e-08	9	26117013	26238645	121633	-	ENSBTAG00000033961	RNF217	protein_coding
1766	9	26205430	2.05e-07	9	26117013	26238645	121633	-	ENSBTAG00000033961	RNF217	protein_coding
1767	9	26210172	3.21e-05	9	26117013	26238645	121633	-	ENSBTAG00000033961	RNF217	protein_coding
1768	9	26213327	5.55e-06	9	26117013	26238645	121633	-	ENSBTAG00000033961	RNF217	protein_coding
1769	9	26215111	1.49e-06	9	26117013	26238645	121633	-	ENSBTAG00000033961	RNF217	protein_coding
1770	9	26230775	2.75e-07	9	26117013	26238645	121633	-	ENSBTAG00000033961	RNF217	protein_coding
1771	9	26231826	7.06e-06	9	26117013	26238645	121633	-	ENSBTAG00000033961	RNF217	protein_coding
1772	9	26233234	5.36e-07	9	26117013	26238645	121633	-	ENSBTAG00000033961	RNF217	protein_coding
1773	9	26841998	2.47e-05	9	26897352	27146308	248957	-	ENSBTAG00000033195	NA	protein_coding
1774	9	27814178	2.3e-05	9	27700837	27786164	85328	+	ENSBTAG00000038849	NA	protein_coding
1775	9	38597940	1.61e-05	9	38628871	38780948	152078	+	ENSBTAG00000011851	FYN	protein_coding
1776	9	49774132	1.96e-05	9	49838577	49838771	195	+	ENSBTAG00000014104	NA	protein_coding
1777	9	49775916	1.39e-05	9	49838577	49838771	195	+	ENSBTAG00000014104	NA	protein_coding
1778	9	56740697	2.38e-05	9	56643939	56645654	1716	+	ENSBTAG00000003743	NA	protein_coding
1779	9	56740697	2.38e-05	9	56751222	56958827	207606	+	ENSBTAG00000021420	EPHA7	protein_coding
1780	9	59748946	3.07e-05	9	59679581	59744280	64700	+	ENSBTAG00000002625	MAP3K7	protein_coding
1781	9	60774965	2.88e-05	9	60560040	60742901	182862	-	ENSBTAG00000003455	ANKRD6	protein_coding
1782	9	60775116	1.35e-05	9	60560040	60742901	182862	-	ENSBTAG00000003455	ANKRD6	protein_coding
1783	9	60774965	2.88e-05	9	60708504	60708608	105	+	ENSBTAG00000044854	U6	snRNA
1784	9	60775116	1.35e-05	9	60708504	60708608	105	+	ENSBTAG00000044854	U6	snRNA
1785	9	60774965	2.88e-05	9	60753191	60754445	1255	+	ENSBTAG00000050934	NA	protein_coding
1786	9	60775116	1.35e-05	9	60753191	60754445	1255	+	ENSBTAG00000050934	NA	protein_coding
1787	9	60774965	2.88e-05	9	60762595	60800465	37871	+	ENSBTAG00000018438	RRAGD	protein_coding
1788	9	60775116	1.35e-05	9	60762595	60800465	37871	+	ENSBTAG00000018438	RRAGD	protein_coding
1789	9	60774965	2.88e-05	9	60811836	60836538	24703	+	ENSBTAG00000018436	UBE2J1	protein_coding
1790	9	60775116	1.35e-05	9	60811836	60836538	24703	+	ENSBTAG00000018436	UBE2J1	protein_coding
1791	9	60774965	2.88e-05	9	60812926	60813013	88	+	ENSBTAG00000047037	bta-mir-2903	miRNA
1792	9	60775116	1.35e-05	9	60812926	60813013	88	+	ENSBTAG00000047037	bta-mir-2903	miRNA
1793	9	60774965	2.88e-05	9	60845210	60946360	101151	+	ENSBTAG00000011672	GABRR1	protein_coding
1794	9	60775116	1.35e-05	9	60845210	60946360	101151	+	ENSBTAG00000011672	GABRR1	protein_coding
1795	9	61859173	1.33e-05	9	61744572	61774118	29547	+	ENSBTAG00000054523	CNR1	protein_coding
1796	9	61859173	1.33e-05	9	61867833	61898259	30427	-	ENSBTAG00000019469	SPACA1	protein_coding
1797	9	61950514	3.08e-06	9	61867833	61898259	30427	-	ENSBTAG00000019469	SPACA1	protein_coding
1798	9	62293307	1.14e-05	9	62239189	62262030	22842	+	ENSBTAG00000003764	AKIRIN2	protein_coding
1799	9	62348321	7.95e-06	9	62239189	62262030	22842	+	ENSBTAG00000003764	AKIRIN2	protein_coding
1800	9	62293307	1.14e-05	9	62267857	62337163	69307	-	ENSBTAG00000016969	ORC3	protein_coding
1801	9	62348321	7.95e-06	9	62267857	62337163	69307	-	ENSBTAG00000016969	ORC3	protein_coding
1802	9	62293307	1.14e-05	9	62336702	62417666	80965	+	ENSBTAG00000016967	RARS2	protein_coding
1803	9	62348321	7.95e-06	9	62336702	62417666	80965	+	ENSBTAG00000016967	RARS2	protein_coding
1804	9	62348321	7.95e-06	9	62413961	62445501	31541	-	ENSBTAG00000014057	SLC35A1	protein_coding
1805	9	62348321	7.95e-06	9	62423990	62424090	101	+	ENSBTAG00000045442	5S_rRNA	rRNA
1806	9	63279839	1.72e-05	9	63226513	63226639	127	-	ENSBTAG00000042530	SNORD22	snoRNA
1807	9	66271818	1.05e-05	9	66006739	66619640	612902	-	ENSBTAG00000020829	PTPRK	protein_coding
1808	9	66271818	1.05e-05	9	66331761	66331868	108	+	ENSBTAG00000043845	U6	snRNA
1809	10	2144370	4.02e-06	10	2105418	2106513	1096	+	ENSBTAG00000050601	NA	protein_coding
1810	10	2144370	4.02e-06	10	2121825	2127227	5403	-	ENSBTAG00000051430	NA	protein_coding
1811	10	2214558	3.45e-05	10	2121825	2127227	5403	-	ENSBTAG00000051430	NA	protein_coding
1812	10	2144370	4.02e-06	10	2213062	2245525	32464	+	ENSBTAG00000011338	NREP	protein_coding
1813	10	2214558	3.45e-05	10	2213062	2245525	32464	+	ENSBTAG00000011338	NREP	protein_coding
1814	10	2214558	3.45e-05	10	2284386	2291785	7400	+	ENSBTAG00000048541	NA	lncRNA
1815	10	2214558	3.45e-05	10	2296684	2323467	26784	+	ENSBTAG00000052475	NA	lncRNA
1816	10	3741536	2.82e-05	10	3734941	3735099	159	+	ENSBTAG00000053655	NA	protein_coding
1817	10	3741725	7.87e-06	10	3734941	3735099	159	+	ENSBTAG00000053655	NA	protein_coding
1818	10	4095781	2.02e-05	10	3972433	4015816	43384	-	ENSBTAG00000014027	TRIM36	protein_coding
1819	10	4095781	2.02e-05	10	4050987	4104900	53914	-	ENSBTAG00000001895	PGGT1B	protein_coding
1820	10	4095781	2.02e-05	10	4108967	4139252	30286	-	ENSBTAG00000001898	CCDC112	protein_coding
1821	10	4095781	2.02e-05	10	4120471	4121550	1080	+	ENSBTAG00000053987	NA	protein_coding
1822	10	4095781	2.02e-05	10	4175143	4175605	463	+	ENSBTAG00000049873	NA	protein_coding
1823	10	23479138	3.16e-05	10	23395541	23396355	815	-	ENSBTAG00000052729	NA	protein_coding
1824	10	23479138	3.16e-05	10	23439107	23439403	297	-	ENSBTAG00000052011	NA	TR_V_gene
1825	10	23479138	3.16e-05	10	23535563	23536167	605	-	ENSBTAG00000051554	NA	protein_coding
1826	10	23479138	3.16e-05	10	23541649	23542543	895	-	ENSBTAG00000048374	NA	protein_coding
1827	10	40647347	2.08e-06	10	40681124	40681282	159	-	ENSBTAG00000034580	NA	protein_coding
1828	10	46048106	2.29e-05	10	45948472	46088593	140122	+	ENSBTAG00000011820	DAPK2	protein_coding
1829	10	46281774	1.23e-05	10	46185094	46254294	69201	+	ENSBTAG00000053677	HERC1	protein_coding
1830	10	46281774	1.23e-05	10	46308841	46319176	10336	+	ENSBTAG00000052707	NA	protein_coding
1831	10	46281774	1.23e-05	10	46323963	46328457	4495	+	ENSBTAG00000051076	NA	protein_coding
1832	10	46281774	1.23e-05	10	46356404	46365224	8821	+	ENSBTAG00000054388	NA	protein_coding
1833	10	46281774	1.23e-05	10	46370706	46371736	1031	-	ENSBTAG00000050908	NA	protein_coding
1834	10	46281774	1.23e-05	10	46372672	46394622	21951	+	ENSBTAG00000019474	NA	protein_coding
1835	10	46541616	2.24e-05	10	46413154	46513245	100092	-	ENSBTAG00000008805	USP3	protein_coding
1836	10	46709738	1.29e-05	10	46649404	46851817	202414	+	ENSBTAG00000019390	CA12	protein_coding
1837	10	46709738	1.29e-05	10	46654444	46772271	117828	-	ENSBTAG00000010641	APH1B	protein_coding
1838	10	46709738	1.29e-05	10	46780500	46850532	70033	-	ENSBTAG00000011146	RAB8B	protein_coding
1839	10	47290075	3.07e-05	10	47248374	47742906	494533	-	ENSBTAG00000003667	TLN2	protein_coding
1840	10	47656297	3.34e-05	10	47248374	47742906	494533	-	ENSBTAG00000003667	TLN2	protein_coding
1841	10	47290075	3.07e-05	10	47265558	47265642	85	-	ENSBTAG00000030049	bta-mir-190a	miRNA
1842	10	48302104	1.66e-05	10	48035067	48214587	179521	+	ENSBTAG00000038920	VPS13C	protein_coding
1843	10	48302104	1.66e-05	10	48304676	48490763	186088	+	ENSBTAG00000050502	NA	lncRNA
1844	10	100958351	3.59e-05	10	100831725	101280707	448983	-	ENSBTAG00000046684	FOXN3	protein_coding
1845	11	9146039	2.34e-05	11	9113958	9158980	45023	+	ENSBTAG00000006150	MRPS9	protein_coding
1846	11	9146039	2.34e-05	11	9209287	9210408	1122	+	ENSBTAG00000048142	GPR45	protein_coding
1847	11	9146039	2.34e-05	11	9215779	9243006	27228	-	ENSBTAG00000021731	TGFBRAP1	protein_coding
1848	11	10378434	2.91e-05	11	10306886	10307580	695	-	ENSBTAG00000010072	NA	protein_coding
1849	11	10378434	2.91e-05	11	10321047	10328776	7730	+	ENSBTAG00000050408	NA	protein_coding
1850	11	10378434	2.91e-05	11	10337166	10421482	84317	+	ENSBTAG00000004884	SLC4A5	protein_coding
1851	11	10378434	2.91e-05	11	10417033	10418040	1008	-	ENSBTAG00000049783	NA	protein_coding
1852	11	10378434	2.91e-05	11	10424409	10446337	21929	-	ENSBTAG00000004881	MTHFD2	protein_coding
1853	11	10378434	2.91e-05	11	10475427	10496960	21534	+	ENSBTAG00000006259	MOB1A	protein_coding
1854	11	20950947	1.26e-05	11	20847578	20851160	3583	+	ENSBTAG00000049310	NA	lncRNA
1855	11	20950947	1.26e-05	11	20880030	20880100	71	+	ENSBTAG00000044256	NA	snoRNA
1856	11	20950947	1.26e-05	11	20910393	20948016	37624	-	ENSBTAG00000020567	HNRNPLL	protein_coding
1857	11	21040446	2.56e-06	11	20910393	20948016	37624	-	ENSBTAG00000020567	HNRNPLL	protein_coding
1858	11	21041090	1.15e-05	11	20910393	20948016	37624	-	ENSBTAG00000020567	HNRNPLL	protein_coding
1859	11	20950947	1.26e-05	11	20957255	20957358	104	+	ENSBTAG00000049911	U6	snRNA
1860	11	21040446	2.56e-06	11	20957255	20957358	104	+	ENSBTAG00000049911	U6	snRNA
1861	11	21041090	1.15e-05	11	20957255	20957358	104	+	ENSBTAG00000049911	U6	snRNA
1862	11	20950947	1.26e-05	11	21011494	21014844	3351	-	ENSBTAG00000026809	NA	pseudogene
1863	11	21040446	2.56e-06	11	21011494	21014844	3351	-	ENSBTAG00000026809	NA	pseudogene
1864	11	21041090	1.15e-05	11	21011494	21014844	3351	-	ENSBTAG00000026809	NA	pseudogene
1865	11	20950947	1.26e-05	11	21021076	21075762	54687	+	ENSBTAG00000021102	GALM	protein_coding
1866	11	21040446	2.56e-06	11	21021076	21075762	54687	+	ENSBTAG00000021102	GALM	protein_coding
1867	11	21041090	1.15e-05	11	21021076	21075762	54687	+	ENSBTAG00000021102	GALM	protein_coding
1868	11	21040446	2.56e-06	11	21086083	21091537	5455	-	ENSBTAG00000014891	SRSF7	protein_coding
1869	11	21041090	1.15e-05	11	21086083	21091537	5455	-	ENSBTAG00000014891	SRSF7	protein_coding
1870	11	21040446	2.56e-06	11	21111071	21112837	1767	+	ENSBTAG00000012984	NA	protein_coding
1871	11	21041090	1.15e-05	11	21111071	21112837	1767	+	ENSBTAG00000012984	NA	protein_coding
1872	11	21040446	2.56e-06	11	21128704	21132566	3863	+	ENSBTAG00000015521	GEMIN6	protein_coding
1873	11	21041090	1.15e-05	11	21128704	21132566	3863	+	ENSBTAG00000015521	GEMIN6	protein_coding
1874	11	21285363	2.01e-05	11	21145287	21198813	53527	-	ENSBTAG00000014679	DHX57	protein_coding
1875	11	21285363	2.01e-05	11	21205638	21213907	8270	+	ENSBTAG00000024042	MORN2	protein_coding
1876	11	21285363	2.01e-05	11	21250827	21295045	44219	+	ENSBTAG00000017039	ARHGEF33	protein_coding
1877	11	21285363	2.01e-05	11	21308259	21434854	126596	-	ENSBTAG00000011643	SOS1	protein_coding
1878	11	21285363	2.01e-05	11	21349230	21349304	75	-	ENSBTAG00000044255	bta-mir-2284z-2	miRNA
1879	11	21872089	2.16e-05	11	21962840	22020615	57776	+	ENSBTAG00000017318	TMEM178A	protein_coding
1880	11	23646177	3.58e-05	11	23597191	23598353	1163	+	ENSBTAG00000026034	NA	protein_coding
1881	11	23685356	3.46e-05	11	23597191	23598353	1163	+	ENSBTAG00000026034	NA	protein_coding
1882	11	23805203	1.69e-05	11	23791987	24159530	367544	-	ENSBTAG00000052119	NA	lncRNA
1883	11	24536433	1.46e-05	11	24464835	24474936	10102	+	ENSBTAG00000019382	PKDCC	protein_coding
1884	11	24536433	1.46e-05	11	24585989	24739169	153181	+	ENSBTAG00000010935	EML4	protein_coding
1885	11	24607495	6.38e-06	11	24585989	24739169	153181	+	ENSBTAG00000010935	EML4	protein_coding
1886	11	24635179	1.2e-05	11	24585989	24739169	153181	+	ENSBTAG00000010935	EML4	protein_coding
1887	11	24638539	1.91e-05	11	24585989	24739169	153181	+	ENSBTAG00000010935	EML4	protein_coding
1888	11	24679852	8.17e-06	11	24585989	24739169	153181	+	ENSBTAG00000010935	EML4	protein_coding
1889	11	24750632	2.54e-05	11	24585989	24739169	153181	+	ENSBTAG00000010935	EML4	protein_coding
1890	11	24759619	2.02e-06	11	24585989	24739169	153181	+	ENSBTAG00000010935	EML4	protein_coding
1891	11	24761219	1.73e-06	11	24585989	24739169	153181	+	ENSBTAG00000010935	EML4	protein_coding
1892	11	24765022	2.37e-05	11	24585989	24739169	153181	+	ENSBTAG00000010935	EML4	protein_coding
1893	11	24765652	1.8e-06	11	24585989	24739169	153181	+	ENSBTAG00000010935	EML4	protein_coding
1894	11	24766476	2.34e-05	11	24585989	24739169	153181	+	ENSBTAG00000010935	EML4	protein_coding
1895	11	24768729	2.23e-05	11	24585989	24739169	153181	+	ENSBTAG00000010935	EML4	protein_coding
1896	11	24815868	3.1e-06	11	24585989	24739169	153181	+	ENSBTAG00000010935	EML4	protein_coding
1897	11	24816819	2.18e-05	11	24585989	24739169	153181	+	ENSBTAG00000010935	EML4	protein_coding
1898	11	24607495	6.38e-06	11	24680768	24682012	1245	-	ENSBTAG00000051513	NA	protein_coding
1899	11	24635179	1.2e-05	11	24680768	24682012	1245	-	ENSBTAG00000051513	NA	protein_coding
1900	11	24638539	1.91e-05	11	24680768	24682012	1245	-	ENSBTAG00000051513	NA	protein_coding
1901	11	24679852	8.17e-06	11	24680768	24682012	1245	-	ENSBTAG00000051513	NA	protein_coding
1902	11	24750632	2.54e-05	11	24680768	24682012	1245	-	ENSBTAG00000051513	NA	protein_coding
1903	11	24759619	2.02e-06	11	24680768	24682012	1245	-	ENSBTAG00000051513	NA	protein_coding
1904	11	24761219	1.73e-06	11	24680768	24682012	1245	-	ENSBTAG00000051513	NA	protein_coding
1905	11	24765022	2.37e-05	11	24680768	24682012	1245	-	ENSBTAG00000051513	NA	protein_coding
1906	11	24765652	1.8e-06	11	24680768	24682012	1245	-	ENSBTAG00000051513	NA	protein_coding
1907	11	24766476	2.34e-05	11	24680768	24682012	1245	-	ENSBTAG00000051513	NA	protein_coding
1908	11	24768729	2.23e-05	11	24680768	24682012	1245	-	ENSBTAG00000051513	NA	protein_coding
1909	11	24679852	8.17e-06	11	24756935	24769582	12648	-	ENSBTAG00000000705	COX7A2L	protein_coding
1910	11	24750632	2.54e-05	11	24756935	24769582	12648	-	ENSBTAG00000000705	COX7A2L	protein_coding
1911	11	24759619	2.02e-06	11	24756935	24769582	12648	-	ENSBTAG00000000705	COX7A2L	protein_coding
1912	11	24761219	1.73e-06	11	24756935	24769582	12648	-	ENSBTAG00000000705	COX7A2L	protein_coding
1913	11	24765022	2.37e-05	11	24756935	24769582	12648	-	ENSBTAG00000000705	COX7A2L	protein_coding
1914	11	24765652	1.8e-06	11	24756935	24769582	12648	-	ENSBTAG00000000705	COX7A2L	protein_coding
1915	11	24766476	2.34e-05	11	24756935	24769582	12648	-	ENSBTAG00000000705	COX7A2L	protein_coding
1916	11	24768729	2.23e-05	11	24756935	24769582	12648	-	ENSBTAG00000000705	COX7A2L	protein_coding
1917	11	24815868	3.1e-06	11	24756935	24769582	12648	-	ENSBTAG00000000705	COX7A2L	protein_coding
1918	11	24816819	2.18e-05	11	24756935	24769582	12648	-	ENSBTAG00000000705	COX7A2L	protein_coding
1919	11	24846855	2.02e-06	11	24756935	24769582	12648	-	ENSBTAG00000000705	COX7A2L	protein_coding
1920	11	24849144	9.89e-06	11	24756935	24769582	12648	-	ENSBTAG00000000705	COX7A2L	protein_coding
1921	11	24750632	2.54e-05	11	24807710	24809948	2239	+	ENSBTAG00000048539	NA	protein_coding
1922	11	24759619	2.02e-06	11	24807710	24809948	2239	+	ENSBTAG00000048539	NA	protein_coding
1923	11	24761219	1.73e-06	11	24807710	24809948	2239	+	ENSBTAG00000048539	NA	protein_coding
1924	11	24765022	2.37e-05	11	24807710	24809948	2239	+	ENSBTAG00000048539	NA	protein_coding
1925	11	24765652	1.8e-06	11	24807710	24809948	2239	+	ENSBTAG00000048539	NA	protein_coding
1926	11	24766476	2.34e-05	11	24807710	24809948	2239	+	ENSBTAG00000048539	NA	protein_coding
1927	11	24768729	2.23e-05	11	24807710	24809948	2239	+	ENSBTAG00000048539	NA	protein_coding
1928	11	24815868	3.1e-06	11	24807710	24809948	2239	+	ENSBTAG00000048539	NA	protein_coding
1929	11	24816819	2.18e-05	11	24807710	24809948	2239	+	ENSBTAG00000048539	NA	protein_coding
1930	11	24846855	2.02e-06	11	24807710	24809948	2239	+	ENSBTAG00000048539	NA	protein_coding
1931	11	24849144	9.89e-06	11	24807710	24809948	2239	+	ENSBTAG00000048539	NA	protein_coding
1932	11	24872957	2.56e-06	11	24807710	24809948	2239	+	ENSBTAG00000048539	NA	protein_coding
1933	11	24878676	2.13e-05	11	24807710	24809948	2239	+	ENSBTAG00000048539	NA	protein_coding
1934	11	24750632	2.54e-05	11	24832853	24885462	52610	-	ENSBTAG00000032623	KCNG3	protein_coding
1935	11	24759619	2.02e-06	11	24832853	24885462	52610	-	ENSBTAG00000032623	KCNG3	protein_coding
1936	11	24761219	1.73e-06	11	24832853	24885462	52610	-	ENSBTAG00000032623	KCNG3	protein_coding
1937	11	24765022	2.37e-05	11	24832853	24885462	52610	-	ENSBTAG00000032623	KCNG3	protein_coding
1938	11	24765652	1.8e-06	11	24832853	24885462	52610	-	ENSBTAG00000032623	KCNG3	protein_coding
1939	11	24766476	2.34e-05	11	24832853	24885462	52610	-	ENSBTAG00000032623	KCNG3	protein_coding
1940	11	24768729	2.23e-05	11	24832853	24885462	52610	-	ENSBTAG00000032623	KCNG3	protein_coding
1941	11	24815868	3.1e-06	11	24832853	24885462	52610	-	ENSBTAG00000032623	KCNG3	protein_coding
1942	11	24816819	2.18e-05	11	24832853	24885462	52610	-	ENSBTAG00000032623	KCNG3	protein_coding
1943	11	24846855	2.02e-06	11	24832853	24885462	52610	-	ENSBTAG00000032623	KCNG3	protein_coding
1944	11	24849144	9.89e-06	11	24832853	24885462	52610	-	ENSBTAG00000032623	KCNG3	protein_coding
1945	11	24872957	2.56e-06	11	24832853	24885462	52610	-	ENSBTAG00000032623	KCNG3	protein_coding
1946	11	24878676	2.13e-05	11	24832853	24885462	52610	-	ENSBTAG00000032623	KCNG3	protein_coding
1947	11	24815868	3.1e-06	11	24886922	25096963	210042	+	ENSBTAG00000004073	MTA3	protein_coding
1948	11	24816819	2.18e-05	11	24886922	25096963	210042	+	ENSBTAG00000004073	MTA3	protein_coding
1949	11	24846855	2.02e-06	11	24886922	25096963	210042	+	ENSBTAG00000004073	MTA3	protein_coding
1950	11	24849144	9.89e-06	11	24886922	25096963	210042	+	ENSBTAG00000004073	MTA3	protein_coding
1951	11	24872957	2.56e-06	11	24886922	25096963	210042	+	ENSBTAG00000004073	MTA3	protein_coding
1952	11	24878676	2.13e-05	11	24886922	25096963	210042	+	ENSBTAG00000004073	MTA3	protein_coding
1953	11	24872957	2.56e-06	11	24964471	24964577	107	+	ENSBTAG00000049894	U6	snRNA
1954	11	24878676	2.13e-05	11	24964471	24964577	107	+	ENSBTAG00000049894	U6	snRNA
1955	11	26968894	2.13e-06	11	26771728	27198776	427049	+	ENSBTAG00000032519	CAMKMT	protein_coding
1956	11	27015187	2.36e-07	11	26771728	27198776	427049	+	ENSBTAG00000032519	CAMKMT	protein_coding
1957	11	27031206	2.95e-06	11	26771728	27198776	427049	+	ENSBTAG00000032519	CAMKMT	protein_coding
1958	11	27032997	3.05e-07	11	26771728	27198776	427049	+	ENSBTAG00000032519	CAMKMT	protein_coding
1959	11	27826591	5.68e-06	11	27806024	28050575	244552	-	ENSBTAG00000007508	SRBD1	protein_coding
1960	11	27826591	5.68e-06	11	27843796	27844014	219	+	ENSBTAG00000050857	NA	protein_coding
1961	11	27826591	5.68e-06	11	27914690	27915291	602	+	ENSBTAG00000032651	NA	protein_coding
1962	11	28255370	1.99e-05	11	28303215	28635155	331941	+	ENSBTAG00000020614	PRKCE	protein_coding
1963	11	28285040	1.73e-05	11	28303215	28635155	331941	+	ENSBTAG00000020614	PRKCE	protein_coding
1964	11	28494138	2.69e-05	11	28303215	28635155	331941	+	ENSBTAG00000020614	PRKCE	protein_coding
1965	11	28498745	2.54e-05	11	28303215	28635155	331941	+	ENSBTAG00000020614	PRKCE	protein_coding
1966	11	28503189	1.95e-06	11	28303215	28635155	331941	+	ENSBTAG00000020614	PRKCE	protein_coding
1967	11	28538234	1.26e-05	11	28303215	28635155	331941	+	ENSBTAG00000020614	PRKCE	protein_coding
1968	11	28673030	2.98e-05	11	28303215	28635155	331941	+	ENSBTAG00000020614	PRKCE	protein_coding
1969	11	28679548	1.78e-05	11	28303215	28635155	331941	+	ENSBTAG00000020614	PRKCE	protein_coding
1970	11	28680043	7.58e-06	11	28303215	28635155	331941	+	ENSBTAG00000020614	PRKCE	protein_coding
1971	11	28686018	1.13e-05	11	28303215	28635155	331941	+	ENSBTAG00000020614	PRKCE	protein_coding
1972	11	28673030	2.98e-05	11	28734999	28828070	93072	+	ENSBTAG00000003711	EPAS1	protein_coding
1973	11	28679548	1.78e-05	11	28734999	28828070	93072	+	ENSBTAG00000003711	EPAS1	protein_coding
1974	11	28680043	7.58e-06	11	28734999	28828070	93072	+	ENSBTAG00000003711	EPAS1	protein_coding
1975	11	28686018	1.13e-05	11	28734999	28828070	93072	+	ENSBTAG00000003711	EPAS1	protein_coding
1976	11	28857781	2.18e-05	11	28734999	28828070	93072	+	ENSBTAG00000003711	EPAS1	protein_coding
1977	11	28861327	9.33e-06	11	28734999	28828070	93072	+	ENSBTAG00000003711	EPAS1	protein_coding
1978	11	28862983	2.57e-08	11	28734999	28828070	93072	+	ENSBTAG00000003711	EPAS1	protein_coding
1979	11	28866513	3.33e-08	11	28734999	28828070	93072	+	ENSBTAG00000003711	EPAS1	protein_coding
1980	11	28867361	2.88e-06	11	28734999	28828070	93072	+	ENSBTAG00000003711	EPAS1	protein_coding
1981	11	28878917	3.3e-07	11	28734999	28828070	93072	+	ENSBTAG00000003711	EPAS1	protein_coding
1982	11	28889467	3.81e-08	11	28734999	28828070	93072	+	ENSBTAG00000003711	EPAS1	protein_coding
1983	11	28892475	7.6e-08	11	28734999	28828070	93072	+	ENSBTAG00000003711	EPAS1	protein_coding
1984	11	28896192	1.28e-07	11	28734999	28828070	93072	+	ENSBTAG00000003711	EPAS1	protein_coding
1985	11	28901114	1.26e-07	11	28734999	28828070	93072	+	ENSBTAG00000003711	EPAS1	protein_coding
1986	11	28909830	2.86e-06	11	28734999	28828070	93072	+	ENSBTAG00000003711	EPAS1	protein_coding
1987	11	28857781	2.18e-05	11	28928747	28933551	4805	+	ENSBTAG00000004105	TMEM247	protein_coding
1988	11	28861327	9.33e-06	11	28928747	28933551	4805	+	ENSBTAG00000004105	TMEM247	protein_coding
1989	11	28862983	2.57e-08	11	28928747	28933551	4805	+	ENSBTAG00000004105	TMEM247	protein_coding
1990	11	28866513	3.33e-08	11	28928747	28933551	4805	+	ENSBTAG00000004105	TMEM247	protein_coding
1991	11	28867361	2.88e-06	11	28928747	28933551	4805	+	ENSBTAG00000004105	TMEM247	protein_coding
1992	11	28878917	3.3e-07	11	28928747	28933551	4805	+	ENSBTAG00000004105	TMEM247	protein_coding
1993	11	28889467	3.81e-08	11	28928747	28933551	4805	+	ENSBTAG00000004105	TMEM247	protein_coding
1994	11	28892475	7.6e-08	11	28928747	28933551	4805	+	ENSBTAG00000004105	TMEM247	protein_coding
1995	11	28896192	1.28e-07	11	28928747	28933551	4805	+	ENSBTAG00000004105	TMEM247	protein_coding
1996	11	28901114	1.26e-07	11	28928747	28933551	4805	+	ENSBTAG00000004105	TMEM247	protein_coding
1997	11	28909830	2.86e-06	11	28928747	28933551	4805	+	ENSBTAG00000004105	TMEM247	protein_coding
1998	11	28928788	5.31e-07	11	28928747	28933551	4805	+	ENSBTAG00000004105	TMEM247	protein_coding
1999	11	28929071	9.55e-07	11	28928747	28933551	4805	+	ENSBTAG00000004105	TMEM247	protein_coding
[truncated: 14,993 more rows]
