# Supplementary material for: Genomewide Association Analyses of Lactation Persistency and Milk Production Traits in Holstein Cattle Based on Imputed Whole-Genome Sequence Data
Source: Genes (Basel). 2021 Nov 19;12(11):1830. doi: 10.3390/genes12111830 (PMC8624223; doi:10.3390/genes12111830)
Supplement: Supplementary file 1 [file genes-12-01830-s001.zip › supplementary_files/Table S4.xlsx]

## Sheet: Table S4
	CHR	BP	P	chr	start_pos	end_pos	width	strand	gene_id	gene_name	gene_biotype
1	1	52760920	1.14e-05	1	52712128	52777176	65049	-	ENSBTAG00000003585	CD47	protein_coding
2	1	52760920	1.14e-05	1	52734583	52735593	1011	+	ENSBTAG00000049729	NA	protein_coding
3	1	113573798	2.59e-05	1	113382720	113519848	137129	-	ENSBTAG00000013439	ARHGEF26	protein_coding
4	1	113584302	3.1e-05	1	113382720	113519848	137129	-	ENSBTAG00000013439	ARHGEF26	protein_coding
5	1	113587855	1.73e-05	1	113382720	113519848	137129	-	ENSBTAG00000013439	ARHGEF26	protein_coding
6	1	113600696	2.95e-07	1	113382720	113519848	137129	-	ENSBTAG00000013439	ARHGEF26	protein_coding
7	1	113608444	2.47e-06	1	113382720	113519848	137129	-	ENSBTAG00000013439	ARHGEF26	protein_coding
8	1	115443193	2.08e-06	1	115303718	115524968	221251	-	ENSBTAG00000004564	MBNL1	protein_coding
9	1	115458327	3.38e-05	1	115303718	115524968	221251	-	ENSBTAG00000004564	MBNL1	protein_coding
10	1	116538703	1.21e-05	1	116535664	116535939	276	-	ENSBTAG00000049521	NA	pseudogene
11	1	116550076	2.91e-06	1	116535664	116535939	276	-	ENSBTAG00000049521	NA	pseudogene
12	1	116557983	3.37e-05	1	116535664	116535939	276	-	ENSBTAG00000049521	NA	pseudogene
13	1	116538703	1.21e-05	1	116623017	116652023	29007	+	ENSBTAG00000001728	IGSF10	protein_coding
14	1	116550076	2.91e-06	1	116623017	116652023	29007	+	ENSBTAG00000001728	IGSF10	protein_coding
15	1	116557983	3.37e-05	1	116623017	116652023	29007	+	ENSBTAG00000001728	IGSF10	protein_coding
16	1	116636692	3.51e-05	1	116623017	116652023	29007	+	ENSBTAG00000001728	IGSF10	protein_coding
17	1	116637773	1.98e-06	1	116623017	116652023	29007	+	ENSBTAG00000001728	IGSF10	protein_coding
18	1	116641435	7.34e-06	1	116623017	116652023	29007	+	ENSBTAG00000001728	IGSF10	protein_coding
19	1	116658382	4.49e-06	1	116623017	116652023	29007	+	ENSBTAG00000001728	IGSF10	protein_coding
20	1	116661116	2.06e-06	1	116623017	116652023	29007	+	ENSBTAG00000001728	IGSF10	protein_coding
21	1	116662979	2.12e-06	1	116623017	116652023	29007	+	ENSBTAG00000001728	IGSF10	protein_coding
22	1	116669587	9.26e-06	1	116623017	116652023	29007	+	ENSBTAG00000001728	IGSF10	protein_coding
23	1	116671643	1.96e-06	1	116623017	116652023	29007	+	ENSBTAG00000001728	IGSF10	protein_coding
24	1	116694593	1.36e-06	1	116623017	116652023	29007	+	ENSBTAG00000001728	IGSF10	protein_coding
25	1	116696851	1.31e-05	1	116623017	116652023	29007	+	ENSBTAG00000001728	IGSF10	protein_coding
26	1	116700986	1.5e-06	1	116623017	116652023	29007	+	ENSBTAG00000001728	IGSF10	protein_coding
27	1	116718918	2.13e-06	1	116623017	116652023	29007	+	ENSBTAG00000001728	IGSF10	protein_coding
28	1	116725563	1.11e-06	1	116623017	116652023	29007	+	ENSBTAG00000001728	IGSF10	protein_coding
29	1	116725722	3.05e-06	1	116623017	116652023	29007	+	ENSBTAG00000001728	IGSF10	protein_coding
30	1	116557983	3.37e-05	1	116654940	117017533	362594	-	ENSBTAG00000021703	MED12L	protein_coding
31	1	116636692	3.51e-05	1	116654940	117017533	362594	-	ENSBTAG00000021703	MED12L	protein_coding
32	1	116637773	1.98e-06	1	116654940	117017533	362594	-	ENSBTAG00000021703	MED12L	protein_coding
33	1	116641435	7.34e-06	1	116654940	117017533	362594	-	ENSBTAG00000021703	MED12L	protein_coding
34	1	116658382	4.49e-06	1	116654940	117017533	362594	-	ENSBTAG00000021703	MED12L	protein_coding
35	1	116661116	2.06e-06	1	116654940	117017533	362594	-	ENSBTAG00000021703	MED12L	protein_coding
36	1	116662979	2.12e-06	1	116654940	117017533	362594	-	ENSBTAG00000021703	MED12L	protein_coding
37	1	116669587	9.26e-06	1	116654940	117017533	362594	-	ENSBTAG00000021703	MED12L	protein_coding
38	1	116671643	1.96e-06	1	116654940	117017533	362594	-	ENSBTAG00000021703	MED12L	protein_coding
39	1	116694593	1.36e-06	1	116654940	117017533	362594	-	ENSBTAG00000021703	MED12L	protein_coding
40	1	116696851	1.31e-05	1	116654940	117017533	362594	-	ENSBTAG00000021703	MED12L	protein_coding
41	1	116700986	1.5e-06	1	116654940	117017533	362594	-	ENSBTAG00000021703	MED12L	protein_coding
42	1	116718918	2.13e-06	1	116654940	117017533	362594	-	ENSBTAG00000021703	MED12L	protein_coding
43	1	116725563	1.11e-06	1	116654940	117017533	362594	-	ENSBTAG00000021703	MED12L	protein_coding
44	1	116725722	3.05e-06	1	116654940	117017533	362594	-	ENSBTAG00000021703	MED12L	protein_coding
45	1	116786787	2.68e-05	1	116654940	117017533	362594	-	ENSBTAG00000021703	MED12L	protein_coding
46	1	116792478	3.04e-06	1	116654940	117017533	362594	-	ENSBTAG00000021703	MED12L	protein_coding
47	1	116792985	8.68e-06	1	116654940	117017533	362594	-	ENSBTAG00000021703	MED12L	protein_coding
48	1	116793073	1.15e-05	1	116654940	117017533	362594	-	ENSBTAG00000021703	MED12L	protein_coding
49	1	116796296	2.21e-05	1	116654940	117017533	362594	-	ENSBTAG00000021703	MED12L	protein_coding
50	1	116884664	1.66e-05	1	116654940	117017533	362594	-	ENSBTAG00000021703	MED12L	protein_coding
51	1	116636692	3.51e-05	1	116694941	116747192	52252	+	ENSBTAG00000015837	P2RY12	protein_coding
52	1	116637773	1.98e-06	1	116694941	116747192	52252	+	ENSBTAG00000015837	P2RY12	protein_coding
53	1	116641435	7.34e-06	1	116694941	116747192	52252	+	ENSBTAG00000015837	P2RY12	protein_coding
54	1	116658382	4.49e-06	1	116694941	116747192	52252	+	ENSBTAG00000015837	P2RY12	protein_coding
55	1	116661116	2.06e-06	1	116694941	116747192	52252	+	ENSBTAG00000015837	P2RY12	protein_coding
56	1	116662979	2.12e-06	1	116694941	116747192	52252	+	ENSBTAG00000015837	P2RY12	protein_coding
57	1	116669587	9.26e-06	1	116694941	116747192	52252	+	ENSBTAG00000015837	P2RY12	protein_coding
58	1	116671643	1.96e-06	1	116694941	116747192	52252	+	ENSBTAG00000015837	P2RY12	protein_coding
59	1	116694593	1.36e-06	1	116694941	116747192	52252	+	ENSBTAG00000015837	P2RY12	protein_coding
60	1	116696851	1.31e-05	1	116694941	116747192	52252	+	ENSBTAG00000015837	P2RY12	protein_coding
61	1	116700986	1.5e-06	1	116694941	116747192	52252	+	ENSBTAG00000015837	P2RY12	protein_coding
62	1	116718918	2.13e-06	1	116694941	116747192	52252	+	ENSBTAG00000015837	P2RY12	protein_coding
63	1	116725563	1.11e-06	1	116694941	116747192	52252	+	ENSBTAG00000015837	P2RY12	protein_coding
64	1	116725722	3.05e-06	1	116694941	116747192	52252	+	ENSBTAG00000015837	P2RY12	protein_coding
65	1	116786787	2.68e-05	1	116694941	116747192	52252	+	ENSBTAG00000015837	P2RY12	protein_coding
66	1	116792478	3.04e-06	1	116694941	116747192	52252	+	ENSBTAG00000015837	P2RY12	protein_coding
67	1	116792985	8.68e-06	1	116694941	116747192	52252	+	ENSBTAG00000015837	P2RY12	protein_coding
68	1	116793073	1.15e-05	1	116694941	116747192	52252	+	ENSBTAG00000015837	P2RY12	protein_coding
69	1	116796296	2.21e-05	1	116694941	116747192	52252	+	ENSBTAG00000015837	P2RY12	protein_coding
70	1	116658382	4.49e-06	1	116756155	116798069	41915	+	ENSBTAG00000011192	GPR87	protein_coding
71	1	116661116	2.06e-06	1	116756155	116798069	41915	+	ENSBTAG00000011192	GPR87	protein_coding
72	1	116662979	2.12e-06	1	116756155	116798069	41915	+	ENSBTAG00000011192	GPR87	protein_coding
73	1	116669587	9.26e-06	1	116756155	116798069	41915	+	ENSBTAG00000011192	GPR87	protein_coding
74	1	116671643	1.96e-06	1	116756155	116798069	41915	+	ENSBTAG00000011192	GPR87	protein_coding
75	1	116694593	1.36e-06	1	116756155	116798069	41915	+	ENSBTAG00000011192	GPR87	protein_coding
76	1	116696851	1.31e-05	1	116756155	116798069	41915	+	ENSBTAG00000011192	GPR87	protein_coding
77	1	116700986	1.5e-06	1	116756155	116798069	41915	+	ENSBTAG00000011192	GPR87	protein_coding
78	1	116718918	2.13e-06	1	116756155	116798069	41915	+	ENSBTAG00000011192	GPR87	protein_coding
79	1	116725563	1.11e-06	1	116756155	116798069	41915	+	ENSBTAG00000011192	GPR87	protein_coding
80	1	116725722	3.05e-06	1	116756155	116798069	41915	+	ENSBTAG00000011192	GPR87	protein_coding
81	1	116786787	2.68e-05	1	116756155	116798069	41915	+	ENSBTAG00000011192	GPR87	protein_coding
82	1	116792478	3.04e-06	1	116756155	116798069	41915	+	ENSBTAG00000011192	GPR87	protein_coding
83	1	116792985	8.68e-06	1	116756155	116798069	41915	+	ENSBTAG00000011192	GPR87	protein_coding
84	1	116793073	1.15e-05	1	116756155	116798069	41915	+	ENSBTAG00000011192	GPR87	protein_coding
85	1	116796296	2.21e-05	1	116756155	116798069	41915	+	ENSBTAG00000011192	GPR87	protein_coding
86	1	116884664	1.66e-05	1	116756155	116798069	41915	+	ENSBTAG00000011192	GPR87	protein_coding
87	1	116786787	2.68e-05	1	116847497	116879544	32048	+	ENSBTAG00000020990	P2RY14	protein_coding
88	1	116792478	3.04e-06	1	116847497	116879544	32048	+	ENSBTAG00000020990	P2RY14	protein_coding
89	1	116792985	8.68e-06	1	116847497	116879544	32048	+	ENSBTAG00000020990	P2RY14	protein_coding
90	1	116793073	1.15e-05	1	116847497	116879544	32048	+	ENSBTAG00000020990	P2RY14	protein_coding
91	1	116796296	2.21e-05	1	116847497	116879544	32048	+	ENSBTAG00000020990	P2RY14	protein_coding
92	1	116884664	1.66e-05	1	116847497	116879544	32048	+	ENSBTAG00000020990	P2RY14	protein_coding
93	1	116792478	3.04e-06	1	116891760	116898285	6526	+	ENSBTAG00000009848	GPR171	protein_coding
94	1	116792985	8.68e-06	1	116891760	116898285	6526	+	ENSBTAG00000009848	GPR171	protein_coding
95	1	116793073	1.15e-05	1	116891760	116898285	6526	+	ENSBTAG00000009848	GPR171	protein_coding
96	1	116796296	2.21e-05	1	116891760	116898285	6526	+	ENSBTAG00000009848	GPR171	protein_coding
97	1	116884664	1.66e-05	1	116891760	116898285	6526	+	ENSBTAG00000009848	GPR171	protein_coding
98	1	117190227	6.57e-07	1	117161151	117204819	43669	+	ENSBTAG00000011267	CLRN1	protein_coding
99	1	117207807	5.98e-06	1	117161151	117204819	43669	+	ENSBTAG00000011267	CLRN1	protein_coding
100	1	117208394	1.39e-07	1	117161151	117204819	43669	+	ENSBTAG00000011267	CLRN1	protein_coding
101	1	117209216	1.2e-05	1	117161151	117204819	43669	+	ENSBTAG00000011267	CLRN1	protein_coding
102	1	117219281	2.12e-07	1	117161151	117204819	43669	+	ENSBTAG00000011267	CLRN1	protein_coding
103	1	117241851	1.01e-06	1	117161151	117204819	43669	+	ENSBTAG00000011267	CLRN1	protein_coding
104	1	117281524	5.47e-06	1	117161151	117204819	43669	+	ENSBTAG00000011267	CLRN1	protein_coding
105	1	117284041	8.89e-06	1	117161151	117204819	43669	+	ENSBTAG00000011267	CLRN1	protein_coding
106	1	117284392	3.24e-05	1	117161151	117204819	43669	+	ENSBTAG00000011267	CLRN1	protein_coding
107	1	117281524	5.47e-06	1	117361864	117380735	18872	+	ENSBTAG00000023445	SIAH2	protein_coding
108	1	117284041	8.89e-06	1	117361864	117380735	18872	+	ENSBTAG00000023445	SIAH2	protein_coding
109	1	117284392	3.24e-05	1	117361864	117380735	18872	+	ENSBTAG00000023445	SIAH2	protein_coding
110	1	117357645	7.32e-06	1	117361864	117380735	18872	+	ENSBTAG00000023445	SIAH2	protein_coding
111	1	117364817	2.96e-05	1	117361864	117380735	18872	+	ENSBTAG00000023445	SIAH2	protein_coding
112	1	117371264	3.5e-05	1	117361864	117380735	18872	+	ENSBTAG00000023445	SIAH2	protein_coding
113	1	117390410	1.28e-06	1	117361864	117380735	18872	+	ENSBTAG00000023445	SIAH2	protein_coding
114	1	117418533	2.63e-05	1	117361864	117380735	18872	+	ENSBTAG00000023445	SIAH2	protein_coding
115	1	117357645	7.32e-06	1	117434619	117479150	44532	+	ENSBTAG00000001331	ERICH6	protein_coding
116	1	117364817	2.96e-05	1	117434619	117479150	44532	+	ENSBTAG00000001331	ERICH6	protein_coding
117	1	117371264	3.5e-05	1	117434619	117479150	44532	+	ENSBTAG00000001331	ERICH6	protein_coding
118	1	117390410	1.28e-06	1	117434619	117479150	44532	+	ENSBTAG00000001331	ERICH6	protein_coding
119	1	117418533	2.63e-05	1	117434619	117479150	44532	+	ENSBTAG00000001331	ERICH6	protein_coding
120	1	117418533	2.63e-05	1	117507281	117537602	30322	-	ENSBTAG00000031435	SELENOT	protein_coding
121	1	117590104	7.43e-06	1	117507281	117537602	30322	-	ENSBTAG00000031435	SELENOT	protein_coding
122	1	117590496	8.22e-06	1	117507281	117537602	30322	-	ENSBTAG00000031435	SELENOT	protein_coding
123	1	117591872	3.66e-06	1	117507281	117537602	30322	-	ENSBTAG00000031435	SELENOT	protein_coding
124	1	117592388	2.13e-05	1	117507281	117537602	30322	-	ENSBTAG00000031435	SELENOT	protein_coding
125	1	117593495	8.35e-06	1	117507281	117537602	30322	-	ENSBTAG00000031435	SELENOT	protein_coding
126	1	117627622	1.71e-05	1	117507281	117537602	30322	-	ENSBTAG00000031435	SELENOT	protein_coding
127	1	117590104	7.43e-06	1	117556623	117597952	41330	-	ENSBTAG00000009106	EIF2A	protein_coding
128	1	117590496	8.22e-06	1	117556623	117597952	41330	-	ENSBTAG00000009106	EIF2A	protein_coding
129	1	117591872	3.66e-06	1	117556623	117597952	41330	-	ENSBTAG00000009106	EIF2A	protein_coding
130	1	117592388	2.13e-05	1	117556623	117597952	41330	-	ENSBTAG00000009106	EIF2A	protein_coding
131	1	117593495	8.35e-06	1	117556623	117597952	41330	-	ENSBTAG00000009106	EIF2A	protein_coding
132	1	117627622	1.71e-05	1	117556623	117597952	41330	-	ENSBTAG00000009106	EIF2A	protein_coding
133	1	117590104	7.43e-06	1	117589204	117589335	132	-	ENSBTAG00000042474	NA	snoRNA
134	1	117590496	8.22e-06	1	117589204	117589335	132	-	ENSBTAG00000042474	NA	snoRNA
135	1	117591872	3.66e-06	1	117589204	117589335	132	-	ENSBTAG00000042474	NA	snoRNA
136	1	117592388	2.13e-05	1	117589204	117589335	132	-	ENSBTAG00000042474	NA	snoRNA
137	1	117593495	8.35e-06	1	117589204	117589335	132	-	ENSBTAG00000042474	NA	snoRNA
138	1	117627622	1.71e-05	1	117589204	117589335	132	-	ENSBTAG00000042474	NA	snoRNA
139	1	117590104	7.43e-06	1	117598268	117600549	2282	+	ENSBTAG00000009104	SERP1	protein_coding
140	1	117590496	8.22e-06	1	117598268	117600549	2282	+	ENSBTAG00000009104	SERP1	protein_coding
141	1	117591872	3.66e-06	1	117598268	117600549	2282	+	ENSBTAG00000009104	SERP1	protein_coding
142	1	117592388	2.13e-05	1	117598268	117600549	2282	+	ENSBTAG00000009104	SERP1	protein_coding
143	1	117593495	8.35e-06	1	117598268	117600549	2282	+	ENSBTAG00000009104	SERP1	protein_coding
144	1	117627622	1.71e-05	1	117598268	117600549	2282	+	ENSBTAG00000009104	SERP1	protein_coding
145	1	117590104	7.43e-06	1	117672585	117718237	45653	-	ENSBTAG00000018402	TSC22D2	protein_coding
146	1	117590496	8.22e-06	1	117672585	117718237	45653	-	ENSBTAG00000018402	TSC22D2	protein_coding
147	1	117591872	3.66e-06	1	117672585	117718237	45653	-	ENSBTAG00000018402	TSC22D2	protein_coding
148	1	117592388	2.13e-05	1	117672585	117718237	45653	-	ENSBTAG00000018402	TSC22D2	protein_coding
149	1	117593495	8.35e-06	1	117672585	117718237	45653	-	ENSBTAG00000018402	TSC22D2	protein_coding
150	1	117627622	1.71e-05	1	117672585	117718237	45653	-	ENSBTAG00000018402	TSC22D2	protein_coding
151	1	118160369	2.88e-05	1	118213388	118220074	6687	+	ENSBTAG00000011150	PFN2	protein_coding
152	1	118173839	4.55e-06	1	118213388	118220074	6687	+	ENSBTAG00000011150	PFN2	protein_coding
153	1	118204154	6.19e-06	1	118213388	118220074	6687	+	ENSBTAG00000011150	PFN2	protein_coding
154	1	118212959	1.4e-05	1	118213388	118220074	6687	+	ENSBTAG00000011150	PFN2	protein_coding
155	1	118246827	2.1e-05	1	118213388	118220074	6687	+	ENSBTAG00000011150	PFN2	protein_coding
156	1	118271076	2.1e-05	1	118213388	118220074	6687	+	ENSBTAG00000011150	PFN2	protein_coding
157	1	118314123	1.47e-05	1	118213388	118220074	6687	+	ENSBTAG00000011150	PFN2	protein_coding
158	1	118160369	2.88e-05	1	118223007	118350034	127028	-	ENSBTAG00000011147	RNF13	protein_coding
159	1	118173839	4.55e-06	1	118223007	118350034	127028	-	ENSBTAG00000011147	RNF13	protein_coding
160	1	118204154	6.19e-06	1	118223007	118350034	127028	-	ENSBTAG00000011147	RNF13	protein_coding
161	1	118212959	1.4e-05	1	118223007	118350034	127028	-	ENSBTAG00000011147	RNF13	protein_coding
162	1	118246827	2.1e-05	1	118223007	118350034	127028	-	ENSBTAG00000011147	RNF13	protein_coding
163	1	118271076	2.1e-05	1	118223007	118350034	127028	-	ENSBTAG00000011147	RNF13	protein_coding
164	1	118314123	1.47e-05	1	118223007	118350034	127028	-	ENSBTAG00000011147	RNF13	protein_coding
165	1	118353356	1.27e-05	1	118223007	118350034	127028	-	ENSBTAG00000011147	RNF13	protein_coding
166	1	118354518	2.22e-05	1	118223007	118350034	127028	-	ENSBTAG00000011147	RNF13	protein_coding
167	1	118355079	3.34e-05	1	118223007	118350034	127028	-	ENSBTAG00000011147	RNF13	protein_coding
168	1	118271076	2.1e-05	1	118367157	118397535	30379	+	ENSBTAG00000031346	ANKUB1	protein_coding
169	1	118314123	1.47e-05	1	118367157	118397535	30379	+	ENSBTAG00000031346	ANKUB1	protein_coding
170	1	118353356	1.27e-05	1	118367157	118397535	30379	+	ENSBTAG00000031346	ANKUB1	protein_coding
171	1	118354518	2.22e-05	1	118367157	118397535	30379	+	ENSBTAG00000031346	ANKUB1	protein_coding
172	1	118355079	3.34e-05	1	118367157	118397535	30379	+	ENSBTAG00000031346	ANKUB1	protein_coding
173	1	118314123	1.47e-05	1	118403615	118414343	10729	+	ENSBTAG00000005068	COMMD2	protein_coding
174	1	118353356	1.27e-05	1	118403615	118414343	10729	+	ENSBTAG00000005068	COMMD2	protein_coding
175	1	118354518	2.22e-05	1	118403615	118414343	10729	+	ENSBTAG00000005068	COMMD2	protein_coding
176	1	118355079	3.34e-05	1	118403615	118414343	10729	+	ENSBTAG00000005068	COMMD2	protein_coding
177	1	118544527	1.1e-05	1	118469263	118642804	173542	+	ENSBTAG00000007814	WWTR1	protein_coding
178	1	118637229	8.53e-06	1	118469263	118642804	173542	+	ENSBTAG00000007814	WWTR1	protein_coding
179	1	118637229	8.53e-06	1	118662871	118691339	28469	-	ENSBTAG00000001893	TM4SF4	protein_coding
180	1	118912201	1.55e-05	1	118809503	118817968	8466	+	ENSBTAG00000015163	TM4SF1	protein_coding
181	1	118912201	1.55e-05	1	118858862	118883835	24974	+	ENSBTAG00000019960	TM4SF18	protein_coding
182	1	118912201	1.55e-05	1	118901381	119012034	110654	+	ENSBTAG00000012164	CP	protein_coding
183	1	118912201	1.55e-05	1	118969378	119046161	76784	-	ENSBTAG00000002395	HPS3	protein_coding
184	1	118912201	1.55e-05	1	118981050	118981155	106	-	ENSBTAG00000042551	NA	snoRNA
185	1	119166683	1.65e-05	1	119074041	119137489	63449	+	ENSBTAG00000019704	HLTF	protein_coding
186	1	119166683	1.65e-05	1	119150402	119191206	40805	-	ENSBTAG00000001721	GYG1	protein_coding
187	1	119306252	2.34e-05	1	119297388	119329547	32160	-	ENSBTAG00000015008	CPA3	protein_coding
188	1	119370923	3.87e-06	1	119297388	119329547	32160	-	ENSBTAG00000015008	CPA3	protein_coding
189	1	119372120	7.06e-06	1	119297388	119329547	32160	-	ENSBTAG00000015008	CPA3	protein_coding
190	1	119306252	2.34e-05	1	119339499	119376792	37294	-	ENSBTAG00000000456	CPB1	protein_coding
191	1	119370923	3.87e-06	1	119339499	119376792	37294	-	ENSBTAG00000000456	CPB1	protein_coding
192	1	119372120	7.06e-06	1	119339499	119376792	37294	-	ENSBTAG00000000456	CPB1	protein_coding
193	1	119370923	3.87e-06	1	119465679	119521250	55572	-	ENSBTAG00000045633	AGTR1	protein_coding
194	1	119372120	7.06e-06	1	119465679	119521250	55572	-	ENSBTAG00000045633	AGTR1	protein_coding
195	1	120890516	8.44e-06	1	120897288	120900384	3097	-	ENSBTAG00000014751	ZIC1	protein_coding
196	1	120900899	2.82e-05	1	120897288	120900384	3097	-	ENSBTAG00000014751	ZIC1	protein_coding
197	1	120890516	8.44e-06	1	120907816	120916227	8412	+	ENSBTAG00000014749	ZIC4	protein_coding
198	1	120900899	2.82e-05	1	120907816	120916227	8412	+	ENSBTAG00000014749	ZIC4	protein_coding
199	1	120890516	8.44e-06	1	120918766	120921826	3061	+	ENSBTAG00000053400	NA	protein_coding
200	1	120900899	2.82e-05	1	120918766	120921826	3061	+	ENSBTAG00000053400	NA	protein_coding
201	1	125190822	1.61e-05	1	125042863	125706599	663737	+	ENSBTAG00000031178	SLC9A9	protein_coding
202	1	125206574	2.67e-05	1	125042863	125706599	663737	+	ENSBTAG00000031178	SLC9A9	protein_coding
203	1	125190822	1.61e-05	1	125109231	125110338	1108	-	ENSBTAG00000054067	NA	protein_coding
204	1	125206574	2.67e-05	1	125109231	125110338	1108	-	ENSBTAG00000054067	NA	protein_coding
205	1	142383506	1.02e-05	1	142327757	142403210	75454	+	ENSBTAG00000021270	UMODL1	protein_coding
206	1	142387350	1.58e-05	1	142327757	142403210	75454	+	ENSBTAG00000021270	UMODL1	protein_coding
207	1	142398954	1.85e-05	1	142327757	142403210	75454	+	ENSBTAG00000021270	UMODL1	protein_coding
208	1	142398954	1.85e-05	1	142488705	142561127	72423	+	ENSBTAG00000021272	ABCG1	protein_coding
209	1	143222851	1.67e-05	1	143119850	143131757	11908	+	ENSBTAG00000021491	NDUFV3	protein_coding
210	1	143222851	1.67e-05	1	143182017	143202288	20272	+	ENSBTAG00000014153	PKNOX1	protein_coding
211	1	143262443	1.98e-05	1	143182017	143202288	20272	+	ENSBTAG00000014153	PKNOX1	protein_coding
212	1	143222851	1.67e-05	1	143219189	143242441	23253	-	ENSBTAG00000000160	CBS	protein_coding
213	1	143262443	1.98e-05	1	143219189	143242441	23253	-	ENSBTAG00000000160	CBS	protein_coding
214	1	143311428	3.38e-05	1	143219189	143242441	23253	-	ENSBTAG00000000160	CBS	protein_coding
215	1	143334888	1.62e-05	1	143219189	143242441	23253	-	ENSBTAG00000000160	CBS	protein_coding
216	1	143340528	3.21e-05	1	143219189	143242441	23253	-	ENSBTAG00000000160	CBS	protein_coding
217	1	143222851	1.67e-05	1	143261977	143274941	12965	-	ENSBTAG00000011645	U2AF1	protein_coding
218	1	143262443	1.98e-05	1	143261977	143274941	12965	-	ENSBTAG00000011645	U2AF1	protein_coding
219	1	143311428	3.38e-05	1	143261977	143274941	12965	-	ENSBTAG00000011645	U2AF1	protein_coding
220	1	143334888	1.62e-05	1	143261977	143274941	12965	-	ENSBTAG00000011645	U2AF1	protein_coding
221	1	143340528	3.21e-05	1	143261977	143274941	12965	-	ENSBTAG00000011645	U2AF1	protein_coding
222	1	143222851	1.67e-05	1	143317096	143319925	2830	+	ENSBTAG00000003134	CRYAA	protein_coding
223	1	143262443	1.98e-05	1	143317096	143319925	2830	+	ENSBTAG00000003134	CRYAA	protein_coding
224	1	143311428	3.38e-05	1	143317096	143319925	2830	+	ENSBTAG00000003134	CRYAA	protein_coding
225	1	143334888	1.62e-05	1	143317096	143319925	2830	+	ENSBTAG00000003134	CRYAA	protein_coding
226	1	143340528	3.21e-05	1	143317096	143319925	2830	+	ENSBTAG00000003134	CRYAA	protein_coding
227	1	146864942	2.4e-05	1	146865776	146877553	11778	+	ENSBTAG00000046447	NA	protein_coding
228	1	147176850	2.71e-05	1	146975141	147244722	269582	-	ENSBTAG00000004742	RUNX1	protein_coding
229	1	147176850	2.71e-05	1	147203769	147203840	72	-	ENSBTAG00000044270	bta-mir-2285a	miRNA
230	1	154659328	7.96e-06	1	154096128	154616588	520461	-	ENSBTAG00000030581	TBC1D5	protein_coding
231	1	157752218	3.75e-06	1	157728794	157745955	17162	+	ENSBTAG00000040393	NA	protein_coding
232	1	157752397	5.41e-06	1	157728794	157745955	17162	+	ENSBTAG00000040393	NA	protein_coding
233	1	157752218	3.75e-06	1	157751045	157762600	11556	+	ENSBTAG00000051758	NA	protein_coding
234	1	157752397	5.41e-06	1	157751045	157762600	11556	+	ENSBTAG00000051758	NA	protein_coding
235	1	157752218	3.75e-06	1	157827936	157916510	88575	-	ENSBTAG00000048736	NA	lncRNA
236	1	157752397	5.41e-06	1	157827936	157916510	88575	-	ENSBTAG00000048736	NA	lncRNA
237	2	1465207	8.33e-06	2	1473998	1476421	2424	+	ENSBTAG00000038318	AMER3	protein_coding
238	2	4427260	2.23e-05	2	4300416	4399011	98596	-	ENSBTAG00000005444	UGGT1	protein_coding
239	2	4429237	3.54e-05	2	4300416	4399011	98596	-	ENSBTAG00000005444	UGGT1	protein_coding
240	2	4427260	2.23e-05	2	4399865	4408277	8413	-	ENSBTAG00000050981	NA	protein_coding
241	2	4429237	3.54e-05	2	4399865	4408277	8413	-	ENSBTAG00000050981	NA	protein_coding
242	2	4427260	2.23e-05	2	4454874	4530094	75221	+	ENSBTAG00000006003	SAP130	protein_coding
243	2	4429237	3.54e-05	2	4454874	4530094	75221	+	ENSBTAG00000006003	SAP130	protein_coding
244	2	101917107	1.74e-05	2	101838614	102121965	283352	+	ENSBTAG00000052399	NA	protein_coding
245	2	112084907	1.02e-05	2	112010456	112064142	53687	-	ENSBTAG00000016951	WDFY1	protein_coding
246	2	112084907	1.02e-05	2	112068065	112068165	101	+	ENSBTAG00000042664	U6	snRNA
247	2	112084907	1.02e-05	2	112068965	112076912	7948	+	ENSBTAG00000011514	MRPL44	protein_coding
248	2	112084907	1.02e-05	2	112087760	112158159	70400	-	ENSBTAG00000008717	SERPINE2	protein_coding
249	3	24319831	5.77e-07	3	24129991	24254368	124378	+	ENSBTAG00000007767	TBX15	protein_coding
250	3	24319831	5.77e-07	3	24384964	24385070	107	+	ENSBTAG00000052643	U6	snRNA
251	3	32091184	4.79e-06	3	32034788	32051900	17113	+	ENSBTAG00000023535	NA	protein_coding
252	3	32091184	4.79e-06	3	32049915	32057649	7735	-	ENSBTAG00000050402	NA	protein_coding
253	3	32091184	4.79e-06	3	32058825	32060390	1566	+	ENSBTAG00000048596	NA	protein_coding
254	3	32091184	4.79e-06	3	32071080	32090853	19774	-	ENSBTAG00000000259	CHIA	protein_coding
255	3	32091184	4.79e-06	3	32155439	32192735	37297	-	ENSBTAG00000013578	CHI3L2	protein_coding
256	3	42226067	6.8e-06	3	42259115	42299418	40304	+	ENSBTAG00000019029	DPH5	protein_coding
257	3	42226067	6.8e-06	3	42316067	42410097	94031	-	ENSBTAG00000019027	SLC30A7	protein_coding
258	3	42939326	8.31e-08	3	42742189	42956403	214215	-	ENSBTAG00000031439	CDC14A	protein_coding
259	3	42939326	8.31e-08	3	42934623	42934835	213	+	ENSBTAG00000054319	NA	processed_pseudogene
260	3	42939326	8.31e-08	3	42986580	42987080	501	-	ENSBTAG00000015759	NA	protein_coding
261	3	42939326	8.31e-08	3	43006658	43034731	28074	-	ENSBTAG00000006321	RTCA	protein_coding
262	3	54909939	6.74e-06	3	54790812	54882110	91299	+	ENSBTAG00000002416	NA	protein_coding
263	3	54909939	6.74e-06	3	54901260	54983375	82116	+	ENSBTAG00000017670	NA	protein_coding
264	3	54909939	6.74e-06	3	54928686	54989008	60323	+	ENSBTAG00000000505	KYAT3	protein_coding
265	4	90766840	2.39e-05	4	90671659	91510132	838474	-	ENSBTAG00000054974	GRM8	protein_coding
266	4	97141601	1.57e-05	4	96940092	97744748	804657	+	ENSBTAG00000014112	EXOC4	protein_coding
267	4	97141601	1.57e-05	4	97217425	97217497	73	+	ENSBTAG00000044499	bta-mir-2423	miRNA
268	4	98084809	2.95e-05	4	98115288	98132148	16861	-	ENSBTAG00000009902	AKR1B1	protein_coding
269	4	98086110	3.6e-05	4	98115288	98132148	16861	-	ENSBTAG00000009902	AKR1B1	protein_coding
270	4	104318072	2.89e-05	4	104264742	104273391	8650	-	ENSBTAG00000005285	MRPS33	protein_coding
271	4	104318072	2.89e-05	4	104316587	104452633	136047	+	ENSBTAG00000051724	NA	protein_coding
272	4	105533508	3e-05	4	105285315	105466927	181613	+	ENSBTAG00000046152	MGAM	protein_coding
273	4	105534698	1.94e-05	4	105285315	105466927	181613	+	ENSBTAG00000046152	MGAM	protein_coding
274	4	105533508	3e-05	4	105467992	105470175	2184	+	ENSBTAG00000052585	NA	lncRNA
275	4	105534698	1.94e-05	4	105467992	105470175	2184	+	ENSBTAG00000052585	NA	lncRNA
276	4	105533508	3e-05	4	105477822	105485610	7789	-	ENSBTAG00000003621	NA	protein_coding
277	4	105534698	1.94e-05	4	105477822	105485610	7789	-	ENSBTAG00000003621	NA	protein_coding
278	4	105533508	3e-05	4	105496428	105502564	6137	-	ENSBTAG00000003628	PRSS58	protein_coding
279	4	105534698	1.94e-05	4	105496428	105502564	6137	-	ENSBTAG00000003628	PRSS58	protein_coding
280	4	105533508	3e-05	4	105506139	105513813	7675	-	ENSBTAG00000031236	NA	protein_coding
281	4	105534698	1.94e-05	4	105506139	105513813	7675	-	ENSBTAG00000031236	NA	protein_coding
282	4	105533508	3e-05	4	105521593	105526003	4411	-	ENSBTAG00000052726	NA	protein_coding
283	4	105534698	1.94e-05	4	105521593	105526003	4411	-	ENSBTAG00000052726	NA	protein_coding
284	4	105533508	3e-05	4	105549187	105553070	3884	-	ENSBTAG00000050323	NA	protein_coding
285	4	105534698	1.94e-05	4	105549187	105553070	3884	-	ENSBTAG00000050323	NA	protein_coding
286	4	105533508	3e-05	4	105567721	105569006	1286	+	ENSBTAG00000048852	TRBV3-1	protein_coding
287	4	105534698	1.94e-05	4	105567721	105569006	1286	+	ENSBTAG00000048852	TRBV3-1	protein_coding
288	4	105533508	3e-05	4	105572011	105573193	1183	+	ENSBTAG00000031234	NA	protein_coding
289	4	105534698	1.94e-05	4	105572011	105573193	1183	+	ENSBTAG00000031234	NA	protein_coding
290	4	105533508	3e-05	4	105597508	105599525	2018	+	ENSBTAG00000053682	NA	protein_coding
291	4	105534698	1.94e-05	4	105597508	105599525	2018	+	ENSBTAG00000053682	NA	protein_coding
292	4	105533508	3e-05	4	105602813	105603924	1112	+	ENSBTAG00000051786	NA	protein_coding
293	4	105534698	1.94e-05	4	105602813	105603924	1112	+	ENSBTAG00000051786	NA	protein_coding
294	4	105533508	3e-05	4	105612950	105623563	10614	+	ENSBTAG00000052008	NA	protein_coding
295	4	105534698	1.94e-05	4	105612950	105623563	10614	+	ENSBTAG00000052008	NA	protein_coding
296	4	105533508	3e-05	4	105625076	105625570	495	+	ENSBTAG00000048597	NA	pseudogene
297	4	105534698	1.94e-05	4	105625076	105625570	495	+	ENSBTAG00000048597	NA	pseudogene
298	4	105533508	3e-05	4	105629381	105646094	16714	+	ENSBTAG00000050773	NA	protein_coding
299	4	105534698	1.94e-05	4	105629381	105646094	16714	+	ENSBTAG00000050773	NA	protein_coding
300	4	106497641	3.1e-05	4	106397395	106398336	942	-	ENSBTAG00000053286	NA	protein_coding
301	4	106497641	3.1e-05	4	106421669	106422610	942	+	ENSBTAG00000013130	OR6V1	protein_coding
302	4	106518111	1.72e-05	4	106421669	106422610	942	+	ENSBTAG00000013130	OR6V1	protein_coding
303	4	106497641	3.1e-05	4	106431235	106462571	31337	-	ENSBTAG00000052365	NA	lncRNA
304	4	106518111	1.72e-05	4	106431235	106462571	31337	-	ENSBTAG00000052365	NA	lncRNA
305	4	106497641	3.1e-05	4	106481178	106491369	10192	+	ENSBTAG00000006655	PIP	protein_coding
306	4	106518111	1.72e-05	4	106481178	106491369	10192	+	ENSBTAG00000006655	PIP	protein_coding
307	4	106497641	3.1e-05	4	106506468	106513124	6657	+	ENSBTAG00000050494	NA	protein_coding
308	4	106518111	1.72e-05	4	106506468	106513124	6657	+	ENSBTAG00000050494	NA	protein_coding
309	4	106606419	8.84e-06	4	106506468	106513124	6657	+	ENSBTAG00000050494	NA	protein_coding
310	4	106497641	3.1e-05	4	106575613	106579350	3738	+	ENSBTAG00000054827	TAS2R39	protein_coding
311	4	106518111	1.72e-05	4	106575613	106579350	3738	+	ENSBTAG00000054827	TAS2R39	protein_coding
312	4	106606419	8.84e-06	4	106575613	106579350	3738	+	ENSBTAG00000054827	TAS2R39	protein_coding
313	4	106606419	8.84e-06	4	106631620	106633622	2003	+	ENSBTAG00000040040	TAS2R40	protein_coding
314	4	106606419	8.84e-06	4	106651014	106656121	5108	+	ENSBTAG00000009839	GSTK1	protein_coding
315	4	106606419	8.84e-06	4	106672135	106677453	5319	+	ENSBTAG00000018158	TMEM139	protein_coding
316	4	106606419	8.84e-06	4	106677710	106696081	18372	+	ENSBTAG00000018159	CASP2	protein_coding
317	4	106606419	8.84e-06	4	106700966	106738430	37465	+	ENSBTAG00000009182	CLCN1	protein_coding
318	4	106890684	1.54e-05	4	106788865	106804335	15471	-	ENSBTAG00000006359	EPHA1	protein_coding
319	4	106890684	1.54e-05	4	106849751	106850704	954	+	ENSBTAG00000050328	TAS2R60	protein_coding
320	4	106890684	1.54e-05	4	106880013	106880929	917	+	ENSBTAG00000031162	NA	pseudogene
321	4	106890684	1.54e-05	4	106900981	106901922	942	-	ENSBTAG00000039614	NA	protein_coding
322	4	106890684	1.54e-05	4	106921257	106922234	978	-	ENSBTAG00000013248	NA	protein_coding
323	4	106890684	1.54e-05	4	106966075	107001714	35640	-	ENSBTAG00000005475	TCAF2	protein_coding
324	4	109432422	3.36e-05	4	109526182	109526350	169	-	ENSBTAG00000053666	NA	misc_RNA
325	4	109482529	2.64e-05	4	109526182	109526350	169	-	ENSBTAG00000053666	NA	misc_RNA
326	5	34838871	1.52e-05	5	34878194	35016323	138130	-	ENSBTAG00000002902	ANO6	protein_coding
327	5	44389716	8.13e-06	5	44297841	44302777	4937	+	ENSBTAG00000000198	NA	protein_coding
328	5	44389716	8.13e-06	5	44320272	44325369	5098	-	ENSBTAG00000039170	NA	protein_coding
329	5	44415925	8.89e-06	5	44320272	44325369	5098	-	ENSBTAG00000039170	NA	protein_coding
330	5	44389716	8.13e-06	5	44347280	44352877	5598	+	ENSBTAG00000026323	LYSB	protein_coding
331	5	44415925	8.89e-06	5	44347280	44352877	5598	+	ENSBTAG00000026323	LYSB	protein_coding
332	5	44389716	8.13e-06	5	44365581	44371561	5981	-	ENSBTAG00000026088	LYZ2	protein_coding
333	5	44415925	8.89e-06	5	44365581	44371561	5981	-	ENSBTAG00000026088	LYZ2	protein_coding
334	5	44389716	8.13e-06	5	44392339	44400094	7756	-	ENSBTAG00000046511	LYZ1	protein_coding
335	5	44415925	8.89e-06	5	44392339	44400094	7756	-	ENSBTAG00000046511	LYZ1	protein_coding
336	5	44389716	8.13e-06	5	44423778	44430774	6997	-	ENSBTAG00000046628	LYZ3	protein_coding
337	5	44415925	8.89e-06	5	44423778	44430774	6997	-	ENSBTAG00000046628	LYZ3	protein_coding
338	5	44389716	8.13e-06	5	44445035	44449173	4139	-	ENSBTAG00000026322	NA	protein_coding
339	5	44415925	8.89e-06	5	44445035	44449173	4139	-	ENSBTAG00000026322	NA	protein_coding
340	5	44389716	8.13e-06	5	44460958	44461016	59	+	ENSBTAG00000053948	U6	snRNA
341	5	44415925	8.89e-06	5	44460958	44461016	59	+	ENSBTAG00000053948	U6	snRNA
342	5	44415925	8.89e-06	5	44505113	44505215	103	+	ENSBTAG00000043369	U6	snRNA
343	5	44415925	8.89e-06	5	44506989	44515796	8808	-	ENSBTAG00000026779	LYZ	protein_coding
344	5	59552502	3.49e-05	5	59465929	59466885	957	+	ENSBTAG00000054478	NA	protein_coding
345	5	59552502	3.49e-05	5	59500353	59501387	1035	+	ENSBTAG00000038567	NA	protein_coding
346	5	59552502	3.49e-05	5	59524006	59530242	6237	+	ENSBTAG00000045722	NA	protein_coding
347	5	59552502	3.49e-05	5	59559256	59560269	1014	+	ENSBTAG00000050988	NA	protein_coding
348	5	59552502	3.49e-05	5	59619848	59620804	957	-	ENSBTAG00000054855	NA	protein_coding
349	5	59701961	1.08e-05	5	59619848	59620804	957	-	ENSBTAG00000054855	NA	protein_coding
350	5	59701961	1.08e-05	5	59658165	59661271	3107	-	ENSBTAG00000046317	NA	protein_coding
351	5	59701961	1.08e-05	5	59680315	59681292	978	-	ENSBTAG00000053957	NA	protein_coding
352	5	59701961	1.08e-05	5	59723790	59724731	942	-	ENSBTAG00000048994	NA	protein_coding
353	5	59701961	1.08e-05	5	59745045	59746001	957	-	ENSBTAG00000049374	NA	protein_coding
354	5	59701961	1.08e-05	5	59767194	59768172	979	-	ENSBTAG00000049680	NA	pseudogene
355	5	59701961	1.08e-05	5	59800152	59801093	942	+	ENSBTAG00000049342	NA	protein_coding
356	5	75998889	3.41e-05	5	75887878	75903492	15615	-	ENSBTAG00000015043	MFNG	protein_coding
357	5	75998889	3.41e-05	5	75907210	75940103	32894	-	ENSBTAG00000015044	CARD10	protein_coding
358	5	75998889	3.41e-05	5	75946067	75946175	109	+	ENSBTAG00000042271	U6	snRNA
359	5	75998889	3.41e-05	5	75967297	75967403	107	-	ENSBTAG00000043029	U6	snRNA
360	5	75998889	3.41e-05	5	75988786	76019180	30395	+	ENSBTAG00000016661	USP18	protein_coding
361	5	91526305	5.46e-06	5	91399521	91842738	443218	-	ENSBTAG00000020715	PIK3C2G	protein_coding
362	5	91526305	5.46e-06	5	91510159	91510902	744	+	ENSBTAG00000046178	NA	protein_coding
363	5	94709107	3.22e-05	5	94634825	94634890	66	-	ENSBTAG00000051932	bta-mir-2285dm	miRNA
364	5	94711463	1.21e-05	5	94634825	94634890	66	-	ENSBTAG00000051932	bta-mir-2285dm	miRNA
365	5	94709107	3.22e-05	5	94669118	94824113	154996	+	ENSBTAG00000002174	RERG	protein_coding
366	5	94711463	1.21e-05	5	94669118	94824113	154996	+	ENSBTAG00000002174	RERG	protein_coding
367	5	108955049	2.3e-05	5	108855713	108879525	23813	-	ENSBTAG00000017313	ADA2	protein_coding
368	5	108955049	2.3e-05	5	108881354	108888096	6743	+	ENSBTAG00000049605	NA	lncRNA
369	5	108955049	2.3e-05	5	108937842	109051118	113277	+	ENSBTAG00000009704	CECR2	protein_coding
370	5	108955049	2.3e-05	5	108944653	108945996	1344	-	ENSBTAG00000049176	NA	protein_coding
371	5	108955049	2.3e-05	5	108961099	108961205	107	+	ENSBTAG00000050587	U6	snRNA
372	5	112448429	2.38e-05	5	112365014	112382131	17118	+	ENSBTAG00000030222	L3MBTL2	protein_coding
373	5	112453095	2.34e-05	5	112365014	112382131	17118	+	ENSBTAG00000030222	L3MBTL2	protein_coding
374	5	112473113	2.84e-05	5	112365014	112382131	17118	+	ENSBTAG00000030222	L3MBTL2	protein_coding
375	5	112448429	2.38e-05	5	112376908	112376977	70	+	ENSBTAG00000044451	bta-mir-2441	miRNA
376	5	112453095	2.34e-05	5	112376908	112376977	70	+	ENSBTAG00000044451	bta-mir-2441	miRNA
377	5	112473113	2.84e-05	5	112376908	112376977	70	+	ENSBTAG00000044451	bta-mir-2441	miRNA
378	5	112448429	2.38e-05	5	112387043	112395842	8800	-	ENSBTAG00000040106	CHADL	protein_coding
379	5	112453095	2.34e-05	5	112387043	112395842	8800	-	ENSBTAG00000040106	CHADL	protein_coding
380	5	112473113	2.84e-05	5	112387043	112395842	8800	-	ENSBTAG00000040106	CHADL	protein_coding
381	5	112448429	2.38e-05	5	112396231	112425046	28816	-	ENSBTAG00000012481	RANGAP1	protein_coding
382	5	112453095	2.34e-05	5	112396231	112425046	28816	-	ENSBTAG00000012481	RANGAP1	protein_coding
383	5	112473113	2.84e-05	5	112396231	112425046	28816	-	ENSBTAG00000012481	RANGAP1	protein_coding
384	5	112448429	2.38e-05	5	112426910	112427016	107	-	ENSBTAG00000052440	U6	snRNA
385	5	112453095	2.34e-05	5	112426910	112427016	107	-	ENSBTAG00000052440	U6	snRNA
386	5	112473113	2.84e-05	5	112426910	112427016	107	-	ENSBTAG00000052440	U6	snRNA
387	5	112448429	2.38e-05	5	112434864	112492002	57139	+	ENSBTAG00000002782	ZC3H7B	protein_coding
388	5	112453095	2.34e-05	5	112434864	112492002	57139	+	ENSBTAG00000002782	ZC3H7B	protein_coding
389	5	112473113	2.84e-05	5	112434864	112492002	57139	+	ENSBTAG00000002782	ZC3H7B	protein_coding
390	5	112448429	2.38e-05	5	112495969	112519575	23607	+	ENSBTAG00000016580	TEF	protein_coding
391	5	112453095	2.34e-05	5	112495969	112519575	23607	+	ENSBTAG00000016580	TEF	protein_coding
392	5	112473113	2.84e-05	5	112495969	112519575	23607	+	ENSBTAG00000016580	TEF	protein_coding
393	5	112448429	2.38e-05	5	112539939	112549987	10049	-	ENSBTAG00000015109	TOB2	protein_coding
394	5	112453095	2.34e-05	5	112539939	112549987	10049	-	ENSBTAG00000015109	TOB2	protein_coding
395	5	112473113	2.84e-05	5	112539939	112549987	10049	-	ENSBTAG00000015109	TOB2	protein_coding
396	5	112473113	2.84e-05	5	112558716	112567981	9266	-	ENSBTAG00000006423	PHF5A	protein_coding
397	5	112473113	2.84e-05	5	112568047	112617811	49765	+	ENSBTAG00000006429	ACO2	protein_coding
398	6	9726190	1.43e-05	6	9773207	9774297	1091	-	ENSBTAG00000048799	NA	protein_coding
399	6	10982417	4.15e-06	6	10925712	11037983	112272	-	ENSBTAG00000004574	UGT8	protein_coding
400	6	10982417	4.15e-06	6	11071447	11074961	3515	-	ENSBTAG00000052840	NA	protein_coding
401	6	17608138	3.1e-06	6	17489062	17601500	112439	+	ENSBTAG00000012961	PAPSS1	protein_coding
402	6	18055508	2e-05	6	18125623	18254810	129188	+	ENSBTAG00000012969	DKK2	protein_coding
403	6	18324664	3.4e-05	6	18125623	18254810	129188	+	ENSBTAG00000012969	DKK2	protein_coding
404	6	35529372	7.73e-06	6	35563653	35565995	2343	+	ENSBTAG00000045966	GPRIN3	protein_coding
405	6	43558269	2.14e-05	6	43380463	43501184	120722	-	ENSBTAG00000017024	PPARGC1A	protein_coding
406	6	79516334	2.07e-05	6	79584972	79585077	106	-	ENSBTAG00000043627	5S_rRNA	rRNA
407	6	83551142	1.6e-06	6	83434759	83452201	17443	-	ENSBTAG00000000438	GNRHR	protein_coding
408	6	83551142	1.6e-06	6	83456627	83518335	61709	-	ENSBTAG00000038648	NA	protein_coding
409	6	83578667	1.6e-06	6	83456627	83518335	61709	-	ENSBTAG00000038648	NA	protein_coding
410	6	83612829	2.58e-05	6	83456627	83518335	61709	-	ENSBTAG00000038648	NA	protein_coding
411	6	83551142	1.6e-06	6	83534118	83573690	39573	-	ENSBTAG00000001925	TMPRSS11D	protein_coding
412	6	83578667	1.6e-06	6	83534118	83573690	39573	-	ENSBTAG00000001925	TMPRSS11D	protein_coding
413	6	83612829	2.58e-05	6	83534118	83573690	39573	-	ENSBTAG00000001925	TMPRSS11D	protein_coding
414	6	83551142	1.6e-06	6	83614945	83664529	49585	-	ENSBTAG00000020298	TMPRSS11A	protein_coding
415	6	83578667	1.6e-06	6	83614945	83664529	49585	-	ENSBTAG00000020298	TMPRSS11A	protein_coding
416	6	83612829	2.58e-05	6	83614945	83664529	49585	-	ENSBTAG00000020298	TMPRSS11A	protein_coding
417	6	83612829	2.58e-05	6	83688444	83711845	23402	-	ENSBTAG00000025920	NA	protein_coding
418	6	84162838	1.32e-05	6	84101528	84139895	38368	+	ENSBTAG00000015572	YTHDC1	protein_coding
419	6	84222237	1.7e-05	6	84101528	84139895	38368	+	ENSBTAG00000015572	YTHDC1	protein_coding
420	6	84162838	1.32e-05	6	84162691	84164383	1693	-	ENSBTAG00000035726	NA	protein_coding
421	6	84222237	1.7e-05	6	84162691	84164383	1693	-	ENSBTAG00000035726	NA	protein_coding
422	6	84162838	1.32e-05	6	84189236	84210644	21409	-	ENSBTAG00000048013	NA	protein_coding
423	6	84222237	1.7e-05	6	84189236	84210644	21409	-	ENSBTAG00000048013	NA	protein_coding
424	6	84162838	1.32e-05	6	84225831	84251695	25865	-	ENSBTAG00000051713	NA	protein_coding
425	6	84222237	1.7e-05	6	84225831	84251695	25865	-	ENSBTAG00000051713	NA	protein_coding
426	6	84222237	1.7e-05	6	84296707	84402848	106142	-	ENSBTAG00000054846	NA	protein_coding
427	6	84222237	1.7e-05	6	84303790	84317573	13784	-	ENSBTAG00000053068	NA	protein_coding
428	6	85274240	5.57e-06	6	85184653	85233341	48689	-	ENSBTAG00000001249	SULT1B1	protein_coding
429	6	85274240	5.57e-06	6	85255819	85281712	25894	-	ENSBTAG00000038214	NA	protein_coding
430	6	85274240	5.57e-06	6	85309030	85365114	56085	-	ENSBTAG00000011952	SULT1E1	protein_coding
431	6	85518885	2.22e-05	6	85411118	85429268	18151	+	ENSBTAG00000007695	CSN1S1	protein_coding
432	6	85518885	2.22e-05	6	85449164	85457744	8581	-	ENSBTAG00000002632	CSN2	protein_coding
433	6	85518885	2.22e-05	6	85459411	85472039	12629	+	ENSBTAG00000048250	HSTN	protein_coding
434	6	85518885	2.22e-05	6	85529905	85548556	18652	+	ENSBTAG00000005005	CSN1S2	protein_coding
435	6	85592870	8.58e-06	6	85529905	85548556	18652	+	ENSBTAG00000005005	CSN1S2	protein_coding
436	6	85518885	2.22e-05	6	85545075	85546586	1512	-	ENSBTAG00000052400	NA	protein_coding
437	6	85592870	8.58e-06	6	85545075	85546586	1512	-	ENSBTAG00000052400	NA	protein_coding
438	6	85518885	2.22e-05	6	85594474	85603326	8853	+	ENSBTAG00000006810	ODAM	protein_coding
439	6	85592870	8.58e-06	6	85594474	85603326	8853	+	ENSBTAG00000006810	ODAM	protein_coding
440	6	85691229	1.75e-05	6	85594474	85603326	8853	+	ENSBTAG00000006810	ODAM	protein_coding
441	6	85592870	8.58e-06	6	85645854	85658926	13073	+	ENSBTAG00000039787	CSN3	protein_coding
442	6	85691229	1.75e-05	6	85645854	85658926	13073	+	ENSBTAG00000039787	CSN3	protein_coding
443	6	85592870	8.58e-06	6	85666770	85669336	2567	+	ENSBTAG00000049824	NA	lncRNA
444	6	85691229	1.75e-05	6	85666770	85669336	2567	+	ENSBTAG00000049824	NA	lncRNA
445	6	85691229	1.75e-05	6	85734578	85736670	2093	+	ENSBTAG00000019849	CABS1	protein_coding
446	6	86221365	3.28e-05	6	86092957	86171203	78247	+	ENSBTAG00000016795	RUFY3	protein_coding
447	6	86223535	2.92e-06	6	86092957	86171203	78247	+	ENSBTAG00000016795	RUFY3	protein_coding
448	6	86221365	3.28e-05	6	86196005	86214840	18836	-	ENSBTAG00000008577	GRSF1	protein_coding
449	6	86223535	2.92e-06	6	86196005	86214840	18836	-	ENSBTAG00000008577	GRSF1	protein_coding
450	6	86221365	3.28e-05	6	86229230	86230375	1146	-	ENSBTAG00000051236	NA	protein_coding
451	6	86223535	2.92e-06	6	86229230	86230375	1146	-	ENSBTAG00000051236	NA	protein_coding
452	6	86221365	3.28e-05	6	86250301	86308361	58061	+	ENSBTAG00000016290	MOB1B	protein_coding
453	6	86223535	2.92e-06	6	86250301	86308361	58061	+	ENSBTAG00000016290	MOB1B	protein_coding
454	6	86221365	3.28e-05	6	86319005	86345274	26270	+	ENSBTAG00000012397	DCK	protein_coding
455	6	86223535	2.92e-06	6	86319005	86345274	26270	+	ENSBTAG00000012397	DCK	protein_coding
456	6	86788058	6.64e-07	6	86381836	86809131	427296	+	ENSBTAG00000002348	SLC4A4	protein_coding
457	6	86795218	4.49e-07	6	86381836	86809131	427296	+	ENSBTAG00000002348	SLC4A4	protein_coding
458	6	86797601	7.79e-07	6	86381836	86809131	427296	+	ENSBTAG00000002348	SLC4A4	protein_coding
459	6	86842484	1.7e-05	6	86381836	86809131	427296	+	ENSBTAG00000002348	SLC4A4	protein_coding
460	6	87153414	1.36e-05	6	87248937	87325253	76317	+	ENSBTAG00000009070	NPFFR2	protein_coding
461	6	87236913	6.03e-07	6	87248937	87325253	76317	+	ENSBTAG00000009070	NPFFR2	protein_coding
462	6	92436327	7.63e-06	6	92412054	92527559	115506	-	ENSBTAG00000049571	CNOT6L	protein_coding
463	7	87708682	2.18e-05	7	87706270	87712011	5742	+	ENSBTAG00000053756	NA	lncRNA
464	7	87708682	2.18e-05	7	87739194	87817552	78359	-	ENSBTAG00000008484	TMEM161B	protein_coding
465	7	93911428	1.49e-05	7	93522660	93911993	389334	-	ENSBTAG00000003144	KIAA0825	protein_coding
466	7	93927472	2.01e-05	7	93522660	93911993	389334	-	ENSBTAG00000003144	KIAA0825	protein_coding
467	7	93911428	1.49e-05	7	93950265	94018468	68204	+	ENSBTAG00000006107	SLF1	protein_coding
468	7	93927472	2.01e-05	7	93950265	94018468	68204	+	ENSBTAG00000006107	SLF1	protein_coding
469	8	941620	5.31e-06	8	702606	1069003	366398	+	ENSBTAG00000001081	PALLD	protein_coding
470	8	948000	6.96e-07	8	702606	1069003	366398	+	ENSBTAG00000001081	PALLD	protein_coding
471	8	951542	1.77e-06	8	702606	1069003	366398	+	ENSBTAG00000001081	PALLD	protein_coding
472	8	1080377	6.99e-06	8	702606	1069003	366398	+	ENSBTAG00000001081	PALLD	protein_coding
473	8	948000	6.96e-07	8	1046193	1046312	120	+	ENSBTAG00000037087	5S_rRNA	rRNA
474	8	951542	1.77e-06	8	1046193	1046312	120	+	ENSBTAG00000037087	5S_rRNA	rRNA
475	8	1080377	6.99e-06	8	1046193	1046312	120	+	ENSBTAG00000037087	5S_rRNA	rRNA
476	8	951542	1.77e-06	8	1050879	1050936	58	+	ENSBTAG00000044348	bta-mir-2466	miRNA
477	8	1080377	6.99e-06	8	1050879	1050936	58	+	ENSBTAG00000044348	bta-mir-2466	miRNA
478	8	1080377	6.99e-06	8	1083274	1107894	24621	-	ENSBTAG00000022013	CBR4	protein_coding
479	8	1080377	6.99e-06	8	1162186	1318002	155817	-	ENSBTAG00000001508	SH3RF1	protein_coding
480	8	1646493	1.46e-05	8	1549320	1637689	88370	+	ENSBTAG00000020130	CLCN3	protein_coding
481	8	1646493	1.46e-05	8	1641320	1666699	25380	-	ENSBTAG00000020132	HPF1	protein_coding
482	8	1646493	1.46e-05	8	1692075	1693114	1040	+	ENSBTAG00000035293	NA	protein_coding
483	8	1856755	3.3e-06	8	1832165	1879414	47250	-	ENSBTAG00000019539	MFAP3L	protein_coding
484	8	1865894	2.7e-05	8	1832165	1879414	47250	-	ENSBTAG00000019539	MFAP3L	protein_coding
485	8	1970203	1.46e-05	8	1832165	1879414	47250	-	ENSBTAG00000019539	MFAP3L	protein_coding
486	8	1974325	2.14e-05	8	1832165	1879414	47250	-	ENSBTAG00000019539	MFAP3L	protein_coding
487	8	1856755	3.3e-06	8	1880400	1882997	2598	+	ENSBTAG00000051098	NA	lncRNA
488	8	1865894	2.7e-05	8	1880400	1882997	2598	+	ENSBTAG00000051098	NA	lncRNA
489	8	1970203	1.46e-05	8	1880400	1882997	2598	+	ENSBTAG00000051098	NA	lncRNA
490	8	1974325	2.14e-05	8	1880400	1882997	2598	+	ENSBTAG00000051098	NA	lncRNA
491	8	1856755	3.3e-06	8	1928243	1952612	24370	-	ENSBTAG00000050967	AADAT	protein_coding
492	8	1865894	2.7e-05	8	1928243	1952612	24370	-	ENSBTAG00000050967	AADAT	protein_coding
493	8	1970203	1.46e-05	8	1928243	1952612	24370	-	ENSBTAG00000050967	AADAT	protein_coding
494	8	1974325	2.14e-05	8	1928243	1952612	24370	-	ENSBTAG00000050967	AADAT	protein_coding
495	8	1865894	2.7e-05	8	1963622	2000436	36815	-	ENSBTAG00000010326	AADAT	protein_coding
496	8	1970203	1.46e-05	8	1963622	2000436	36815	-	ENSBTAG00000010326	AADAT	protein_coding
497	8	1974325	2.14e-05	8	1963622	2000436	36815	-	ENSBTAG00000010326	AADAT	protein_coding
498	8	87260785	3.02e-06	8	87226523	87261139	34617	+	ENSBTAG00000014523	DIRAS2	protein_coding
499	10	10774713	1.37e-06	10	10675335	10773419	98085	+	ENSBTAG00000006823	CMYA5	protein_coding
500	10	10774713	1.37e-06	10	10713653	10713780	128	-	ENSBTAG00000044289	SNORA72	snoRNA
501	10	10774713	1.37e-06	10	10826719	10944967	118249	+	ENSBTAG00000049054	NA	lncRNA
502	10	19025585	3.52e-05	10	18677351	19002748	325398	-	ENSBTAG00000007433	MYO9A	protein_coding
503	10	19025585	3.52e-05	10	18952671	18960021	7351	-	ENSBTAG00000052937	NA	protein_coding
504	10	19025585	3.52e-05	10	19077745	19079771	2027	+	ENSBTAG00000033344	NA	protein_coding
505	10	19025585	3.52e-05	10	19099201	19136846	37646	-	ENSBTAG00000046391	GRAMD2A	protein_coding
506	10	43363114	9.8e-06	10	43233495	43284821	51327	-	ENSBTAG00000004780	CDKL1	protein_coding
507	10	43363114	9.8e-06	10	43312765	43438638	125874	-	ENSBTAG00000014792	MAP4K5	protein_coding
508	10	43363114	9.8e-06	10	43448785	43524337	75553	+	ENSBTAG00000014312	ATL1	protein_coding
509	10	69568315	1.34e-05	10	69616429	69618506	2078	+	ENSBTAG00000051793	NA	protein_coding
510	10	69568315	1.34e-05	10	69619265	69671092	51828	-	ENSBTAG00000013042	EXOC5	protein_coding
511	10	75587176	1.5e-05	10	75470506	75564630	94125	+	ENSBTAG00000017200	RHOJ	protein_coding
512	10	75587176	1.5e-05	10	75578163	75581977	3815	-	ENSBTAG00000049079	GPHB5	protein_coding
513	10	75587176	1.5e-05	10	75605214	75608474	3261	+	ENSBTAG00000055159	NA	protein_coding
514	10	75587176	1.5e-05	10	75639522	75797041	157520	-	ENSBTAG00000019784	PPP2R5E	protein_coding
515	10	97208374	2.71e-05	10	97151049	97155139	4091	-	ENSBTAG00000052494	NA	lncRNA
516	10	97208374	2.71e-05	10	97153449	97254018	100570	+	ENSBTAG00000048887	NA	lncRNA
517	10	97284969	2.73e-06	10	97153449	97254018	100570	+	ENSBTAG00000048887	NA	lncRNA
518	10	97208374	2.71e-05	10	97254039	97256021	1983	+	ENSBTAG00000021393	FLRT2	protein_coding
519	10	97284969	2.73e-06	10	97254039	97256021	1983	+	ENSBTAG00000021393	FLRT2	protein_coding
520	11	24260628	3.55e-06	11	24202347	24202422	76	-	ENSBTAG00000049939	bta-mir-12030	miRNA
521	11	24260628	3.55e-06	11	24293754	24293871	118	+	ENSBTAG00000043712	U4	snRNA
522	11	61262531	1.99e-05	11	61185353	61540443	355091	+	ENSBTAG00000044173	EHBP1	protein_coding
523	11	61287115	7.29e-06	11	61185353	61540443	355091	+	ENSBTAG00000044173	EHBP1	protein_coding
524	11	61288505	3.58e-05	11	61185353	61540443	355091	+	ENSBTAG00000044173	EHBP1	protein_coding
525	11	61293345	1.95e-06	11	61185353	61540443	355091	+	ENSBTAG00000044173	EHBP1	protein_coding
526	11	61302054	1.98e-05	11	61185353	61540443	355091	+	ENSBTAG00000044173	EHBP1	protein_coding
527	11	77482530	2.64e-05	11	77398097	77398184	88	+	ENSBTAG00000052545	bta-mir-2285af-1	miRNA
528	11	77482530	2.64e-05	11	77426654	77427329	676	-	ENSBTAG00000004565	NA	protein_coding
529	11	77554131	6.68e-06	11	77600792	77603857	3066	-	ENSBTAG00000054991	NA	protein_coding
530	11	77596453	6.71e-06	11	77600792	77603857	3066	-	ENSBTAG00000054991	NA	protein_coding
531	11	77651653	9.91e-06	11	77600792	77603857	3066	-	ENSBTAG00000054991	NA	protein_coding
532	11	77676149	1.25e-06	11	77600792	77603857	3066	-	ENSBTAG00000054991	NA	protein_coding
533	11	77676176	4.78e-07	11	77600792	77603857	3066	-	ENSBTAG00000054991	NA	protein_coding
534	11	77676180	2.78e-06	11	77600792	77603857	3066	-	ENSBTAG00000054991	NA	protein_coding
535	11	77676224	4.64e-06	11	77600792	77603857	3066	-	ENSBTAG00000054991	NA	protein_coding
536	11	77676447	1.91e-05	11	77600792	77603857	3066	-	ENSBTAG00000054991	NA	protein_coding
537	11	77676452	6.63e-07	11	77600792	77603857	3066	-	ENSBTAG00000054991	NA	protein_coding
538	11	77677641	1.78e-05	11	77600792	77603857	3066	-	ENSBTAG00000054991	NA	protein_coding
539	11	77554131	6.68e-06	11	77600906	77601361	456	+	ENSBTAG00000030834	NA	protein_coding
540	11	77596453	6.71e-06	11	77600906	77601361	456	+	ENSBTAG00000030834	NA	protein_coding
541	11	77651653	9.91e-06	11	77600906	77601361	456	+	ENSBTAG00000030834	NA	protein_coding
542	11	77676149	1.25e-06	11	77600906	77601361	456	+	ENSBTAG00000030834	NA	protein_coding
543	11	77676176	4.78e-07	11	77600906	77601361	456	+	ENSBTAG00000030834	NA	protein_coding
544	11	77676180	2.78e-06	11	77600906	77601361	456	+	ENSBTAG00000030834	NA	protein_coding
545	11	77676224	4.64e-06	11	77600906	77601361	456	+	ENSBTAG00000030834	NA	protein_coding
546	11	77676447	1.91e-05	11	77600906	77601361	456	+	ENSBTAG00000030834	NA	protein_coding
547	11	77676452	6.63e-07	11	77600906	77601361	456	+	ENSBTAG00000030834	NA	protein_coding
548	11	77677641	1.78e-05	11	77600906	77601361	456	+	ENSBTAG00000030834	NA	protein_coding
549	11	77711187	2.72e-05	11	77798022	77808517	10496	-	ENSBTAG00000051889	TDRD15	protein_coding
550	11	77712650	1.89e-06	11	77798022	77808517	10496	-	ENSBTAG00000051889	TDRD15	protein_coding
551	11	77714792	1.1e-05	11	77798022	77808517	10496	-	ENSBTAG00000051889	TDRD15	protein_coding
552	11	77715526	1.37e-06	11	77798022	77808517	10496	-	ENSBTAG00000051889	TDRD15	protein_coding
553	11	77715885	2.01e-06	11	77798022	77808517	10496	-	ENSBTAG00000051889	TDRD15	protein_coding
554	11	77717659	1.35e-06	11	77798022	77808517	10496	-	ENSBTAG00000051889	TDRD15	protein_coding
555	11	77718435	2.03e-06	11	77798022	77808517	10496	-	ENSBTAG00000051889	TDRD15	protein_coding
556	11	77718455	6.31e-06	11	77798022	77808517	10496	-	ENSBTAG00000051889	TDRD15	protein_coding
557	11	77718573	7.59e-06	11	77798022	77808517	10496	-	ENSBTAG00000051889	TDRD15	protein_coding
558	11	77718940	1.85e-05	11	77798022	77808517	10496	-	ENSBTAG00000051889	TDRD15	protein_coding
559	11	77719080	8.64e-06	11	77798022	77808517	10496	-	ENSBTAG00000051889	TDRD15	protein_coding
560	11	77719313	2.1e-05	11	77798022	77808517	10496	-	ENSBTAG00000051889	TDRD15	protein_coding
561	11	77722140	1.95e-05	11	77798022	77808517	10496	-	ENSBTAG00000051889	TDRD15	protein_coding
562	11	77728989	1.46e-06	11	77798022	77808517	10496	-	ENSBTAG00000051889	TDRD15	protein_coding
563	11	77729161	4.32e-06	11	77798022	77808517	10496	-	ENSBTAG00000051889	TDRD15	protein_coding
564	11	77729403	5.28e-06	11	77798022	77808517	10496	-	ENSBTAG00000051889	TDRD15	protein_coding
565	11	77729807	1.09e-05	11	77798022	77808517	10496	-	ENSBTAG00000051889	TDRD15	protein_coding
566	11	77730182	7.48e-07	11	77798022	77808517	10496	-	ENSBTAG00000051889	TDRD15	protein_coding
567	11	77730209	1.59e-05	11	77798022	77808517	10496	-	ENSBTAG00000051889	TDRD15	protein_coding
568	11	77730244	1.57e-07	11	77798022	77808517	10496	-	ENSBTAG00000051889	TDRD15	protein_coding
569	11	77730777	2.75e-05	11	77798022	77808517	10496	-	ENSBTAG00000051889	TDRD15	protein_coding
570	11	77730940	2.68e-05	11	77798022	77808517	10496	-	ENSBTAG00000051889	TDRD15	protein_coding
571	11	77730964	1.51e-05	11	77798022	77808517	10496	-	ENSBTAG00000051889	TDRD15	protein_coding
572	11	77731126	1.46e-05	11	77798022	77808517	10496	-	ENSBTAG00000051889	TDRD15	protein_coding
573	11	77731471	3.1e-05	11	77798022	77808517	10496	-	ENSBTAG00000051889	TDRD15	protein_coding
574	11	77732661	2.83e-05	11	77798022	77808517	10496	-	ENSBTAG00000051889	TDRD15	protein_coding
575	11	77732752	4.43e-06	11	77798022	77808517	10496	-	ENSBTAG00000051889	TDRD15	protein_coding
576	11	77732763	7.03e-06	11	77798022	77808517	10496	-	ENSBTAG00000051889	TDRD15	protein_coding
577	11	77732870	5.85e-07	11	77798022	77808517	10496	-	ENSBTAG00000051889	TDRD15	protein_coding
578	11	77732932	7.8e-07	11	77798022	77808517	10496	-	ENSBTAG00000051889	TDRD15	protein_coding
579	11	77733124	3.23e-05	11	77798022	77808517	10496	-	ENSBTAG00000051889	TDRD15	protein_coding
580	11	77733282	9.21e-06	11	77798022	77808517	10496	-	ENSBTAG00000051889	TDRD15	protein_coding
581	11	77733791	1.32e-06	11	77798022	77808517	10496	-	ENSBTAG00000051889	TDRD15	protein_coding
582	11	77733814	7.95e-07	11	77798022	77808517	10496	-	ENSBTAG00000051889	TDRD15	protein_coding
583	11	78488449	1.41e-05	11	78398085	78400463	2379	-	ENSBTAG00000051316	NA	pseudogene
584	11	78488449	1.41e-05	11	78441028	78445794	4767	-	ENSBTAG00000049117	NA	protein_coding
585	11	78500571	3.52e-05	11	78441028	78445794	4767	-	ENSBTAG00000049117	NA	protein_coding
586	11	78488449	1.41e-05	11	78448092	78448878	787	-	ENSBTAG00000016270	NA	pseudogene
587	11	78500571	3.52e-05	11	78448092	78448878	787	-	ENSBTAG00000016270	NA	pseudogene
588	11	78488449	1.41e-05	11	78486240	78601472	115233	+	ENSBTAG00000011155	PUM2	protein_coding
589	11	78500571	3.52e-05	11	78486240	78601472	115233	+	ENSBTAG00000011155	PUM2	protein_coding
590	11	82660000	3.36e-05	11	82677576	82717290	39715	-	ENSBTAG00000009906	DDX1	protein_coding
591	11	82671450	1.18e-05	11	82677576	82717290	39715	-	ENSBTAG00000009906	DDX1	protein_coding
592	11	82671830	3.2e-05	11	82677576	82717290	39715	-	ENSBTAG00000009906	DDX1	protein_coding
593	11	82672185	2.7e-06	11	82677576	82717290	39715	-	ENSBTAG00000009906	DDX1	protein_coding
594	11	82660000	3.36e-05	11	82736891	83207199	470309	+	ENSBTAG00000014081	NBAS	protein_coding
595	11	82671450	1.18e-05	11	82736891	83207199	470309	+	ENSBTAG00000014081	NBAS	protein_coding
596	11	82671830	3.2e-05	11	82736891	83207199	470309	+	ENSBTAG00000014081	NBAS	protein_coding
597	11	82672185	2.7e-06	11	82736891	83207199	470309	+	ENSBTAG00000014081	NBAS	protein_coding
598	11	86074698	3.47e-05	11	86083907	86175202	91296	-	ENSBTAG00000007689	LPIN1	protein_coding
599	11	86340605	1.28e-05	11	86232489	86365887	133399	-	ENSBTAG00000015402	GREB1	protein_coding
600	11	86340605	1.28e-05	11	86379649	86401981	22333	+	ENSBTAG00000048286	E2F6	protein_coding
601	11	86952634	2.2e-05	11	86859610	86882947	23338	+	ENSBTAG00000001928	PDIA6	protein_coding
602	11	86952653	2.34e-06	11	86859610	86882947	23338	+	ENSBTAG00000001928	PDIA6	protein_coding
603	11	86952634	2.2e-05	11	86882894	86942882	59989	-	ENSBTAG00000001927	ATP6V1C2	protein_coding
604	11	86952653	2.34e-06	11	86882894	86942882	59989	-	ENSBTAG00000001927	ATP6V1C2	protein_coding
605	11	86952634	2.2e-05	11	86971480	87061426	89947	+	ENSBTAG00000002716	NOL10	protein_coding
606	11	86952653	2.34e-06	11	86971480	87061426	89947	+	ENSBTAG00000002716	NOL10	protein_coding
607	11	102075870	5.75e-06	11	101945497	102165314	219818	-	ENSBTAG00000000382	MED27	protein_coding
608	11	102118365	4.39e-06	11	101945497	102165314	219818	-	ENSBTAG00000000382	MED27	protein_coding
609	11	102146394	4.95e-07	11	101945497	102165314	219818	-	ENSBTAG00000000382	MED27	protein_coding
610	11	102147236	8.54e-06	11	101945497	102165314	219818	-	ENSBTAG00000000382	MED27	protein_coding
611	11	102155199	4.66e-07	11	101945497	102165314	219818	-	ENSBTAG00000000382	MED27	protein_coding
612	11	102159440	8.96e-06	11	101945497	102165314	219818	-	ENSBTAG00000000382	MED27	protein_coding
613	11	102160446	8.21e-06	11	101945497	102165314	219818	-	ENSBTAG00000000382	MED27	protein_coding
614	11	102162047	3.9e-06	11	101945497	102165314	219818	-	ENSBTAG00000000382	MED27	protein_coding
615	11	102164672	1.14e-05	11	101945497	102165314	219818	-	ENSBTAG00000000382	MED27	protein_coding
616	11	102164693	5.55e-06	11	101945497	102165314	219818	-	ENSBTAG00000000382	MED27	protein_coding
617	11	102175608	3.41e-05	11	101945497	102165314	219818	-	ENSBTAG00000000382	MED27	protein_coding
618	11	102191193	2.5e-05	11	101945497	102165314	219818	-	ENSBTAG00000000382	MED27	protein_coding
619	11	102118365	4.39e-06	11	102193691	102201568	7878	-	ENSBTAG00000053838	NA	protein_coding
620	11	102146394	4.95e-07	11	102193691	102201568	7878	-	ENSBTAG00000053838	NA	protein_coding
621	11	102147236	8.54e-06	11	102193691	102201568	7878	-	ENSBTAG00000053838	NA	protein_coding
622	11	102155199	4.66e-07	11	102193691	102201568	7878	-	ENSBTAG00000053838	NA	protein_coding
623	11	102159440	8.96e-06	11	102193691	102201568	7878	-	ENSBTAG00000053838	NA	protein_coding
624	11	102160446	8.21e-06	11	102193691	102201568	7878	-	ENSBTAG00000053838	NA	protein_coding
625	11	102162047	3.9e-06	11	102193691	102201568	7878	-	ENSBTAG00000053838	NA	protein_coding
626	11	102164672	1.14e-05	11	102193691	102201568	7878	-	ENSBTAG00000053838	NA	protein_coding
627	11	102164693	5.55e-06	11	102193691	102201568	7878	-	ENSBTAG00000053838	NA	protein_coding
628	11	102175608	3.41e-05	11	102193691	102201568	7878	-	ENSBTAG00000053838	NA	protein_coding
629	11	102191193	2.5e-05	11	102193691	102201568	7878	-	ENSBTAG00000053838	NA	protein_coding
630	11	102155199	4.66e-07	11	102251087	102324089	73003	+	ENSBTAG00000007235	NTNG2	protein_coding
631	11	102159440	8.96e-06	11	102251087	102324089	73003	+	ENSBTAG00000007235	NTNG2	protein_coding
632	11	102160446	8.21e-06	11	102251087	102324089	73003	+	ENSBTAG00000007235	NTNG2	protein_coding
633	11	102162047	3.9e-06	11	102251087	102324089	73003	+	ENSBTAG00000007235	NTNG2	protein_coding
634	11	102164672	1.14e-05	11	102251087	102324089	73003	+	ENSBTAG00000007235	NTNG2	protein_coding
635	11	102164693	5.55e-06	11	102251087	102324089	73003	+	ENSBTAG00000007235	NTNG2	protein_coding
636	11	102175608	3.41e-05	11	102251087	102324089	73003	+	ENSBTAG00000007235	NTNG2	protein_coding
637	11	102191193	2.5e-05	11	102251087	102324089	73003	+	ENSBTAG00000007235	NTNG2	protein_coding
638	11	104753672	2.82e-05	11	104592021	104777976	185956	-	ENSBTAG00000004511	VAV2	protein_coding
639	11	104753672	2.82e-05	11	104804414	104838104	33691	-	ENSBTAG00000010582	BRD3	protein_coding
640	11	104753672	2.82e-05	11	104853437	104868293	14857	-	ENSBTAG00000050776	NA	lncRNA
641	12	4030685	1.98e-05	12	4081594	4081760	167	+	ENSBTAG00000029683	U1	snRNA
642	12	72667477	3.01e-05	12	72680464	72875927	195464	-	ENSBTAG00000023309	NA	protein_coding
643	12	77353297	8.04e-06	12	77235998	77292275	56278	-	ENSBTAG00000007066	TMTC4	protein_coding
644	12	77379088	2.02e-05	12	77235998	77292275	56278	-	ENSBTAG00000007066	TMTC4	protein_coding
645	12	77353297	8.04e-06	12	77308514	77339621	31108	+	ENSBTAG00000053717	NA	lncRNA
646	12	77379088	2.02e-05	12	77308514	77339621	31108	+	ENSBTAG00000053717	NA	lncRNA
647	12	82580987	3.5e-05	12	82486084	82490715	4632	+	ENSBTAG00000048322	NA	lncRNA
648	12	82580987	3.5e-05	12	82558026	82559911	1886	-	ENSBTAG00000052117	NA	lncRNA
649	13	18370807	2.09e-05	13	18226732	18280982	54251	-	ENSBTAG00000016060	CREM	protein_coding
650	13	18370807	2.09e-05	13	18321888	18393476	71589	+	ENSBTAG00000007133	CUL2	protein_coding
651	13	18370807	2.09e-05	13	18449975	18466359	16385	+	ENSBTAG00000052242	NA	lncRNA
652	13	18689354	5.61e-06	13	18484975	19062784	577810	+	ENSBTAG00000014991	PARD3	protein_coding
653	13	18689354	5.61e-06	13	18670907	18671137	231	-	ENSBTAG00000048624	NA	protein_coding
654	13	19603878	2.56e-05	13	19635324	19782189	146866	+	ENSBTAG00000019866	NRP1	protein_coding
655	13	19635811	7.81e-06	13	19635324	19782189	146866	+	ENSBTAG00000019866	NRP1	protein_coding
656	13	19925529	1.09e-06	13	19891384	19907993	16610	-	ENSBTAG00000048859	NA	lncRNA
657	13	19925529	1.09e-06	13	19971622	20014497	42876	+	ENSBTAG00000015910	ITGB1	protein_coding
658	13	26347951	2.03e-06	13	25958776	26260117	301342	+	ENSBTAG00000023920	GPR158	protein_coding
659	13	26441024	1.8e-05	13	26492604	26661536	168933	+	ENSBTAG00000002123	MYO3A	protein_coding
660	13	26548176	9.2e-06	13	26492604	26661536	168933	+	ENSBTAG00000002123	MYO3A	protein_coding
661	13	26552604	2.5e-05	13	26492604	26661536	168933	+	ENSBTAG00000002123	MYO3A	protein_coding
662	13	26578869	4.38e-06	13	26492604	26661536	168933	+	ENSBTAG00000002123	MYO3A	protein_coding
663	13	26578869	4.38e-06	13	26665423	26728690	63268	+	ENSBTAG00000008056	GAD2	protein_coding
664	13	29680888	9.25e-06	13	29554370	29588401	34032	-	ENSBTAG00000010220	DCLRE1C	protein_coding
665	13	29680888	9.25e-06	13	29595687	29612617	16931	+	ENSBTAG00000002856	MEIG1	protein_coding
666	13	29680888	9.25e-06	13	29626082	29642910	16829	+	ENSBTAG00000047454	OLAH	protein_coding
667	13	29680888	9.25e-06	13	29654035	29660465	6431	-	ENSBTAG00000002858	ACBD7	protein_coding
668	13	29680888	9.25e-06	13	29674380	29680260	5881	+	ENSBTAG00000007702	RPP38	protein_coding
669	13	29680888	9.25e-06	13	29681997	29742318	60322	-	ENSBTAG00000007703	NMT2	protein_coding
670	13	31116664	1.53e-05	13	31063740	31271103	207364	-	ENSBTAG00000027446	RSU1	protein_coding
671	13	33556356	2.02e-09	13	33421066	33538437	117372	+	ENSBTAG00000012677	ARHGAP12	protein_coding
672	13	43267262	3.56e-05	13	43160605	43186863	26259	-	ENSBTAG00000007648	NET1	protein_coding
673	13	43267262	3.56e-05	13	43204874	43215099	10226	+	ENSBTAG00000017740	TUBAL3	protein_coding
674	13	43267262	3.56e-05	13	43220975	43225655	4681	-	ENSBTAG00000035696	UCN3	protein_coding
675	13	43267262	3.56e-05	13	43289239	43296959	7721	+	ENSBTAG00000039722	NA	protein_coding
676	13	44449145	1.01e-05	13	44422479	44428190	5712	-	ENSBTAG00000054718	NA	lncRNA
677	13	44458728	1.78e-05	13	44422479	44428190	5712	-	ENSBTAG00000054718	NA	lncRNA
678	13	44518345	4.85e-06	13	44422479	44428190	5712	-	ENSBTAG00000054718	NA	lncRNA
679	13	44527172	4.53e-06	13	44422479	44428190	5712	-	ENSBTAG00000054718	NA	lncRNA
680	13	44449145	1.01e-05	13	44448439	44475156	26718	-	ENSBTAG00000052258	NA	lncRNA
681	13	44458728	1.78e-05	13	44448439	44475156	26718	-	ENSBTAG00000052258	NA	lncRNA
682	13	44518345	4.85e-06	13	44448439	44475156	26718	-	ENSBTAG00000052258	NA	lncRNA
683	13	44527172	4.53e-06	13	44448439	44475156	26718	-	ENSBTAG00000052258	NA	lncRNA
684	13	44539862	1.64e-05	13	44448439	44475156	26718	-	ENSBTAG00000052258	NA	lncRNA
685	13	44561284	8.52e-06	13	44448439	44475156	26718	-	ENSBTAG00000052258	NA	lncRNA
686	13	44571366	3.3e-05	13	44448439	44475156	26718	-	ENSBTAG00000052258	NA	lncRNA
687	13	44573175	1.64e-05	13	44448439	44475156	26718	-	ENSBTAG00000052258	NA	lncRNA
688	13	44518345	4.85e-06	13	44597240	44605699	8460	+	ENSBTAG00000015188	KLF6	protein_coding
689	13	44527172	4.53e-06	13	44597240	44605699	8460	+	ENSBTAG00000015188	KLF6	protein_coding
690	13	44539862	1.64e-05	13	44597240	44605699	8460	+	ENSBTAG00000015188	KLF6	protein_coding
691	13	44561284	8.52e-06	13	44597240	44605699	8460	+	ENSBTAG00000015188	KLF6	protein_coding
692	13	44571366	3.3e-05	13	44597240	44605699	8460	+	ENSBTAG00000015188	KLF6	protein_coding
693	13	44573175	1.64e-05	13	44597240	44605699	8460	+	ENSBTAG00000015188	KLF6	protein_coding
694	13	44518345	4.85e-06	13	44602930	44602993	64	+	ENSBTAG00000050577	bta-mir-12028	miRNA
695	13	44527172	4.53e-06	13	44602930	44602993	64	+	ENSBTAG00000050577	bta-mir-12028	miRNA
696	13	44539862	1.64e-05	13	44602930	44602993	64	+	ENSBTAG00000050577	bta-mir-12028	miRNA
697	13	44561284	8.52e-06	13	44602930	44602993	64	+	ENSBTAG00000050577	bta-mir-12028	miRNA
698	13	44571366	3.3e-05	13	44602930	44602993	64	+	ENSBTAG00000050577	bta-mir-12028	miRNA
699	13	44573175	1.64e-05	13	44602930	44602993	64	+	ENSBTAG00000050577	bta-mir-12028	miRNA
700	13	45184410	3.07e-05	13	45081151	45107887	26737	+	ENSBTAG00000002685	PITRM1	protein_coding
701	13	45188224	1.67e-06	13	45081151	45107887	26737	+	ENSBTAG00000002685	PITRM1	protein_coding
702	13	45184410	3.07e-05	13	45107041	45161102	54062	-	ENSBTAG00000002683	PFKP	protein_coding
703	13	45188224	1.67e-06	13	45107041	45161102	54062	-	ENSBTAG00000002683	PFKP	protein_coding
704	13	45974245	9.96e-06	13	46039122	46276680	237559	+	ENSBTAG00000014194	ADARB2	protein_coding
705	13	45988032	4.33e-06	13	46039122	46276680	237559	+	ENSBTAG00000014194	ADARB2	protein_coding
706	13	46000365	7.21e-06	13	46039122	46276680	237559	+	ENSBTAG00000014194	ADARB2	protein_coding
707	13	46025605	1.21e-05	13	46039122	46276680	237559	+	ENSBTAG00000014194	ADARB2	protein_coding
708	13	46057983	1.53e-05	13	46039122	46276680	237559	+	ENSBTAG00000014194	ADARB2	protein_coding
709	13	46079480	5.98e-06	13	46039122	46276680	237559	+	ENSBTAG00000014194	ADARB2	protein_coding
710	13	46092207	3.54e-05	13	46039122	46276680	237559	+	ENSBTAG00000014194	ADARB2	protein_coding
711	13	46303441	5.44e-06	13	46039122	46276680	237559	+	ENSBTAG00000014194	ADARB2	protein_coding
712	13	46303988	2.69e-05	13	46039122	46276680	237559	+	ENSBTAG00000014194	ADARB2	protein_coding
713	13	46304388	1.8e-06	13	46039122	46276680	237559	+	ENSBTAG00000014194	ADARB2	protein_coding
714	13	46305208	5.89e-07	13	46039122	46276680	237559	+	ENSBTAG00000014194	ADARB2	protein_coding
715	13	46337238	2.3e-05	13	46039122	46276680	237559	+	ENSBTAG00000014194	ADARB2	protein_coding
716	13	46342646	6.1e-07	13	46039122	46276680	237559	+	ENSBTAG00000014194	ADARB2	protein_coding
717	13	46366318	7.4e-08	13	46039122	46276680	237559	+	ENSBTAG00000014194	ADARB2	protein_coding
718	13	46370577	2.55e-05	13	46039122	46276680	237559	+	ENSBTAG00000014194	ADARB2	protein_coding
719	13	46303441	5.44e-06	13	46282318	46282629	312	-	ENSBTAG00000054346	NA	protein_coding
720	13	46303988	2.69e-05	13	46282318	46282629	312	-	ENSBTAG00000054346	NA	protein_coding
721	13	46304388	1.8e-06	13	46282318	46282629	312	-	ENSBTAG00000054346	NA	protein_coding
722	13	46305208	5.89e-07	13	46282318	46282629	312	-	ENSBTAG00000054346	NA	protein_coding
723	13	46337238	2.3e-05	13	46282318	46282629	312	-	ENSBTAG00000054346	NA	protein_coding
724	13	46342646	6.1e-07	13	46282318	46282629	312	-	ENSBTAG00000054346	NA	protein_coding
725	13	46366318	7.4e-08	13	46282318	46282629	312	-	ENSBTAG00000054346	NA	protein_coding
726	13	46370577	2.55e-05	13	46282318	46282629	312	-	ENSBTAG00000054346	NA	protein_coding
727	13	46303441	5.44e-06	13	46289405	46322491	33087	-	ENSBTAG00000000683	WDR37	protein_coding
728	13	46303988	2.69e-05	13	46289405	46322491	33087	-	ENSBTAG00000000683	WDR37	protein_coding
729	13	46304388	1.8e-06	13	46289405	46322491	33087	-	ENSBTAG00000000683	WDR37	protein_coding
730	13	46305208	5.89e-07	13	46289405	46322491	33087	-	ENSBTAG00000000683	WDR37	protein_coding
731	13	46337238	2.3e-05	13	46289405	46322491	33087	-	ENSBTAG00000000683	WDR37	protein_coding
732	13	46342646	6.1e-07	13	46289405	46322491	33087	-	ENSBTAG00000000683	WDR37	protein_coding
733	13	46366318	7.4e-08	13	46289405	46322491	33087	-	ENSBTAG00000000683	WDR37	protein_coding
734	13	46370577	2.55e-05	13	46289405	46322491	33087	-	ENSBTAG00000000683	WDR37	protein_coding
735	13	46303441	5.44e-06	13	46325275	46328399	3125	+	ENSBTAG00000004075	IDI1	protein_coding
736	13	46303988	2.69e-05	13	46325275	46328399	3125	+	ENSBTAG00000004075	IDI1	protein_coding
737	13	46304388	1.8e-06	13	46325275	46328399	3125	+	ENSBTAG00000004075	IDI1	protein_coding
738	13	46305208	5.89e-07	13	46325275	46328399	3125	+	ENSBTAG00000004075	IDI1	protein_coding
739	13	46337238	2.3e-05	13	46325275	46328399	3125	+	ENSBTAG00000004075	IDI1	protein_coding
740	13	46342646	6.1e-07	13	46325275	46328399	3125	+	ENSBTAG00000004075	IDI1	protein_coding
741	13	46366318	7.4e-08	13	46325275	46328399	3125	+	ENSBTAG00000004075	IDI1	protein_coding
742	13	46370577	2.55e-05	13	46325275	46328399	3125	+	ENSBTAG00000004075	IDI1	protein_coding
743	13	46303441	5.44e-06	13	46331627	46346321	14695	-	ENSBTAG00000014917	GTPBP4	protein_coding
744	13	46303988	2.69e-05	13	46331627	46346321	14695	-	ENSBTAG00000014917	GTPBP4	protein_coding
745	13	46304388	1.8e-06	13	46331627	46346321	14695	-	ENSBTAG00000014917	GTPBP4	protein_coding
746	13	46305208	5.89e-07	13	46331627	46346321	14695	-	ENSBTAG00000014917	GTPBP4	protein_coding
747	13	46337238	2.3e-05	13	46331627	46346321	14695	-	ENSBTAG00000014917	GTPBP4	protein_coding
748	13	46342646	6.1e-07	13	46331627	46346321	14695	-	ENSBTAG00000014917	GTPBP4	protein_coding
749	13	46366318	7.4e-08	13	46331627	46346321	14695	-	ENSBTAG00000014917	GTPBP4	protein_coding
750	13	46370577	2.55e-05	13	46331627	46346321	14695	-	ENSBTAG00000014917	GTPBP4	protein_coding
751	13	46303441	5.44e-06	13	46379461	46379550	90	-	ENSBTAG00000045453	U6	snRNA
752	13	46303988	2.69e-05	13	46379461	46379550	90	-	ENSBTAG00000045453	U6	snRNA
753	13	46304388	1.8e-06	13	46379461	46379550	90	-	ENSBTAG00000045453	U6	snRNA
754	13	46305208	5.89e-07	13	46379461	46379550	90	-	ENSBTAG00000045453	U6	snRNA
755	13	46337238	2.3e-05	13	46379461	46379550	90	-	ENSBTAG00000045453	U6	snRNA
756	13	46342646	6.1e-07	13	46379461	46379550	90	-	ENSBTAG00000045453	U6	snRNA
757	13	46366318	7.4e-08	13	46379461	46379550	90	-	ENSBTAG00000045453	U6	snRNA
758	13	46370577	2.55e-05	13	46379461	46379550	90	-	ENSBTAG00000045453	U6	snRNA
759	13	46303441	5.44e-06	13	46389229	46478656	89428	+	ENSBTAG00000013899	LARP4B	protein_coding
760	13	46303988	2.69e-05	13	46389229	46478656	89428	+	ENSBTAG00000013899	LARP4B	protein_coding
761	13	46304388	1.8e-06	13	46389229	46478656	89428	+	ENSBTAG00000013899	LARP4B	protein_coding
762	13	46305208	5.89e-07	13	46389229	46478656	89428	+	ENSBTAG00000013899	LARP4B	protein_coding
763	13	46337238	2.3e-05	13	46389229	46478656	89428	+	ENSBTAG00000013899	LARP4B	protein_coding
764	13	46342646	6.1e-07	13	46389229	46478656	89428	+	ENSBTAG00000013899	LARP4B	protein_coding
765	13	46366318	7.4e-08	13	46389229	46478656	89428	+	ENSBTAG00000013899	LARP4B	protein_coding
766	13	46370577	2.55e-05	13	46389229	46478656	89428	+	ENSBTAG00000013899	LARP4B	protein_coding
767	13	46366318	7.4e-08	13	46454449	46454850	402	-	ENSBTAG00000051962	NA	protein_coding
768	13	46370577	2.55e-05	13	46454449	46454850	402	-	ENSBTAG00000051962	NA	protein_coding
769	13	46581296	2.25e-07	13	46527612	46818194	290583	+	ENSBTAG00000006531	DIP2C	protein_coding
770	13	46581830	1.05e-06	13	46527612	46818194	290583	+	ENSBTAG00000006531	DIP2C	protein_coding
771	13	47088232	6.48e-07	13	47039699	47058759	19061	+	ENSBTAG00000048903	PRNP	protein_coding
772	13	47092066	8.72e-06	13	47039699	47058759	19061	+	ENSBTAG00000048903	PRNP	protein_coding
773	13	47111710	4.1e-06	13	47039699	47058759	19061	+	ENSBTAG00000048903	PRNP	protein_coding
774	13	47115806	2.44e-07	13	47039699	47058759	19061	+	ENSBTAG00000048903	PRNP	protein_coding
775	13	47125566	1.3e-05	13	47039699	47058759	19061	+	ENSBTAG00000048903	PRNP	protein_coding
776	13	47126710	2.18e-08	13	47039699	47058759	19061	+	ENSBTAG00000048903	PRNP	protein_coding
777	13	47126922	5.63e-07	13	47039699	47058759	19061	+	ENSBTAG00000048903	PRNP	protein_coding
778	13	47088232	6.48e-07	13	47056079	47056465	387	-	ENSBTAG00000050866	NA	protein_coding
779	13	47092066	8.72e-06	13	47056079	47056465	387	-	ENSBTAG00000050866	NA	protein_coding
780	13	47111710	4.1e-06	13	47056079	47056465	387	-	ENSBTAG00000050866	NA	protein_coding
781	13	47115806	2.44e-07	13	47056079	47056465	387	-	ENSBTAG00000050866	NA	protein_coding
782	13	47125566	1.3e-05	13	47056079	47056465	387	-	ENSBTAG00000050866	NA	protein_coding
783	13	47126710	2.18e-08	13	47056079	47056465	387	-	ENSBTAG00000050866	NA	protein_coding
784	13	47126922	5.63e-07	13	47056079	47056465	387	-	ENSBTAG00000050866	NA	protein_coding
785	13	47088232	6.48e-07	13	47086007	47091045	5039	+	ENSBTAG00000011010	PRND	protein_coding
786	13	47092066	8.72e-06	13	47086007	47091045	5039	+	ENSBTAG00000011010	PRND	protein_coding
787	13	47111710	4.1e-06	13	47086007	47091045	5039	+	ENSBTAG00000011010	PRND	protein_coding
788	13	47115806	2.44e-07	13	47086007	47091045	5039	+	ENSBTAG00000011010	PRND	protein_coding
789	13	47125566	1.3e-05	13	47086007	47091045	5039	+	ENSBTAG00000011010	PRND	protein_coding
790	13	47126710	2.18e-08	13	47086007	47091045	5039	+	ENSBTAG00000011010	PRND	protein_coding
791	13	47126922	5.63e-07	13	47086007	47091045	5039	+	ENSBTAG00000011010	PRND	protein_coding
792	13	47088232	6.48e-07	13	47134626	47157586	22961	-	ENSBTAG00000017346	RASSF2	protein_coding
793	13	47092066	8.72e-06	13	47134626	47157586	22961	-	ENSBTAG00000017346	RASSF2	protein_coding
794	13	47111710	4.1e-06	13	47134626	47157586	22961	-	ENSBTAG00000017346	RASSF2	protein_coding
795	13	47115806	2.44e-07	13	47134626	47157586	22961	-	ENSBTAG00000017346	RASSF2	protein_coding
796	13	47125566	1.3e-05	13	47134626	47157586	22961	-	ENSBTAG00000017346	RASSF2	protein_coding
797	13	47126710	2.18e-08	13	47134626	47157586	22961	-	ENSBTAG00000017346	RASSF2	protein_coding
798	13	47126922	5.63e-07	13	47134626	47157586	22961	-	ENSBTAG00000017346	RASSF2	protein_coding
799	13	47111710	4.1e-06	13	47195637	47195743	107	-	ENSBTAG00000049515	U6	snRNA
800	13	47115806	2.44e-07	13	47195637	47195743	107	-	ENSBTAG00000049515	U6	snRNA
801	13	47125566	1.3e-05	13	47195637	47195743	107	-	ENSBTAG00000049515	U6	snRNA
802	13	47126710	2.18e-08	13	47195637	47195743	107	-	ENSBTAG00000049515	U6	snRNA
803	13	47126922	5.63e-07	13	47195637	47195743	107	-	ENSBTAG00000049515	U6	snRNA
804	13	47111710	4.1e-06	13	47201583	47202587	1005	+	ENSBTAG00000051124	NA	lncRNA
805	13	47115806	2.44e-07	13	47201583	47202587	1005	+	ENSBTAG00000051124	NA	lncRNA
806	13	47125566	1.3e-05	13	47201583	47202587	1005	+	ENSBTAG00000051124	NA	lncRNA
807	13	47126710	2.18e-08	13	47201583	47202587	1005	+	ENSBTAG00000051124	NA	lncRNA
808	13	47126922	5.63e-07	13	47201583	47202587	1005	+	ENSBTAG00000051124	NA	lncRNA
809	13	47111710	4.1e-06	13	47209404	47348038	138635	-	ENSBTAG00000032366	SLC23A2	protein_coding
810	13	47115806	2.44e-07	13	47209404	47348038	138635	-	ENSBTAG00000032366	SLC23A2	protein_coding
811	13	47125566	1.3e-05	13	47209404	47348038	138635	-	ENSBTAG00000032366	SLC23A2	protein_coding
812	13	47126710	2.18e-08	13	47209404	47348038	138635	-	ENSBTAG00000032366	SLC23A2	protein_coding
813	13	47126922	5.63e-07	13	47209404	47348038	138635	-	ENSBTAG00000032366	SLC23A2	protein_coding
814	13	47423597	7.82e-06	13	47209404	47348038	138635	-	ENSBTAG00000032366	SLC23A2	protein_coding
815	13	47447496	2.95e-06	13	47209404	47348038	138635	-	ENSBTAG00000032366	SLC23A2	protein_coding
816	13	47423597	7.82e-06	13	47421389	47429786	8398	-	ENSBTAG00000006063	TMEM230	protein_coding
817	13	47447496	2.95e-06	13	47421389	47429786	8398	-	ENSBTAG00000006063	TMEM230	protein_coding
818	13	47423597	7.82e-06	13	47430406	47436478	6073	-	ENSBTAG00000006065	PCNA	protein_coding
819	13	47447496	2.95e-06	13	47430406	47436478	6073	-	ENSBTAG00000006065	PCNA	protein_coding
820	13	47423597	7.82e-06	13	47441800	47498715	56916	+	ENSBTAG00000006066	CDS2	protein_coding
821	13	47447496	2.95e-06	13	47441800	47498715	56916	+	ENSBTAG00000006066	CDS2	protein_coding
822	13	47423597	7.82e-06	13	47487786	47487891	106	+	ENSBTAG00000042644	NA	snoRNA
823	13	47447496	2.95e-06	13	47487786	47487891	106	+	ENSBTAG00000042644	NA	snoRNA
824	13	47447496	2.95e-06	13	47546444	47547502	1059	-	ENSBTAG00000020668	NA	protein_coding
825	13	47679038	3.22e-05	13	47720768	47778950	58183	-	ENSBTAG00000008293	GPCPD1	protein_coding
826	13	47845063	2.24e-05	13	47720768	47778950	58183	-	ENSBTAG00000008293	GPCPD1	protein_coding
827	13	47845063	2.24e-05	13	47807353	47808405	1053	-	ENSBTAG00000054005	NA	pseudogene
828	13	47845063	2.24e-05	13	47827734	47866134	38401	+	ENSBTAG00000051557	NA	lncRNA
829	13	47845063	2.24e-05	13	47916971	48028742	111772	+	ENSBTAG00000014048	SHLD1	protein_coding
830	13	52462049	3.28e-05	13	52365287	52365742	456	-	ENSBTAG00000021816	TMEM239	protein_coding
831	13	52462049	3.28e-05	13	52366497	52367078	582	-	ENSBTAG00000021817	C13H20orf141	protein_coding
832	13	52462049	3.28e-05	13	52381587	52390072	8486	+	ENSBTAG00000011458	CPXM1	protein_coding
833	13	52462049	3.28e-05	13	52407159	52409863	2705	-	ENSBTAG00000050499	NA	protein_coding
834	13	52491328	1.79e-05	13	52407159	52409863	2705	-	ENSBTAG00000050499	NA	protein_coding
835	13	52497380	3.45e-05	13	52407159	52409863	2705	-	ENSBTAG00000050499	NA	protein_coding
836	13	52462049	3.28e-05	13	52422074	52479404	57331	-	ENSBTAG00000037757	EBF4	protein_coding
837	13	52491328	1.79e-05	13	52422074	52479404	57331	-	ENSBTAG00000037757	EBF4	protein_coding
838	13	52497380	3.45e-05	13	52422074	52479404	57331	-	ENSBTAG00000037757	EBF4	protein_coding
839	13	52462049	3.28e-05	13	52498831	52499253	423	-	ENSBTAG00000052166	NA	protein_coding
840	13	52491328	1.79e-05	13	52498831	52499253	423	-	ENSBTAG00000052166	NA	protein_coding
841	13	52497380	3.45e-05	13	52498831	52499253	423	-	ENSBTAG00000052166	NA	protein_coding
842	13	52462049	3.28e-05	13	52514469	52519429	4961	+	ENSBTAG00000018813	IDH3B	protein_coding
843	13	52491328	1.79e-05	13	52514469	52519429	4961	+	ENSBTAG00000018813	IDH3B	protein_coding
844	13	52497380	3.45e-05	13	52514469	52519429	4961	+	ENSBTAG00000018813	IDH3B	protein_coding
845	13	52462049	3.28e-05	13	52519428	52524691	5264	-	ENSBTAG00000018812	NOP56	protein_coding
846	13	52491328	1.79e-05	13	52519428	52524691	5264	-	ENSBTAG00000018812	NOP56	protein_coding
847	13	52497380	3.45e-05	13	52519428	52524691	5264	-	ENSBTAG00000018812	NOP56	protein_coding
848	13	52462049	3.28e-05	13	52520776	52520847	72	-	ENSBTAG00000042198	SNORD57	snoRNA
849	13	52491328	1.79e-05	13	52520776	52520847	72	-	ENSBTAG00000042198	SNORD57	snoRNA
850	13	52497380	3.45e-05	13	52520776	52520847	72	-	ENSBTAG00000042198	SNORD57	snoRNA
851	13	52462049	3.28e-05	13	52521106	52521176	71	-	ENSBTAG00000042607	SNORD56	snoRNA
852	13	52491328	1.79e-05	13	52521106	52521176	71	-	ENSBTAG00000042607	SNORD56	snoRNA
853	13	52497380	3.45e-05	13	52521106	52521176	71	-	ENSBTAG00000042607	SNORD56	snoRNA
854	13	52462049	3.28e-05	13	52521602	52521687	86	-	ENSBTAG00000042631	SNORD86	snoRNA
855	13	52491328	1.79e-05	13	52521602	52521687	86	-	ENSBTAG00000042631	SNORD86	snoRNA
856	13	52497380	3.45e-05	13	52521602	52521687	86	-	ENSBTAG00000042631	SNORD86	snoRNA
857	13	52462049	3.28e-05	13	52522577	52522712	136	-	ENSBTAG00000043077	NA	snoRNA
858	13	52491328	1.79e-05	13	52522577	52522712	136	-	ENSBTAG00000043077	NA	snoRNA
859	13	52497380	3.45e-05	13	52522577	52522712	136	-	ENSBTAG00000043077	NA	snoRNA
860	13	52462049	3.28e-05	13	52523457	52523528	72	-	ENSBTAG00000043306	SNORD110	snoRNA
861	13	52491328	1.79e-05	13	52523457	52523528	72	-	ENSBTAG00000043306	SNORD110	snoRNA
862	13	52497380	3.45e-05	13	52523457	52523528	72	-	ENSBTAG00000043306	SNORD110	snoRNA
863	13	52462049	3.28e-05	13	52539174	52640959	101786	-	ENSBTAG00000018811	TMC2	protein_coding
864	13	52491328	1.79e-05	13	52539174	52640959	101786	-	ENSBTAG00000018811	TMC2	protein_coding
865	13	52497380	3.45e-05	13	52539174	52640959	101786	-	ENSBTAG00000018811	TMC2	protein_coding
866	13	52902678	6.47e-06	13	52793538	52836265	42728	-	ENSBTAG00000001785	TGM3	protein_coding
867	13	52902722	8.4e-07	13	52793538	52836265	42728	-	ENSBTAG00000001785	TGM3	protein_coding
868	13	52902678	6.47e-06	13	52981969	53025264	43296	-	ENSBTAG00000003561	STK35	protein_coding
869	13	52902722	8.4e-07	13	52981969	53025264	43296	-	ENSBTAG00000003561	STK35	protein_coding
870	13	52902678	6.47e-06	13	52992684	52992818	135	-	ENSBTAG00000042234	SNORA70	snoRNA
871	13	52902722	8.4e-07	13	52992684	52992818	135	-	ENSBTAG00000042234	SNORA70	snoRNA
872	13	53604333	7.13e-06	13	53505053	53517410	12358	+	ENSBTAG00000054594	NA	protein_coding
873	13	53615085	2.44e-05	13	53505053	53517410	12358	+	ENSBTAG00000054594	NA	protein_coding
874	13	53604333	7.13e-06	13	53538138	53538619	482	+	ENSBTAG00000011638	NA	protein_coding
875	13	53615085	2.44e-05	13	53538138	53538619	482	+	ENSBTAG00000011638	NA	protein_coding
876	13	53604333	7.13e-06	13	53548961	53553855	4895	-	ENSBTAG00000054447	NA	protein_coding
877	13	53615085	2.44e-05	13	53548961	53553855	4895	-	ENSBTAG00000054447	NA	protein_coding
878	13	53604333	7.13e-06	13	53574804	53575268	465	+	ENSBTAG00000027221	NA	protein_coding
879	13	53615085	2.44e-05	13	53574804	53575268	465	+	ENSBTAG00000027221	NA	protein_coding
880	13	53604333	7.13e-06	13	53589805	53606654	16850	+	ENSBTAG00000019984	GINS1	protein_coding
881	13	53615085	2.44e-05	13	53589805	53606654	16850	+	ENSBTAG00000019984	GINS1	protein_coding
882	13	53604333	7.13e-06	13	53650816	53668895	18080	-	ENSBTAG00000031715	PCMTD2	protein_coding
883	13	53615085	2.44e-05	13	53650816	53668895	18080	-	ENSBTAG00000031715	PCMTD2	protein_coding
884	13	53604333	7.13e-06	13	53682431	53743786	61356	-	ENSBTAG00000006352	MYT1	protein_coding
885	13	53615085	2.44e-05	13	53682431	53743786	61356	-	ENSBTAG00000006352	MYT1	protein_coding
886	13	54306283	1.29e-05	13	54187005	54214516	27512	+	ENSBTAG00000003030	KCNQ2	protein_coding
887	13	54306283	1.29e-05	13	54235833	54238433	2601	-	ENSBTAG00000031764	NA	protein_coding
888	13	54306283	1.29e-05	13	54242438	54258140	15703	+	ENSBTAG00000017198	CHRNA4	protein_coding
889	13	54349057	3.45e-05	13	54242438	54258140	15703	+	ENSBTAG00000017198	CHRNA4	protein_coding
890	13	54354053	5.72e-06	13	54242438	54258140	15703	+	ENSBTAG00000017198	CHRNA4	protein_coding
891	13	54306283	1.29e-05	13	54262435	54283294	20860	-	ENSBTAG00000004582	COL20A1	protein_coding
892	13	54349057	3.45e-05	13	54262435	54283294	20860	-	ENSBTAG00000004582	COL20A1	protein_coding
893	13	54354053	5.72e-06	13	54262435	54283294	20860	-	ENSBTAG00000004582	COL20A1	protein_coding
894	13	54368775	3.25e-06	13	54262435	54283294	20860	-	ENSBTAG00000004582	COL20A1	protein_coding
895	13	54380174	1.82e-05	13	54262435	54283294	20860	-	ENSBTAG00000004582	COL20A1	protein_coding
896	13	54306283	1.29e-05	13	54287348	54297677	10330	-	ENSBTAG00000004916	ARFGAP1	protein_coding
897	13	54349057	3.45e-05	13	54287348	54297677	10330	-	ENSBTAG00000004916	ARFGAP1	protein_coding
898	13	54354053	5.72e-06	13	54287348	54297677	10330	-	ENSBTAG00000004916	ARFGAP1	protein_coding
899	13	54368775	3.25e-06	13	54287348	54297677	10330	-	ENSBTAG00000004916	ARFGAP1	protein_coding
900	13	54380174	1.82e-05	13	54287348	54297677	10330	-	ENSBTAG00000004916	ARFGAP1	protein_coding
901	13	54306283	1.29e-05	13	54307824	54308334	511	+	ENSBTAG00000051598	NA	protein_coding
902	13	54349057	3.45e-05	13	54307824	54308334	511	+	ENSBTAG00000051598	NA	protein_coding
903	13	54354053	5.72e-06	13	54307824	54308334	511	+	ENSBTAG00000051598	NA	protein_coding
904	13	54368775	3.25e-06	13	54307824	54308334	511	+	ENSBTAG00000051598	NA	protein_coding
905	13	54380174	1.82e-05	13	54307824	54308334	511	+	ENSBTAG00000051598	NA	protein_coding
906	13	54306283	1.29e-05	13	54318945	54322245	3301	-	ENSBTAG00000004911	BIRC7	protein_coding
907	13	54349057	3.45e-05	13	54318945	54322245	3301	-	ENSBTAG00000004911	BIRC7	protein_coding
908	13	54354053	5.72e-06	13	54318945	54322245	3301	-	ENSBTAG00000004911	BIRC7	protein_coding
909	13	54368775	3.25e-06	13	54318945	54322245	3301	-	ENSBTAG00000004911	BIRC7	protein_coding
910	13	54380174	1.82e-05	13	54318945	54322245	3301	-	ENSBTAG00000004911	BIRC7	protein_coding
911	13	54306283	1.29e-05	13	54332554	54344491	11938	+	ENSBTAG00000010383	YTHDF1	protein_coding
912	13	54349057	3.45e-05	13	54332554	54344491	11938	+	ENSBTAG00000010383	YTHDF1	protein_coding
913	13	54354053	5.72e-06	13	54332554	54344491	11938	+	ENSBTAG00000010383	YTHDF1	protein_coding
914	13	54368775	3.25e-06	13	54332554	54344491	11938	+	ENSBTAG00000010383	YTHDF1	protein_coding
915	13	54380174	1.82e-05	13	54332554	54344491	11938	+	ENSBTAG00000010383	YTHDF1	protein_coding
916	13	54306283	1.29e-05	13	54355340	54355426	87	-	ENSBTAG00000029962	bta-mir-124b	miRNA
917	13	54349057	3.45e-05	13	54355340	54355426	87	-	ENSBTAG00000029962	bta-mir-124b	miRNA
918	13	54354053	5.72e-06	13	54355340	54355426	87	-	ENSBTAG00000029962	bta-mir-124b	miRNA
919	13	54368775	3.25e-06	13	54355340	54355426	87	-	ENSBTAG00000029962	bta-mir-124b	miRNA
920	13	54380174	1.82e-05	13	54355340	54355426	87	-	ENSBTAG00000029962	bta-mir-124b	miRNA
921	13	54306283	1.29e-05	13	54361918	54365845	3928	+	ENSBTAG00000048440	NA	lncRNA
922	13	54349057	3.45e-05	13	54361918	54365845	3928	+	ENSBTAG00000048440	NA	lncRNA
923	13	54354053	5.72e-06	13	54361918	54365845	3928	+	ENSBTAG00000048440	NA	lncRNA
924	13	54368775	3.25e-06	13	54361918	54365845	3928	+	ENSBTAG00000048440	NA	lncRNA
925	13	54380174	1.82e-05	13	54361918	54365845	3928	+	ENSBTAG00000048440	NA	lncRNA
926	13	54306283	1.29e-05	13	54391105	54391222	118	-	ENSBTAG00000044990	NA	misc_RNA
927	13	54349057	3.45e-05	13	54391105	54391222	118	-	ENSBTAG00000044990	NA	misc_RNA
928	13	54354053	5.72e-06	13	54391105	54391222	118	-	ENSBTAG00000044990	NA	misc_RNA
929	13	54368775	3.25e-06	13	54391105	54391222	118	-	ENSBTAG00000044990	NA	misc_RNA
930	13	54380174	1.82e-05	13	54391105	54391222	118	-	ENSBTAG00000044990	NA	misc_RNA
931	13	54481244	2.32e-05	13	54391105	54391222	118	-	ENSBTAG00000044990	NA	misc_RNA
932	13	54349057	3.45e-05	13	54422583	54423251	669	+	ENSBTAG00000010873	BHLHE23	protein_coding
933	13	54354053	5.72e-06	13	54422583	54423251	669	+	ENSBTAG00000010873	BHLHE23	protein_coding
934	13	54368775	3.25e-06	13	54422583	54423251	669	+	ENSBTAG00000010873	BHLHE23	protein_coding
935	13	54380174	1.82e-05	13	54422583	54423251	669	+	ENSBTAG00000010873	BHLHE23	protein_coding
936	13	54481244	2.32e-05	13	54422583	54423251	669	+	ENSBTAG00000010873	BHLHE23	protein_coding
937	13	54349057	3.45e-05	13	54445511	54460268	14758	-	ENSBTAG00000001829	SLC17A9	protein_coding
938	13	54354053	5.72e-06	13	54445511	54460268	14758	-	ENSBTAG00000001829	SLC17A9	protein_coding
939	13	54368775	3.25e-06	13	54445511	54460268	14758	-	ENSBTAG00000001829	SLC17A9	protein_coding
940	13	54380174	1.82e-05	13	54445511	54460268	14758	-	ENSBTAG00000001829	SLC17A9	protein_coding
941	13	54481244	2.32e-05	13	54445511	54460268	14758	-	ENSBTAG00000001829	SLC17A9	protein_coding
942	13	54542198	1.42e-05	13	54445511	54460268	14758	-	ENSBTAG00000001829	SLC17A9	protein_coding
943	13	54368775	3.25e-06	13	54464648	54470909	6262	-	ENSBTAG00000001827	GID8	protein_coding
944	13	54380174	1.82e-05	13	54464648	54470909	6262	-	ENSBTAG00000001827	GID8	protein_coding
945	13	54481244	2.32e-05	13	54464648	54470909	6262	-	ENSBTAG00000001827	GID8	protein_coding
946	13	54542198	1.42e-05	13	54464648	54470909	6262	-	ENSBTAG00000001827	GID8	protein_coding
947	13	54380174	1.82e-05	13	54471197	54521148	49952	+	ENSBTAG00000006002	DIDO1	protein_coding
948	13	54481244	2.32e-05	13	54471197	54521148	49952	+	ENSBTAG00000006002	DIDO1	protein_coding
949	13	54542198	1.42e-05	13	54471197	54521148	49952	+	ENSBTAG00000006002	DIDO1	protein_coding
950	13	54481244	2.32e-05	13	54528121	54545401	17281	+	ENSBTAG00000046520	TCFL5	protein_coding
951	13	54542198	1.42e-05	13	54528121	54545401	17281	+	ENSBTAG00000046520	TCFL5	protein_coding
952	13	54644331	3.17e-05	13	54528121	54545401	17281	+	ENSBTAG00000046520	TCFL5	protein_coding
953	13	54481244	2.32e-05	13	54546013	54550357	4345	-	ENSBTAG00000015581	COL9A3	protein_coding
954	13	54542198	1.42e-05	13	54546013	54550357	4345	-	ENSBTAG00000015581	COL9A3	protein_coding
955	13	54644331	3.17e-05	13	54546013	54550357	4345	-	ENSBTAG00000015581	COL9A3	protein_coding
956	13	54481244	2.32e-05	13	54566977	54575829	8853	-	ENSBTAG00000031718	OGFR	protein_coding
957	13	54542198	1.42e-05	13	54566977	54575829	8853	-	ENSBTAG00000031718	OGFR	protein_coding
958	13	54644331	3.17e-05	13	54566977	54575829	8853	-	ENSBTAG00000031718	OGFR	protein_coding
959	13	54481244	2.32e-05	13	54576866	54581460	4595	-	ENSBTAG00000031716	MRGBP	protein_coding
960	13	54542198	1.42e-05	13	54576866	54581460	4595	-	ENSBTAG00000031716	MRGBP	protein_coding
961	13	54644331	3.17e-05	13	54576866	54581460	4595	-	ENSBTAG00000031716	MRGBP	protein_coding
962	13	54542198	1.42e-05	13	54606948	54658859	51912	-	ENSBTAG00000021727	NTSR1	protein_coding
963	13	54644331	3.17e-05	13	54606948	54658859	51912	-	ENSBTAG00000021727	NTSR1	protein_coding
964	13	54644331	3.17e-05	13	54671725	54695783	24059	-	ENSBTAG00000016388	SLCO4A1	protein_coding
965	13	54644331	3.17e-05	13	54676984	54677307	324	+	ENSBTAG00000051754	NA	protein_coding
966	13	54644331	3.17e-05	13	54695881	54718415	22535	+	ENSBTAG00000051012	NA	lncRNA
967	13	54644331	3.17e-05	13	54735656	54735750	95	-	ENSBTAG00000036363	bta-mir-133a-1	miRNA
968	13	54644331	3.17e-05	13	54741488	54749500	8013	-	ENSBTAG00000049378	NA	lncRNA
969	13	58381887	1.74e-05	13	58372162	58373702	1541	+	ENSBTAG00000049443	NA	lncRNA
970	13	58381887	1.74e-05	13	58456060	58457612	1553	-	ENSBTAG00000054668	NA	protein_coding
971	13	60985376	2.38e-05	13	60894019	60894243	225	-	ENSBTAG00000050556	NA	protein_coding
972	13	60989575	2.68e-05	13	60894019	60894243	225	-	ENSBTAG00000050556	NA	protein_coding
973	13	60985376	2.38e-05	13	60920397	60925535	5139	-	ENSBTAG00000052478	DEFB116	protein_coding
974	13	60989575	2.68e-05	13	60920397	60925535	5139	-	ENSBTAG00000052478	DEFB116	protein_coding
975	13	60985376	2.38e-05	13	60956394	60959265	2872	+	ENSBTAG00000048009	NA	protein_coding
976	13	60989575	2.68e-05	13	60956394	60959265	2872	+	ENSBTAG00000048009	NA	protein_coding
977	13	60985376	2.38e-05	13	60972925	61008413	35489	+	ENSBTAG00000052743	NA	protein_coding
978	13	60989575	2.68e-05	13	60972925	61008413	35489	+	ENSBTAG00000052743	NA	protein_coding
979	13	60985376	2.38e-05	13	60979426	60990988	11563	-	ENSBTAG00000003364	DEFB119	protein_coding
980	13	60989575	2.68e-05	13	60979426	60990988	11563	-	ENSBTAG00000003364	DEFB119	protein_coding
981	13	60985376	2.38e-05	13	61007993	61009276	1284	-	ENSBTAG00000048949	DEFB121	protein_coding
982	13	60989575	2.68e-05	13	61007993	61009276	1284	-	ENSBTAG00000048949	DEFB121	protein_coding
983	13	60985376	2.38e-05	13	61019487	61023677	4191	-	ENSBTAG00000027384	DEFB122A	protein_coding
984	13	60989575	2.68e-05	13	61019487	61023677	4191	-	ENSBTAG00000027384	DEFB122A	protein_coding
985	13	60985376	2.38e-05	13	61030366	61034955	4590	-	ENSBTAG00000027383	DEFB122	protein_coding
986	13	60989575	2.68e-05	13	61030366	61034955	4590	-	ENSBTAG00000027383	DEFB122	protein_coding
987	13	60985376	2.38e-05	13	61041375	61051806	10432	+	ENSBTAG00000020555	DEFB123	protein_coding
988	13	60989575	2.68e-05	13	61041375	61051806	10432	+	ENSBTAG00000020555	DEFB123	protein_coding
989	13	60985376	2.38e-05	13	61067234	61069998	2765	-	ENSBTAG00000031254	DEFB124	protein_coding
990	13	60989575	2.68e-05	13	61067234	61069998	2765	-	ENSBTAG00000031254	DEFB124	protein_coding
991	13	60985376	2.38e-05	13	61074110	61083228	9119	+	ENSBTAG00000014176	REM1	protein_coding
992	13	60989575	2.68e-05	13	61074110	61083228	9119	+	ENSBTAG00000014176	REM1	protein_coding
993	13	61496608	7.56e-06	13	61394794	61399897	5104	-	ENSBTAG00000054678	NA	protein_coding
994	13	61496608	7.56e-06	13	61413129	61463663	50535	+	ENSBTAG00000005937	TTLL9	protein_coding
995	13	61522689	1.01e-05	13	61413129	61463663	50535	+	ENSBTAG00000005937	TTLL9	protein_coding
996	13	61522941	1.06e-05	13	61413129	61463663	50535	+	ENSBTAG00000005937	TTLL9	protein_coding
997	13	61523160	7.01e-06	13	61413129	61463663	50535	+	ENSBTAG00000005937	TTLL9	protein_coding
998	13	61523607	3.17e-05	13	61413129	61463663	50535	+	ENSBTAG00000005937	TTLL9	protein_coding
999	13	61526196	7.19e-07	13	61413129	61463663	50535	+	ENSBTAG00000005937	TTLL9	protein_coding
1000	13	61528070	7.9e-06	13	61413129	61463663	50535	+	ENSBTAG00000005937	TTLL9	protein_coding
1001	13	61547920	3.93e-06	13	61413129	61463663	50535	+	ENSBTAG00000005937	TTLL9	protein_coding
1002	13	61496608	7.56e-06	13	61464644	61471874	7231	-	ENSBTAG00000009743	PDRG1	protein_coding
1003	13	61522689	1.01e-05	13	61464644	61471874	7231	-	ENSBTAG00000009743	PDRG1	protein_coding
1004	13	61522941	1.06e-05	13	61464644	61471874	7231	-	ENSBTAG00000009743	PDRG1	protein_coding
1005	13	61523160	7.01e-06	13	61464644	61471874	7231	-	ENSBTAG00000009743	PDRG1	protein_coding
1006	13	61523607	3.17e-05	13	61464644	61471874	7231	-	ENSBTAG00000009743	PDRG1	protein_coding
1007	13	61526196	7.19e-07	13	61464644	61471874	7231	-	ENSBTAG00000009743	PDRG1	protein_coding
1008	13	61528070	7.9e-06	13	61464644	61471874	7231	-	ENSBTAG00000009743	PDRG1	protein_coding
1009	13	61547920	3.93e-06	13	61464644	61471874	7231	-	ENSBTAG00000009743	PDRG1	protein_coding
1010	13	61496608	7.56e-06	13	61487256	61512327	25072	+	ENSBTAG00000016348	XKR7	protein_coding
1011	13	61522689	1.01e-05	13	61487256	61512327	25072	+	ENSBTAG00000016348	XKR7	protein_coding
1012	13	61522941	1.06e-05	13	61487256	61512327	25072	+	ENSBTAG00000016348	XKR7	protein_coding
1013	13	61523160	7.01e-06	13	61487256	61512327	25072	+	ENSBTAG00000016348	XKR7	protein_coding
1014	13	61523607	3.17e-05	13	61487256	61512327	25072	+	ENSBTAG00000016348	XKR7	protein_coding
1015	13	61526196	7.19e-07	13	61487256	61512327	25072	+	ENSBTAG00000016348	XKR7	protein_coding
1016	13	61528070	7.9e-06	13	61487256	61512327	25072	+	ENSBTAG00000016348	XKR7	protein_coding
1017	13	61547920	3.93e-06	13	61487256	61512327	25072	+	ENSBTAG00000016348	XKR7	protein_coding
1018	13	61496608	7.56e-06	13	61525479	61545528	20050	+	ENSBTAG00000031453	CCM2L	protein_coding
1019	13	61522689	1.01e-05	13	61525479	61545528	20050	+	ENSBTAG00000031453	CCM2L	protein_coding
1020	13	61522941	1.06e-05	13	61525479	61545528	20050	+	ENSBTAG00000031453	CCM2L	protein_coding
1021	13	61523160	7.01e-06	13	61525479	61545528	20050	+	ENSBTAG00000031453	CCM2L	protein_coding
1022	13	61523607	3.17e-05	13	61525479	61545528	20050	+	ENSBTAG00000031453	CCM2L	protein_coding
1023	13	61526196	7.19e-07	13	61525479	61545528	20050	+	ENSBTAG00000031453	CCM2L	protein_coding
1024	13	61528070	7.9e-06	13	61525479	61545528	20050	+	ENSBTAG00000031453	CCM2L	protein_coding
1025	13	61547920	3.93e-06	13	61525479	61545528	20050	+	ENSBTAG00000031453	CCM2L	protein_coding
1026	13	61496608	7.56e-06	13	61563070	61608503	45434	+	ENSBTAG00000007932	HCK	protein_coding
1027	13	61522689	1.01e-05	13	61563070	61608503	45434	+	ENSBTAG00000007932	HCK	protein_coding
1028	13	61522941	1.06e-05	13	61563070	61608503	45434	+	ENSBTAG00000007932	HCK	protein_coding
1029	13	61523160	7.01e-06	13	61563070	61608503	45434	+	ENSBTAG00000007932	HCK	protein_coding
1030	13	61523607	3.17e-05	13	61563070	61608503	45434	+	ENSBTAG00000007932	HCK	protein_coding
1031	13	61526196	7.19e-07	13	61563070	61608503	45434	+	ENSBTAG00000007932	HCK	protein_coding
1032	13	61528070	7.9e-06	13	61563070	61608503	45434	+	ENSBTAG00000007932	HCK	protein_coding
1033	13	61547920	3.93e-06	13	61563070	61608503	45434	+	ENSBTAG00000007932	HCK	protein_coding
1034	13	61522689	1.01e-05	13	61622078	61675062	52985	+	ENSBTAG00000001015	TM9SF4	protein_coding
1035	13	61522941	1.06e-05	13	61622078	61675062	52985	+	ENSBTAG00000001015	TM9SF4	protein_coding
1036	13	61523160	7.01e-06	13	61622078	61675062	52985	+	ENSBTAG00000001015	TM9SF4	protein_coding
1037	13	61523607	3.17e-05	13	61622078	61675062	52985	+	ENSBTAG00000001015	TM9SF4	protein_coding
1038	13	61526196	7.19e-07	13	61622078	61675062	52985	+	ENSBTAG00000001015	TM9SF4	protein_coding
1039	13	61528070	7.9e-06	13	61622078	61675062	52985	+	ENSBTAG00000001015	TM9SF4	protein_coding
1040	13	61547920	3.93e-06	13	61622078	61675062	52985	+	ENSBTAG00000001015	TM9SF4	protein_coding
1041	13	61963315	2.19e-06	13	61807148	61871197	64050	+	ENSBTAG00000031402	ASXL1	protein_coding
1042	13	61963315	2.19e-06	13	61874277	61955381	81105	-	ENSBTAG00000008348	NOL4L	protein_coding
1043	13	62192372	1.19e-05	13	62102412	62131186	28775	-	ENSBTAG00000016427	COMMD7	protein_coding
1044	13	62220495	2.04e-05	13	62102412	62131186	28775	-	ENSBTAG00000016427	COMMD7	protein_coding
1045	13	62192372	1.19e-05	13	62142537	62176363	33827	+	ENSBTAG00000003901	DNMT3B	protein_coding
1046	13	62220495	2.04e-05	13	62142537	62176363	33827	+	ENSBTAG00000003901	DNMT3B	protein_coding
1047	13	62192372	1.19e-05	13	62182219	62210102	27884	+	ENSBTAG00000003908	MAPRE1	protein_coding
1048	13	62220495	2.04e-05	13	62182219	62210102	27884	+	ENSBTAG00000003908	MAPRE1	protein_coding
1049	13	62192372	1.19e-05	13	62220966	62268229	47264	+	ENSBTAG00000051503	EFCAB8	protein_coding
1050	13	62220495	2.04e-05	13	62220966	62268229	47264	+	ENSBTAG00000051503	EFCAB8	protein_coding
1051	13	62192372	1.19e-05	13	62276784	62297291	20508	-	ENSBTAG00000013056	SUN5	protein_coding
1052	13	62220495	2.04e-05	13	62276784	62297291	20508	-	ENSBTAG00000013056	SUN5	protein_coding
1053	13	62388071	2.88e-05	13	62276784	62297291	20508	-	ENSBTAG00000013056	SUN5	protein_coding
1054	13	62220495	2.04e-05	13	62302456	62302562	107	+	ENSBTAG00000054757	U6	snRNA
1055	13	62388071	2.88e-05	13	62302456	62302562	107	+	ENSBTAG00000054757	U6	snRNA
1056	13	62220495	2.04e-05	13	62304795	62323150	18356	+	ENSBTAG00000019200	BPIFB2	protein_coding
1057	13	62388071	2.88e-05	13	62304795	62323150	18356	+	ENSBTAG00000019200	BPIFB2	protein_coding
1058	13	62388071	2.88e-05	13	62331559	62347090	15532	+	ENSBTAG00000010112	BPIFB6	protein_coding
1059	13	62434305	2.08e-05	13	62331559	62347090	15532	+	ENSBTAG00000010112	BPIFB6	protein_coding
1060	13	62388071	2.88e-05	13	62356043	62372303	16261	+	ENSBTAG00000038687	BPIFB3	protein_coding
1061	13	62434305	2.08e-05	13	62356043	62372303	16261	+	ENSBTAG00000038687	BPIFB3	protein_coding
1062	13	62388071	2.88e-05	13	62381695	62408299	26605	+	ENSBTAG00000038412	BPIFB4	protein_coding
1063	13	62434305	2.08e-05	13	62381695	62408299	26605	+	ENSBTAG00000038412	BPIFB4	protein_coding
1064	13	62434305	2.08e-05	13	62503682	62514220	10539	+	ENSBTAG00000009144	BPIFA2A	protein_coding
1065	13	62570148	1.06e-05	13	62503682	62514220	10539	+	ENSBTAG00000009144	BPIFA2A	protein_coding
1066	13	62573486	6.18e-06	13	62503682	62514220	10539	+	ENSBTAG00000009144	BPIFA2A	protein_coding
1067	13	62577947	2.9e-06	13	62503682	62514220	10539	+	ENSBTAG00000009144	BPIFA2A	protein_coding
1068	13	62600506	2.64e-06	13	62503682	62514220	10539	+	ENSBTAG00000009144	BPIFA2A	protein_coding
1069	13	62570148	1.06e-05	13	62536027	62544972	8946	+	ENSBTAG00000031375	NA	protein_coding
1070	13	62573486	6.18e-06	13	62536027	62544972	8946	+	ENSBTAG00000031375	NA	protein_coding
1071	13	62577947	2.9e-06	13	62536027	62544972	8946	+	ENSBTAG00000031375	NA	protein_coding
1072	13	62600506	2.64e-06	13	62536027	62544972	8946	+	ENSBTAG00000031375	NA	protein_coding
1073	13	62570148	1.06e-05	13	62565844	62575200	9357	+	ENSBTAG00000031376	BPIFA2C	protein_coding
1074	13	62573486	6.18e-06	13	62565844	62575200	9357	+	ENSBTAG00000031376	BPIFA2C	protein_coding
1075	13	62577947	2.9e-06	13	62565844	62575200	9357	+	ENSBTAG00000031376	BPIFA2C	protein_coding
1076	13	62600506	2.64e-06	13	62565844	62575200	9357	+	ENSBTAG00000031376	BPIFA2C	protein_coding
1077	13	62658675	2.13e-05	13	62565844	62575200	9357	+	ENSBTAG00000031376	BPIFA2C	protein_coding
1078	13	62570148	1.06e-05	13	62630366	62630795	430	+	ENSBTAG00000011704	NA	protein_coding
1079	13	62573486	6.18e-06	13	62630366	62630795	430	+	ENSBTAG00000011704	NA	protein_coding
1080	13	62577947	2.9e-06	13	62630366	62630795	430	+	ENSBTAG00000011704	NA	protein_coding
1081	13	62600506	2.64e-06	13	62630366	62630795	430	+	ENSBTAG00000011704	NA	protein_coding
1082	13	62658675	2.13e-05	13	62630366	62630795	430	+	ENSBTAG00000011704	NA	protein_coding
1083	13	62676497	1.57e-05	13	62630366	62630795	430	+	ENSBTAG00000011704	NA	protein_coding
1084	13	62570148	1.06e-05	13	62645078	62655447	10370	+	ENSBTAG00000019752	BPIFA2B	protein_coding
1085	13	62573486	6.18e-06	13	62645078	62655447	10370	+	ENSBTAG00000019752	BPIFA2B	protein_coding
1086	13	62577947	2.9e-06	13	62645078	62655447	10370	+	ENSBTAG00000019752	BPIFA2B	protein_coding
1087	13	62600506	2.64e-06	13	62645078	62655447	10370	+	ENSBTAG00000019752	BPIFA2B	protein_coding
1088	13	62658675	2.13e-05	13	62645078	62655447	10370	+	ENSBTAG00000019752	BPIFA2B	protein_coding
1089	13	62676497	1.57e-05	13	62645078	62655447	10370	+	ENSBTAG00000019752	BPIFA2B	protein_coding
1090	13	62577947	2.9e-06	13	62676036	62685906	9871	+	ENSBTAG00000031373	NA	protein_coding
1091	13	62600506	2.64e-06	13	62676036	62685906	9871	+	ENSBTAG00000031373	NA	protein_coding
1092	13	62658675	2.13e-05	13	62676036	62685906	9871	+	ENSBTAG00000031373	NA	protein_coding
1093	13	62676497	1.57e-05	13	62676036	62685906	9871	+	ENSBTAG00000031373	NA	protein_coding
1094	13	62658675	2.13e-05	13	62707631	62719178	11548	+	ENSBTAG00000006802	BPIFA3	protein_coding
1095	13	62676497	1.57e-05	13	62707631	62719178	11548	+	ENSBTAG00000006802	BPIFA3	protein_coding
1096	13	62658675	2.13e-05	13	62727682	62734810	7129	+	ENSBTAG00000017098	BPIFA1	protein_coding
1097	13	62676497	1.57e-05	13	62727682	62734810	7129	+	ENSBTAG00000017098	BPIFA1	protein_coding
1098	13	62676497	1.57e-05	13	62762330	62785964	23635	+	ENSBTAG00000015724	BPIFB1	protein_coding
1099	13	67107881	1.55e-05	13	67002552	67037111	34560	-	ENSBTAG00000016208	TGM2	protein_coding
1100	13	67113951	1.78e-05	13	67002552	67037111	34560	-	ENSBTAG00000016208	TGM2	protein_coding
1101	13	67107881	1.55e-05	13	67051399	67051505	107	+	ENSBTAG00000051353	U6	snRNA
1102	13	67113951	1.78e-05	13	67051399	67051505	107	+	ENSBTAG00000051353	U6	snRNA
1103	13	67107881	1.55e-05	13	67088081	67126785	38705	-	ENSBTAG00000019378	KIAA1755	protein_coding
1104	13	67113951	1.78e-05	13	67088081	67126785	38705	-	ENSBTAG00000019378	KIAA1755	protein_coding
1105	13	67107881	1.55e-05	13	67172370	67201998	29629	+	ENSBTAG00000014046	BPI	protein_coding
1106	13	67113951	1.78e-05	13	67172370	67201998	29629	+	ENSBTAG00000014046	BPI	protein_coding
1107	13	72454930	1.23e-05	13	72393082	72393423	342	-	ENSBTAG00000050564	NA	protein_coding
1108	13	72454930	1.23e-05	13	72414396	72567739	153344	+	ENSBTAG00000016741	TOX2	protein_coding
1109	13	74592131	3.03e-05	13	74551350	74564779	13430	-	ENSBTAG00000016742	WFDC3	protein_coding
1110	13	74592131	3.03e-05	13	74564888	74587020	22133	+	ENSBTAG00000016743	DNTTIP1	protein_coding
1111	13	74592131	3.03e-05	13	74583682	74583787	106	+	ENSBTAG00000043272	U5	snRNA
1112	13	74592131	3.03e-05	13	74586517	74593327	6811	+	ENSBTAG00000016746	UBE2C	protein_coding
1113	13	74592131	3.03e-05	13	74596935	74599856	2922	-	ENSBTAG00000046725	TNNC2	protein_coding
1114	13	74592131	3.03e-05	13	74603457	74608558	5102	+	ENSBTAG00000051238	SNX21	protein_coding
1115	13	74592131	3.03e-05	13	74608944	74621591	12648	-	ENSBTAG00000020371	ACOT8	protein_coding
1116	13	74592131	3.03e-05	13	74621353	74639617	18265	+	ENSBTAG00000000958	ZSWIM3	protein_coding
1117	13	74592131	3.03e-05	13	74640691	74643705	3015	+	ENSBTAG00000000959	ZSWIM1	protein_coding
1118	13	74592131	3.03e-05	13	74644447	74645479	1033	-	ENSBTAG00000000960	SPATA25	protein_coding
1119	13	74592131	3.03e-05	13	74646008	74648793	2786	-	ENSBTAG00000000961	NEURL2	protein_coding
1120	13	74592131	3.03e-05	13	74649200	74655766	6567	+	ENSBTAG00000027337	CTSA	protein_coding
1121	13	74592131	3.03e-05	13	74654889	74665860	10972	-	ENSBTAG00000000559	PLTP	protein_coding
1122	13	74592131	3.03e-05	13	74686117	74698084	11968	+	ENSBTAG00000010126	PCIF1	protein_coding
1123	13	74857769	1.65e-05	13	74766798	74795844	29047	+	ENSBTAG00000014179	SLC12A5	protein_coding
1124	13	74882729	1.55e-05	13	74766798	74795844	29047	+	ENSBTAG00000014179	SLC12A5	protein_coding
1125	13	74857769	1.65e-05	13	74797673	74824936	27264	-	ENSBTAG00000014186	NCOA5	protein_coding
1126	13	74882729	1.55e-05	13	74797673	74824936	27264	-	ENSBTAG00000014186	NCOA5	protein_coding
1127	13	74857769	1.65e-05	13	74842191	74853116	10926	+	ENSBTAG00000020736	CD40	protein_coding
1128	13	74882729	1.55e-05	13	74842191	74853116	10926	+	ENSBTAG00000020736	CD40	protein_coding
1129	13	74857769	1.65e-05	13	74874265	74874351	87	-	ENSBTAG00000043459	NA	snoRNA
1130	13	74882729	1.55e-05	13	74874265	74874351	87	-	ENSBTAG00000043459	NA	snoRNA
1131	13	74857769	1.65e-05	13	74896588	74980777	84190	-	ENSBTAG00000005672	CDH22	protein_coding
1132	13	74882729	1.55e-05	13	74896588	74980777	84190	-	ENSBTAG00000005672	CDH22	protein_coding
1133	13	75609796	1.79e-05	13	75584898	75761781	176884	+	ENSBTAG00000013336	EYA2	protein_coding
1134	13	76351447	6.04e-06	13	76156611	76282301	125691	-	ENSBTAG00000007490	SULF2	protein_coding
1135	13	76351683	2.9e-05	13	76156611	76282301	125691	-	ENSBTAG00000007490	SULF2	protein_coding
1136	13	76351447	6.04e-06	13	76325768	76326049	282	-	ENSBTAG00000043724	7SK	misc_RNA
1137	13	76351683	2.9e-05	13	76325768	76326049	282	-	ENSBTAG00000043724	7SK	misc_RNA
1138	14	266864	6.36e-06	14	169736	170669	934	-	ENSBTAG00000053454	NA	pseudogene
1139	14	269574	1.87e-06	14	169736	170669	934	-	ENSBTAG00000053454	NA	pseudogene
1140	14	266864	6.36e-06	14	239034	247917	8884	-	ENSBTAG00000054022	ZNF250	protein_coding
1141	14	269574	1.87e-06	14	239034	247917	8884	-	ENSBTAG00000054022	ZNF250	protein_coding
1142	14	287026	2.14e-08	14	239034	247917	8884	-	ENSBTAG00000054022	ZNF250	protein_coding
1143	14	290133	8.02e-14	14	239034	247917	8884	-	ENSBTAG00000054022	ZNF250	protein_coding
1144	14	302629	6.81e-12	14	239034	247917	8884	-	ENSBTAG00000054022	ZNF250	protein_coding
1145	14	302789	5.26e-09	14	239034	247917	8884	-	ENSBTAG00000054022	ZNF250	protein_coding
1146	14	303058	1.01e-10	14	239034	247917	8884	-	ENSBTAG00000054022	ZNF250	protein_coding
1147	14	305780	2.59e-15	14	239034	247917	8884	-	ENSBTAG00000054022	ZNF250	protein_coding
1148	14	308947	3.08e-10	14	239034	247917	8884	-	ENSBTAG00000054022	ZNF250	protein_coding
1149	14	310318	1.29e-12	14	239034	247917	8884	-	ENSBTAG00000054022	ZNF250	protein_coding
1150	14	266864	6.36e-06	14	261621	275771	14151	-	ENSBTAG00000016203	ZNF16	protein_coding
1151	14	269574	1.87e-06	14	261621	275771	14151	-	ENSBTAG00000016203	ZNF16	protein_coding
1152	14	287026	2.14e-08	14	261621	275771	14151	-	ENSBTAG00000016203	ZNF16	protein_coding
1153	14	290133	8.02e-14	14	261621	275771	14151	-	ENSBTAG00000016203	ZNF16	protein_coding
1154	14	302629	6.81e-12	14	261621	275771	14151	-	ENSBTAG00000016203	ZNF16	protein_coding
1155	14	302789	5.26e-09	14	261621	275771	14151	-	ENSBTAG00000016203	ZNF16	protein_coding
1156	14	303058	1.01e-10	14	261621	275771	14151	-	ENSBTAG00000016203	ZNF16	protein_coding
1157	14	305780	2.59e-15	14	261621	275771	14151	-	ENSBTAG00000016203	ZNF16	protein_coding
1158	14	308947	3.08e-10	14	261621	275771	14151	-	ENSBTAG00000016203	ZNF16	protein_coding
1159	14	310318	1.29e-12	14	261621	275771	14151	-	ENSBTAG00000016203	ZNF16	protein_coding
1160	14	266864	6.36e-06	14	303633	305704	2072	+	ENSBTAG00000000879	C14H8orf33	protein_coding
1161	14	269574	1.87e-06	14	303633	305704	2072	+	ENSBTAG00000000879	C14H8orf33	protein_coding
1162	14	287026	2.14e-08	14	303633	305704	2072	+	ENSBTAG00000000879	C14H8orf33	protein_coding
1163	14	290133	8.02e-14	14	303633	305704	2072	+	ENSBTAG00000000879	C14H8orf33	protein_coding
1164	14	302629	6.81e-12	14	303633	305704	2072	+	ENSBTAG00000000879	C14H8orf33	protein_coding
1165	14	302789	5.26e-09	14	303633	305704	2072	+	ENSBTAG00000000879	C14H8orf33	protein_coding
1166	14	303058	1.01e-10	14	303633	305704	2072	+	ENSBTAG00000000879	C14H8orf33	protein_coding
1167	14	305780	2.59e-15	14	303633	305704	2072	+	ENSBTAG00000000879	C14H8orf33	protein_coding
1168	14	308947	3.08e-10	14	303633	305704	2072	+	ENSBTAG00000000879	C14H8orf33	protein_coding
1169	14	310318	1.29e-12	14	303633	305704	2072	+	ENSBTAG00000000879	C14H8orf33	protein_coding
1170	14	400552	3.58e-05	14	303633	305704	2072	+	ENSBTAG00000000879	C14H8orf33	protein_coding
1171	14	266864	6.36e-06	14	309282	313478	4197	-	ENSBTAG00000012353	ZNF34	protein_coding
1172	14	269574	1.87e-06	14	309282	313478	4197	-	ENSBTAG00000012353	ZNF34	protein_coding
1173	14	287026	2.14e-08	14	309282	313478	4197	-	ENSBTAG00000012353	ZNF34	protein_coding
1174	14	290133	8.02e-14	14	309282	313478	4197	-	ENSBTAG00000012353	ZNF34	protein_coding
1175	14	302629	6.81e-12	14	309282	313478	4197	-	ENSBTAG00000012353	ZNF34	protein_coding
1176	14	302789	5.26e-09	14	309282	313478	4197	-	ENSBTAG00000012353	ZNF34	protein_coding
1177	14	303058	1.01e-10	14	309282	313478	4197	-	ENSBTAG00000012353	ZNF34	protein_coding
1178	14	305780	2.59e-15	14	309282	313478	4197	-	ENSBTAG00000012353	ZNF34	protein_coding
1179	14	308947	3.08e-10	14	309282	313478	4197	-	ENSBTAG00000012353	ZNF34	protein_coding
1180	14	310318	1.29e-12	14	309282	313478	4197	-	ENSBTAG00000012353	ZNF34	protein_coding
1181	14	400552	3.58e-05	14	309282	313478	4197	-	ENSBTAG00000012353	ZNF34	protein_coding
1182	14	406025	4.82e-13	14	309282	313478	4197	-	ENSBTAG00000012353	ZNF34	protein_coding
1183	14	409781	1.88e-05	14	309282	313478	4197	-	ENSBTAG00000012353	ZNF34	protein_coding
1184	14	266864	6.36e-06	14	321231	324177	2947	-	ENSBTAG00000026327	RPL8	protein_coding
1185	14	269574	1.87e-06	14	321231	324177	2947	-	ENSBTAG00000026327	RPL8	protein_coding
1186	14	287026	2.14e-08	14	321231	324177	2947	-	ENSBTAG00000026327	RPL8	protein_coding
1187	14	290133	8.02e-14	14	321231	324177	2947	-	ENSBTAG00000026327	RPL8	protein_coding
1188	14	302629	6.81e-12	14	321231	324177	2947	-	ENSBTAG00000026327	RPL8	protein_coding
1189	14	302789	5.26e-09	14	321231	324177	2947	-	ENSBTAG00000026327	RPL8	protein_coding
1190	14	303058	1.01e-10	14	321231	324177	2947	-	ENSBTAG00000026327	RPL8	protein_coding
1191	14	305780	2.59e-15	14	321231	324177	2947	-	ENSBTAG00000026327	RPL8	protein_coding
1192	14	308947	3.08e-10	14	321231	324177	2947	-	ENSBTAG00000026327	RPL8	protein_coding
1193	14	310318	1.29e-12	14	321231	324177	2947	-	ENSBTAG00000026327	RPL8	protein_coding
1194	14	400552	3.58e-05	14	321231	324177	2947	-	ENSBTAG00000026327	RPL8	protein_coding
1195	14	406025	4.82e-13	14	321231	324177	2947	-	ENSBTAG00000026327	RPL8	protein_coding
1196	14	409781	1.88e-05	14	321231	324177	2947	-	ENSBTAG00000026327	RPL8	protein_coding
1197	14	417859	4.64e-06	14	321231	324177	2947	-	ENSBTAG00000026327	RPL8	protein_coding
1198	14	266864	6.36e-06	14	332701	339111	6411	+	ENSBTAG00000018456	ZNF7	protein_coding
1199	14	269574	1.87e-06	14	332701	339111	6411	+	ENSBTAG00000018456	ZNF7	protein_coding
1200	14	287026	2.14e-08	14	332701	339111	6411	+	ENSBTAG00000018456	ZNF7	protein_coding
1201	14	290133	8.02e-14	14	332701	339111	6411	+	ENSBTAG00000018456	ZNF7	protein_coding
1202	14	302629	6.81e-12	14	332701	339111	6411	+	ENSBTAG00000018456	ZNF7	protein_coding
1203	14	302789	5.26e-09	14	332701	339111	6411	+	ENSBTAG00000018456	ZNF7	protein_coding
1204	14	303058	1.01e-10	14	332701	339111	6411	+	ENSBTAG00000018456	ZNF7	protein_coding
1205	14	305780	2.59e-15	14	332701	339111	6411	+	ENSBTAG00000018456	ZNF7	protein_coding
1206	14	308947	3.08e-10	14	332701	339111	6411	+	ENSBTAG00000018456	ZNF7	protein_coding
1207	14	310318	1.29e-12	14	332701	339111	6411	+	ENSBTAG00000018456	ZNF7	protein_coding
1208	14	400552	3.58e-05	14	332701	339111	6411	+	ENSBTAG00000018456	ZNF7	protein_coding
1209	14	406025	4.82e-13	14	332701	339111	6411	+	ENSBTAG00000018456	ZNF7	protein_coding
1210	14	409781	1.88e-05	14	332701	339111	6411	+	ENSBTAG00000018456	ZNF7	protein_coding
1211	14	417859	4.64e-06	14	332701	339111	6411	+	ENSBTAG00000018456	ZNF7	protein_coding
1212	14	425675	1.72e-05	14	332701	339111	6411	+	ENSBTAG00000018456	ZNF7	protein_coding
1213	14	266864	6.36e-06	14	347689	349724	2036	-	ENSBTAG00000018455	COMMD5	protein_coding
1214	14	269574	1.87e-06	14	347689	349724	2036	-	ENSBTAG00000018455	COMMD5	protein_coding
1215	14	287026	2.14e-08	14	347689	349724	2036	-	ENSBTAG00000018455	COMMD5	protein_coding
1216	14	290133	8.02e-14	14	347689	349724	2036	-	ENSBTAG00000018455	COMMD5	protein_coding
1217	14	302629	6.81e-12	14	347689	349724	2036	-	ENSBTAG00000018455	COMMD5	protein_coding
1218	14	302789	5.26e-09	14	347689	349724	2036	-	ENSBTAG00000018455	COMMD5	protein_coding
1219	14	303058	1.01e-10	14	347689	349724	2036	-	ENSBTAG00000018455	COMMD5	protein_coding
1220	14	305780	2.59e-15	14	347689	349724	2036	-	ENSBTAG00000018455	COMMD5	protein_coding
1221	14	308947	3.08e-10	14	347689	349724	2036	-	ENSBTAG00000018455	COMMD5	protein_coding
1222	14	310318	1.29e-12	14	347689	349724	2036	-	ENSBTAG00000018455	COMMD5	protein_coding
1223	14	400552	3.58e-05	14	347689	349724	2036	-	ENSBTAG00000018455	COMMD5	protein_coding
1224	14	406025	4.82e-13	14	347689	349724	2036	-	ENSBTAG00000018455	COMMD5	protein_coding
1225	14	409781	1.88e-05	14	347689	349724	2036	-	ENSBTAG00000018455	COMMD5	protein_coding
1226	14	417859	4.64e-06	14	347689	349724	2036	-	ENSBTAG00000018455	COMMD5	protein_coding
1227	14	425675	1.72e-05	14	347689	349724	2036	-	ENSBTAG00000018455	COMMD5	protein_coding
1228	14	443704	1.88e-07	14	347689	349724	2036	-	ENSBTAG00000018455	COMMD5	protein_coding
1229	14	444673	2.06e-12	14	347689	349724	2036	-	ENSBTAG00000018455	COMMD5	protein_coding
1230	14	266864	6.36e-06	14	359395	414811	55417	+	ENSBTAG00000007186	ARHGAP39	protein_coding
1231	14	269574	1.87e-06	14	359395	414811	55417	+	ENSBTAG00000007186	ARHGAP39	protein_coding
1232	14	287026	2.14e-08	14	359395	414811	55417	+	ENSBTAG00000007186	ARHGAP39	protein_coding
1233	14	290133	8.02e-14	14	359395	414811	55417	+	ENSBTAG00000007186	ARHGAP39	protein_coding
1234	14	302629	6.81e-12	14	359395	414811	55417	+	ENSBTAG00000007186	ARHGAP39	protein_coding
1235	14	302789	5.26e-09	14	359395	414811	55417	+	ENSBTAG00000007186	ARHGAP39	protein_coding
1236	14	303058	1.01e-10	14	359395	414811	55417	+	ENSBTAG00000007186	ARHGAP39	protein_coding
1237	14	305780	2.59e-15	14	359395	414811	55417	+	ENSBTAG00000007186	ARHGAP39	protein_coding
1238	14	308947	3.08e-10	14	359395	414811	55417	+	ENSBTAG00000007186	ARHGAP39	protein_coding
1239	14	310318	1.29e-12	14	359395	414811	55417	+	ENSBTAG00000007186	ARHGAP39	protein_coding
1240	14	400552	3.58e-05	14	359395	414811	55417	+	ENSBTAG00000007186	ARHGAP39	protein_coding
1241	14	406025	4.82e-13	14	359395	414811	55417	+	ENSBTAG00000007186	ARHGAP39	protein_coding
1242	14	409781	1.88e-05	14	359395	414811	55417	+	ENSBTAG00000007186	ARHGAP39	protein_coding
1243	14	417859	4.64e-06	14	359395	414811	55417	+	ENSBTAG00000007186	ARHGAP39	protein_coding
1244	14	425675	1.72e-05	14	359395	414811	55417	+	ENSBTAG00000007186	ARHGAP39	protein_coding
1245	14	443704	1.88e-07	14	359395	414811	55417	+	ENSBTAG00000007186	ARHGAP39	protein_coding
1246	14	444673	2.06e-12	14	359395	414811	55417	+	ENSBTAG00000007186	ARHGAP39	protein_coding
1247	14	465742	1.66e-21	14	359395	414811	55417	+	ENSBTAG00000007186	ARHGAP39	protein_coding
1248	14	513203	6.27e-06	14	359395	414811	55417	+	ENSBTAG00000007186	ARHGAP39	protein_coding
1249	14	287026	2.14e-08	14	381366	381434	69	+	ENSBTAG00000045478	bta-mir-2308	miRNA
1250	14	290133	8.02e-14	14	381366	381434	69	+	ENSBTAG00000045478	bta-mir-2308	miRNA
1251	14	302629	6.81e-12	14	381366	381434	69	+	ENSBTAG00000045478	bta-mir-2308	miRNA
1252	14	302789	5.26e-09	14	381366	381434	69	+	ENSBTAG00000045478	bta-mir-2308	miRNA
1253	14	303058	1.01e-10	14	381366	381434	69	+	ENSBTAG00000045478	bta-mir-2308	miRNA
1254	14	305780	2.59e-15	14	381366	381434	69	+	ENSBTAG00000045478	bta-mir-2308	miRNA
1255	14	308947	3.08e-10	14	381366	381434	69	+	ENSBTAG00000045478	bta-mir-2308	miRNA
1256	14	310318	1.29e-12	14	381366	381434	69	+	ENSBTAG00000045478	bta-mir-2308	miRNA
1257	14	400552	3.58e-05	14	381366	381434	69	+	ENSBTAG00000045478	bta-mir-2308	miRNA
1258	14	406025	4.82e-13	14	381366	381434	69	+	ENSBTAG00000045478	bta-mir-2308	miRNA
1259	14	409781	1.88e-05	14	381366	381434	69	+	ENSBTAG00000045478	bta-mir-2308	miRNA
1260	14	417859	4.64e-06	14	381366	381434	69	+	ENSBTAG00000045478	bta-mir-2308	miRNA
1261	14	425675	1.72e-05	14	381366	381434	69	+	ENSBTAG00000045478	bta-mir-2308	miRNA
1262	14	443704	1.88e-07	14	381366	381434	69	+	ENSBTAG00000045478	bta-mir-2308	miRNA
1263	14	444673	2.06e-12	14	381366	381434	69	+	ENSBTAG00000045478	bta-mir-2308	miRNA
1264	14	465742	1.66e-21	14	381366	381434	69	+	ENSBTAG00000045478	bta-mir-2308	miRNA
1265	14	400552	3.58e-05	14	416888	419537	2650	+	ENSBTAG00000046031	C14H8orf82	protein_coding
1266	14	406025	4.82e-13	14	416888	419537	2650	+	ENSBTAG00000046031	C14H8orf82	protein_coding
1267	14	409781	1.88e-05	14	416888	419537	2650	+	ENSBTAG00000046031	C14H8orf82	protein_coding
1268	14	417859	4.64e-06	14	416888	419537	2650	+	ENSBTAG00000046031	C14H8orf82	protein_coding
1269	14	425675	1.72e-05	14	416888	419537	2650	+	ENSBTAG00000046031	C14H8orf82	protein_coding
1270	14	443704	1.88e-07	14	416888	419537	2650	+	ENSBTAG00000046031	C14H8orf82	protein_coding
1271	14	444673	2.06e-12	14	416888	419537	2650	+	ENSBTAG00000046031	C14H8orf82	protein_coding
1272	14	465742	1.66e-21	14	416888	419537	2650	+	ENSBTAG00000046031	C14H8orf82	protein_coding
1273	14	513203	6.27e-06	14	416888	419537	2650	+	ENSBTAG00000046031	C14H8orf82	protein_coding
1274	14	400552	3.58e-05	14	417616	424777	7162	+	ENSBTAG00000004970	LRRC24	protein_coding
1275	14	406025	4.82e-13	14	417616	424777	7162	+	ENSBTAG00000004970	LRRC24	protein_coding
1276	14	409781	1.88e-05	14	417616	424777	7162	+	ENSBTAG00000004970	LRRC24	protein_coding
1277	14	417859	4.64e-06	14	417616	424777	7162	+	ENSBTAG00000004970	LRRC24	protein_coding
1278	14	425675	1.72e-05	14	417616	424777	7162	+	ENSBTAG00000004970	LRRC24	protein_coding
1279	14	443704	1.88e-07	14	417616	424777	7162	+	ENSBTAG00000004970	LRRC24	protein_coding
1280	14	444673	2.06e-12	14	417616	424777	7162	+	ENSBTAG00000004970	LRRC24	protein_coding
1281	14	465742	1.66e-21	14	417616	424777	7162	+	ENSBTAG00000004970	LRRC24	protein_coding
1282	14	513203	6.27e-06	14	417616	424777	7162	+	ENSBTAG00000004970	LRRC24	protein_coding
1283	14	400552	3.58e-05	14	424798	428272	3475	-	ENSBTAG00000004969	LRRC14	protein_coding
1284	14	406025	4.82e-13	14	424798	428272	3475	-	ENSBTAG00000004969	LRRC14	protein_coding
1285	14	409781	1.88e-05	14	424798	428272	3475	-	ENSBTAG00000004969	LRRC14	protein_coding
1286	14	417859	4.64e-06	14	424798	428272	3475	-	ENSBTAG00000004969	LRRC14	protein_coding
1287	14	425675	1.72e-05	14	424798	428272	3475	-	ENSBTAG00000004969	LRRC14	protein_coding
1288	14	443704	1.88e-07	14	424798	428272	3475	-	ENSBTAG00000004969	LRRC14	protein_coding
1289	14	444673	2.06e-12	14	424798	428272	3475	-	ENSBTAG00000004969	LRRC14	protein_coding
1290	14	465742	1.66e-21	14	424798	428272	3475	-	ENSBTAG00000004969	LRRC14	protein_coding
1291	14	513203	6.27e-06	14	424798	428272	3475	-	ENSBTAG00000004969	LRRC14	protein_coding
1292	14	400552	3.58e-05	14	428460	434942	6483	+	ENSBTAG00000010276	RECQL4	pseudogene
1293	14	406025	4.82e-13	14	428460	434942	6483	+	ENSBTAG00000010276	RECQL4	pseudogene
1294	14	409781	1.88e-05	14	428460	434942	6483	+	ENSBTAG00000010276	RECQL4	pseudogene
1295	14	417859	4.64e-06	14	428460	434942	6483	+	ENSBTAG00000010276	RECQL4	pseudogene
1296	14	425675	1.72e-05	14	428460	434942	6483	+	ENSBTAG00000010276	RECQL4	pseudogene
1297	14	443704	1.88e-07	14	428460	434942	6483	+	ENSBTAG00000010276	RECQL4	pseudogene
1298	14	444673	2.06e-12	14	428460	434942	6483	+	ENSBTAG00000010276	RECQL4	pseudogene
1299	14	465742	1.66e-21	14	428460	434942	6483	+	ENSBTAG00000010276	RECQL4	pseudogene
1300	14	513203	6.27e-06	14	428460	434942	6483	+	ENSBTAG00000010276	RECQL4	pseudogene
1301	14	400552	3.58e-05	14	435003	437076	2074	-	ENSBTAG00000007838	MFSD3	protein_coding
1302	14	406025	4.82e-13	14	435003	437076	2074	-	ENSBTAG00000007838	MFSD3	protein_coding
1303	14	409781	1.88e-05	14	435003	437076	2074	-	ENSBTAG00000007838	MFSD3	protein_coding
1304	14	417859	4.64e-06	14	435003	437076	2074	-	ENSBTAG00000007838	MFSD3	protein_coding
1305	14	425675	1.72e-05	14	435003	437076	2074	-	ENSBTAG00000007838	MFSD3	protein_coding
1306	14	443704	1.88e-07	14	435003	437076	2074	-	ENSBTAG00000007838	MFSD3	protein_coding
1307	14	444673	2.06e-12	14	435003	437076	2074	-	ENSBTAG00000007838	MFSD3	protein_coding
1308	14	465742	1.66e-21	14	435003	437076	2074	-	ENSBTAG00000007838	MFSD3	protein_coding
1309	14	513203	6.27e-06	14	435003	437076	2074	-	ENSBTAG00000007838	MFSD3	protein_coding
1310	14	400552	3.58e-05	14	438530	442163	3634	-	ENSBTAG00000007835	GPT	protein_coding
1311	14	406025	4.82e-13	14	438530	442163	3634	-	ENSBTAG00000007835	GPT	protein_coding
1312	14	409781	1.88e-05	14	438530	442163	3634	-	ENSBTAG00000007835	GPT	protein_coding
1313	14	417859	4.64e-06	14	438530	442163	3634	-	ENSBTAG00000007835	GPT	protein_coding
1314	14	425675	1.72e-05	14	438530	442163	3634	-	ENSBTAG00000007835	GPT	protein_coding
1315	14	443704	1.88e-07	14	438530	442163	3634	-	ENSBTAG00000007835	GPT	protein_coding
1316	14	444673	2.06e-12	14	438530	442163	3634	-	ENSBTAG00000007835	GPT	protein_coding
1317	14	465742	1.66e-21	14	438530	442163	3634	-	ENSBTAG00000007835	GPT	protein_coding
1318	14	513203	6.27e-06	14	438530	442163	3634	-	ENSBTAG00000007835	GPT	protein_coding
1319	14	400552	3.58e-05	14	443246	448420	5175	-	ENSBTAG00000007834	PPP1R16A	protein_coding
1320	14	406025	4.82e-13	14	443246	448420	5175	-	ENSBTAG00000007834	PPP1R16A	protein_coding
1321	14	409781	1.88e-05	14	443246	448420	5175	-	ENSBTAG00000007834	PPP1R16A	protein_coding
1322	14	417859	4.64e-06	14	443246	448420	5175	-	ENSBTAG00000007834	PPP1R16A	protein_coding
1323	14	425675	1.72e-05	14	443246	448420	5175	-	ENSBTAG00000007834	PPP1R16A	protein_coding
1324	14	443704	1.88e-07	14	443246	448420	5175	-	ENSBTAG00000007834	PPP1R16A	protein_coding
1325	14	444673	2.06e-12	14	443246	448420	5175	-	ENSBTAG00000007834	PPP1R16A	protein_coding
1326	14	465742	1.66e-21	14	443246	448420	5175	-	ENSBTAG00000007834	PPP1R16A	protein_coding
1327	14	513203	6.27e-06	14	443246	448420	5175	-	ENSBTAG00000007834	PPP1R16A	protein_coding
1328	14	400552	3.58e-05	14	469132	470687	1556	+	ENSBTAG00000004761	FOXH1	protein_coding
1329	14	406025	4.82e-13	14	469132	470687	1556	+	ENSBTAG00000004761	FOXH1	protein_coding
1330	14	409781	1.88e-05	14	469132	470687	1556	+	ENSBTAG00000004761	FOXH1	protein_coding
1331	14	417859	4.64e-06	14	469132	470687	1556	+	ENSBTAG00000004761	FOXH1	protein_coding
1332	14	425675	1.72e-05	14	469132	470687	1556	+	ENSBTAG00000004761	FOXH1	protein_coding
1333	14	443704	1.88e-07	14	469132	470687	1556	+	ENSBTAG00000004761	FOXH1	protein_coding
1334	14	444673	2.06e-12	14	469132	470687	1556	+	ENSBTAG00000004761	FOXH1	protein_coding
1335	14	465742	1.66e-21	14	469132	470687	1556	+	ENSBTAG00000004761	FOXH1	protein_coding
1336	14	513203	6.27e-06	14	469132	470687	1556	+	ENSBTAG00000004761	FOXH1	protein_coding
1337	14	400552	3.58e-05	14	470777	478486	7710	-	ENSBTAG00000007753	KIFC2	protein_coding
1338	14	406025	4.82e-13	14	470777	478486	7710	-	ENSBTAG00000007753	KIFC2	protein_coding
1339	14	409781	1.88e-05	14	470777	478486	7710	-	ENSBTAG00000007753	KIFC2	protein_coding
1340	14	417859	4.64e-06	14	470777	478486	7710	-	ENSBTAG00000007753	KIFC2	protein_coding
1341	14	425675	1.72e-05	14	470777	478486	7710	-	ENSBTAG00000007753	KIFC2	protein_coding
1342	14	443704	1.88e-07	14	470777	478486	7710	-	ENSBTAG00000007753	KIFC2	protein_coding
1343	14	444673	2.06e-12	14	470777	478486	7710	-	ENSBTAG00000007753	KIFC2	protein_coding
1344	14	465742	1.66e-21	14	470777	478486	7710	-	ENSBTAG00000007753	KIFC2	protein_coding
1345	14	513203	6.27e-06	14	470777	478486	7710	-	ENSBTAG00000007753	KIFC2	protein_coding
1346	14	400552	3.58e-05	14	478582	492655	14074	+	ENSBTAG00000035254	CYHR1	protein_coding
1347	14	406025	4.82e-13	14	478582	492655	14074	+	ENSBTAG00000035254	CYHR1	protein_coding
1348	14	409781	1.88e-05	14	478582	492655	14074	+	ENSBTAG00000035254	CYHR1	protein_coding
1349	14	417859	4.64e-06	14	478582	492655	14074	+	ENSBTAG00000035254	CYHR1	protein_coding
1350	14	425675	1.72e-05	14	478582	492655	14074	+	ENSBTAG00000035254	CYHR1	protein_coding
1351	14	443704	1.88e-07	14	478582	492655	14074	+	ENSBTAG00000035254	CYHR1	protein_coding
1352	14	444673	2.06e-12	14	478582	492655	14074	+	ENSBTAG00000035254	CYHR1	protein_coding
1353	14	465742	1.66e-21	14	478582	492655	14074	+	ENSBTAG00000035254	CYHR1	protein_coding
1354	14	513203	6.27e-06	14	478582	492655	14074	+	ENSBTAG00000035254	CYHR1	protein_coding
1355	14	400552	3.58e-05	14	496271	507275	11005	+	ENSBTAG00000007749	TONSL	protein_coding
1356	14	406025	4.82e-13	14	496271	507275	11005	+	ENSBTAG00000007749	TONSL	protein_coding
1357	14	409781	1.88e-05	14	496271	507275	11005	+	ENSBTAG00000007749	TONSL	protein_coding
1358	14	417859	4.64e-06	14	496271	507275	11005	+	ENSBTAG00000007749	TONSL	protein_coding
1359	14	425675	1.72e-05	14	496271	507275	11005	+	ENSBTAG00000007749	TONSL	protein_coding
1360	14	443704	1.88e-07	14	496271	507275	11005	+	ENSBTAG00000007749	TONSL	protein_coding
1361	14	444673	2.06e-12	14	496271	507275	11005	+	ENSBTAG00000007749	TONSL	protein_coding
1362	14	465742	1.66e-21	14	496271	507275	11005	+	ENSBTAG00000007749	TONSL	protein_coding
1363	14	513203	6.27e-06	14	496271	507275	11005	+	ENSBTAG00000007749	TONSL	protein_coding
1364	14	409781	1.88e-05	14	508418	512819	4402	+	ENSBTAG00000026320	VPS28	protein_coding
1365	14	417859	4.64e-06	14	508418	512819	4402	+	ENSBTAG00000026320	VPS28	protein_coding
1366	14	425675	1.72e-05	14	508418	512819	4402	+	ENSBTAG00000026320	VPS28	protein_coding
1367	14	443704	1.88e-07	14	508418	512819	4402	+	ENSBTAG00000026320	VPS28	protein_coding
1368	14	444673	2.06e-12	14	508418	512819	4402	+	ENSBTAG00000026320	VPS28	protein_coding
1369	14	465742	1.66e-21	14	508418	512819	4402	+	ENSBTAG00000026320	VPS28	protein_coding
1370	14	513203	6.27e-06	14	508418	512819	4402	+	ENSBTAG00000026320	VPS28	protein_coding
1371	14	425675	1.72e-05	14	523820	525625	1806	+	ENSBTAG00000053637	NA	protein_coding
1372	14	443704	1.88e-07	14	523820	525625	1806	+	ENSBTAG00000053637	NA	protein_coding
1373	14	444673	2.06e-12	14	523820	525625	1806	+	ENSBTAG00000053637	NA	protein_coding
1374	14	465742	1.66e-21	14	523820	525625	1806	+	ENSBTAG00000053637	NA	protein_coding
1375	14	513203	6.27e-06	14	523820	525625	1806	+	ENSBTAG00000053637	NA	protein_coding
1376	14	443704	1.88e-07	14	533918	538406	4489	+	ENSBTAG00000046026	SLC39A4	protein_coding
1377	14	444673	2.06e-12	14	533918	538406	4489	+	ENSBTAG00000046026	SLC39A4	protein_coding
1378	14	465742	1.66e-21	14	533918	538406	4489	+	ENSBTAG00000046026	SLC39A4	protein_coding
1379	14	513203	6.27e-06	14	533918	538406	4489	+	ENSBTAG00000046026	SLC39A4	protein_coding
1380	14	443704	1.88e-07	14	542386	556837	14452	+	ENSBTAG00000008355	CPSF1	protein_coding
1381	14	444673	2.06e-12	14	542386	556837	14452	+	ENSBTAG00000008355	CPSF1	protein_coding
1382	14	465742	1.66e-21	14	542386	556837	14452	+	ENSBTAG00000008355	CPSF1	protein_coding
1383	14	513203	6.27e-06	14	542386	556837	14452	+	ENSBTAG00000008355	CPSF1	protein_coding
1384	14	465742	1.66e-21	14	556020	570498	14479	-	ENSBTAG00000011064	ADCK5	protein_coding
1385	14	513203	6.27e-06	14	556020	570498	14479	-	ENSBTAG00000011064	ADCK5	protein_coding
1386	14	513203	6.27e-06	14	578057	580805	2749	-	ENSBTAG00000000857	SLC52A2	protein_coding
1387	14	513203	6.27e-06	14	580951	583957	3007	+	ENSBTAG00000000856	FBXL6	protein_coding
1388	14	513203	6.27e-06	14	584956	586597	1642	+	ENSBTAG00000035158	TMEM249	protein_coding
1389	14	513203	6.27e-06	14	594540	600190	5651	+	ENSBTAG00000050112	SCRT1	protein_coding
1390	14	513203	6.27e-06	14	603813	612791	8979	+	ENSBTAG00000026356	DGAT1	protein_coding
1391	14	726217	1.54e-05	14	613328	634349	21022	-	ENSBTAG00000020751	HSF1	protein_coding
1392	14	730854	1.11e-08	14	613328	634349	21022	-	ENSBTAG00000020751	HSF1	protein_coding
1393	14	726217	1.54e-05	14	634453	652447	17995	+	ENSBTAG00000009811	BOP1	protein_coding
1394	14	730854	1.11e-08	14	634453	652447	17995	+	ENSBTAG00000009811	BOP1	protein_coding
1395	14	736431	1.51e-09	14	634453	652447	17995	+	ENSBTAG00000009811	BOP1	protein_coding
1396	14	738019	6.79e-09	14	634453	652447	17995	+	ENSBTAG00000009811	BOP1	protein_coding
1397	14	744283	2.29e-08	14	634453	652447	17995	+	ENSBTAG00000009811	BOP1	protein_coding
1398	14	747717	1.76e-09	14	634453	652447	17995	+	ENSBTAG00000009811	BOP1	protein_coding
1399	14	751534	1.67e-10	14	634453	652447	17995	+	ENSBTAG00000009811	BOP1	protein_coding
1400	14	726217	1.54e-05	14	646600	648020	1421	-	ENSBTAG00000009816	SCX	protein_coding
1401	14	730854	1.11e-08	14	646600	648020	1421	-	ENSBTAG00000009816	SCX	protein_coding
1402	14	736431	1.51e-09	14	646600	648020	1421	-	ENSBTAG00000009816	SCX	protein_coding
1403	14	738019	6.79e-09	14	646600	648020	1421	-	ENSBTAG00000009816	SCX	protein_coding
1404	14	744283	2.29e-08	14	646600	648020	1421	-	ENSBTAG00000009816	SCX	protein_coding
1405	14	747717	1.76e-09	14	646600	648020	1421	-	ENSBTAG00000009816	SCX	protein_coding
1406	14	726217	1.54e-05	14	652785	702430	49646	-	ENSBTAG00000014458	MROH1	protein_coding
1407	14	730854	1.11e-08	14	652785	702430	49646	-	ENSBTAG00000014458	MROH1	protein_coding
1408	14	736431	1.51e-09	14	652785	702430	49646	-	ENSBTAG00000014458	MROH1	protein_coding
1409	14	738019	6.79e-09	14	652785	702430	49646	-	ENSBTAG00000014458	MROH1	protein_coding
1410	14	744283	2.29e-08	14	652785	702430	49646	-	ENSBTAG00000014458	MROH1	protein_coding
1411	14	747717	1.76e-09	14	652785	702430	49646	-	ENSBTAG00000014458	MROH1	protein_coding
1412	14	751534	1.67e-10	14	652785	702430	49646	-	ENSBTAG00000014458	MROH1	protein_coding
1413	14	765032	1.7e-21	14	652785	702430	49646	-	ENSBTAG00000014458	MROH1	protein_coding
1414	14	765655	1.18e-05	14	652785	702430	49646	-	ENSBTAG00000014458	MROH1	protein_coding
1415	14	787864	2.67e-06	14	652785	702430	49646	-	ENSBTAG00000014458	MROH1	protein_coding
1416	14	799159	7.69e-22	14	652785	702430	49646	-	ENSBTAG00000014458	MROH1	protein_coding
1417	14	726217	1.54e-05	14	691785	691856	72	-	ENSBTAG00000054104	bta-mir-1839	miRNA
1418	14	730854	1.11e-08	14	691785	691856	72	-	ENSBTAG00000054104	bta-mir-1839	miRNA
1419	14	736431	1.51e-09	14	691785	691856	72	-	ENSBTAG00000054104	bta-mir-1839	miRNA
1420	14	738019	6.79e-09	14	691785	691856	72	-	ENSBTAG00000054104	bta-mir-1839	miRNA
1421	14	744283	2.29e-08	14	691785	691856	72	-	ENSBTAG00000054104	bta-mir-1839	miRNA
1422	14	747717	1.76e-09	14	691785	691856	72	-	ENSBTAG00000054104	bta-mir-1839	miRNA
1423	14	751534	1.67e-10	14	691785	691856	72	-	ENSBTAG00000054104	bta-mir-1839	miRNA
1424	14	765032	1.7e-21	14	691785	691856	72	-	ENSBTAG00000054104	bta-mir-1839	miRNA
1425	14	765655	1.18e-05	14	691785	691856	72	-	ENSBTAG00000054104	bta-mir-1839	miRNA
1426	14	787864	2.67e-06	14	691785	691856	72	-	ENSBTAG00000054104	bta-mir-1839	miRNA
1427	14	726217	1.54e-05	14	691788	691910	123	-	ENSBTAG00000044406	NA	scaRNA
1428	14	730854	1.11e-08	14	691788	691910	123	-	ENSBTAG00000044406	NA	scaRNA
1429	14	736431	1.51e-09	14	691788	691910	123	-	ENSBTAG00000044406	NA	scaRNA
1430	14	738019	6.79e-09	14	691788	691910	123	-	ENSBTAG00000044406	NA	scaRNA
1431	14	744283	2.29e-08	14	691788	691910	123	-	ENSBTAG00000044406	NA	scaRNA
1432	14	747717	1.76e-09	14	691788	691910	123	-	ENSBTAG00000044406	NA	scaRNA
1433	14	751534	1.67e-10	14	691788	691910	123	-	ENSBTAG00000044406	NA	scaRNA
1434	14	765032	1.7e-21	14	691788	691910	123	-	ENSBTAG00000044406	NA	scaRNA
1435	14	765655	1.18e-05	14	691788	691910	123	-	ENSBTAG00000044406	NA	scaRNA
1436	14	787864	2.67e-06	14	691788	691910	123	-	ENSBTAG00000044406	NA	scaRNA
1437	14	726217	1.54e-05	14	709459	712018	2560	+	ENSBTAG00000039978	NA	protein_coding
1438	14	730854	1.11e-08	14	709459	712018	2560	+	ENSBTAG00000039978	NA	protein_coding
1439	14	736431	1.51e-09	14	709459	712018	2560	+	ENSBTAG00000039978	NA	protein_coding
1440	14	738019	6.79e-09	14	709459	712018	2560	+	ENSBTAG00000039978	NA	protein_coding
1441	14	744283	2.29e-08	14	709459	712018	2560	+	ENSBTAG00000039978	NA	protein_coding
1442	14	747717	1.76e-09	14	709459	712018	2560	+	ENSBTAG00000039978	NA	protein_coding
1443	14	751534	1.67e-10	14	709459	712018	2560	+	ENSBTAG00000039978	NA	protein_coding
1444	14	765032	1.7e-21	14	709459	712018	2560	+	ENSBTAG00000039978	NA	protein_coding
1445	14	765655	1.18e-05	14	709459	712018	2560	+	ENSBTAG00000039978	NA	protein_coding
1446	14	787864	2.67e-06	14	709459	712018	2560	+	ENSBTAG00000039978	NA	protein_coding
1447	14	799159	7.69e-22	14	709459	712018	2560	+	ENSBTAG00000039978	NA	protein_coding
1448	14	810863	1.98e-09	14	709459	712018	2560	+	ENSBTAG00000039978	NA	protein_coding
1449	14	726217	1.54e-05	14	712202	715270	3069	-	ENSBTAG00000039705	HGH1	protein_coding
1450	14	730854	1.11e-08	14	712202	715270	3069	-	ENSBTAG00000039705	HGH1	protein_coding
1451	14	736431	1.51e-09	14	712202	715270	3069	-	ENSBTAG00000039705	HGH1	protein_coding
1452	14	738019	6.79e-09	14	712202	715270	3069	-	ENSBTAG00000039705	HGH1	protein_coding
1453	14	744283	2.29e-08	14	712202	715270	3069	-	ENSBTAG00000039705	HGH1	protein_coding
1454	14	747717	1.76e-09	14	712202	715270	3069	-	ENSBTAG00000039705	HGH1	protein_coding
1455	14	751534	1.67e-10	14	712202	715270	3069	-	ENSBTAG00000039705	HGH1	protein_coding
1456	14	765032	1.7e-21	14	712202	715270	3069	-	ENSBTAG00000039705	HGH1	protein_coding
1457	14	765655	1.18e-05	14	712202	715270	3069	-	ENSBTAG00000039705	HGH1	protein_coding
1458	14	787864	2.67e-06	14	712202	715270	3069	-	ENSBTAG00000039705	HGH1	protein_coding
1459	14	799159	7.69e-22	14	712202	715270	3069	-	ENSBTAG00000039705	HGH1	protein_coding
1460	14	810863	1.98e-09	14	712202	715270	3069	-	ENSBTAG00000039705	HGH1	protein_coding
1461	14	726217	1.54e-05	14	720987	723829	2843	-	ENSBTAG00000000658	WDR97	protein_coding
1462	14	730854	1.11e-08	14	720987	723829	2843	-	ENSBTAG00000000658	WDR97	protein_coding
1463	14	736431	1.51e-09	14	720987	723829	2843	-	ENSBTAG00000000658	WDR97	protein_coding
1464	14	738019	6.79e-09	14	720987	723829	2843	-	ENSBTAG00000000658	WDR97	protein_coding
1465	14	744283	2.29e-08	14	720987	723829	2843	-	ENSBTAG00000000658	WDR97	protein_coding
1466	14	747717	1.76e-09	14	720987	723829	2843	-	ENSBTAG00000000658	WDR97	protein_coding
1467	14	751534	1.67e-10	14	720987	723829	2843	-	ENSBTAG00000000658	WDR97	protein_coding
1468	14	765032	1.7e-21	14	720987	723829	2843	-	ENSBTAG00000000658	WDR97	protein_coding
1469	14	765655	1.18e-05	14	720987	723829	2843	-	ENSBTAG00000000658	WDR97	protein_coding
1470	14	787864	2.67e-06	14	720987	723829	2843	-	ENSBTAG00000000658	WDR97	protein_coding
1471	14	799159	7.69e-22	14	720987	723829	2843	-	ENSBTAG00000000658	WDR97	protein_coding
1472	14	810863	1.98e-09	14	720987	723829	2843	-	ENSBTAG00000000658	WDR97	protein_coding
1473	14	726217	1.54e-05	14	728324	732756	4433	-	ENSBTAG00000012242	MAF1	protein_coding
1474	14	730854	1.11e-08	14	728324	732756	4433	-	ENSBTAG00000012242	MAF1	protein_coding
1475	14	736431	1.51e-09	14	728324	732756	4433	-	ENSBTAG00000012242	MAF1	protein_coding
1476	14	738019	6.79e-09	14	728324	732756	4433	-	ENSBTAG00000012242	MAF1	protein_coding
1477	14	744283	2.29e-08	14	728324	732756	4433	-	ENSBTAG00000012242	MAF1	protein_coding
1478	14	747717	1.76e-09	14	728324	732756	4433	-	ENSBTAG00000012242	MAF1	protein_coding
1479	14	751534	1.67e-10	14	728324	732756	4433	-	ENSBTAG00000012242	MAF1	protein_coding
1480	14	765032	1.7e-21	14	728324	732756	4433	-	ENSBTAG00000012242	MAF1	protein_coding
1481	14	765655	1.18e-05	14	728324	732756	4433	-	ENSBTAG00000012242	MAF1	protein_coding
1482	14	787864	2.67e-06	14	728324	732756	4433	-	ENSBTAG00000012242	MAF1	protein_coding
1483	14	799159	7.69e-22	14	728324	732756	4433	-	ENSBTAG00000012242	MAF1	protein_coding
1484	14	810863	1.98e-09	14	728324	732756	4433	-	ENSBTAG00000012242	MAF1	protein_coding
1485	14	827586	9.13e-22	14	728324	732756	4433	-	ENSBTAG00000012242	MAF1	protein_coding
1486	14	827938	3.24e-22	14	728324	732756	4433	-	ENSBTAG00000012242	MAF1	protein_coding
1487	14	726217	1.54e-05	14	728512	729027	516	+	ENSBTAG00000051469	NA	protein_coding
1488	14	730854	1.11e-08	14	728512	729027	516	+	ENSBTAG00000051469	NA	protein_coding
1489	14	736431	1.51e-09	14	728512	729027	516	+	ENSBTAG00000051469	NA	protein_coding
1490	14	738019	6.79e-09	14	728512	729027	516	+	ENSBTAG00000051469	NA	protein_coding
1491	14	744283	2.29e-08	14	728512	729027	516	+	ENSBTAG00000051469	NA	protein_coding
1492	14	747717	1.76e-09	14	728512	729027	516	+	ENSBTAG00000051469	NA	protein_coding
1493	14	751534	1.67e-10	14	728512	729027	516	+	ENSBTAG00000051469	NA	protein_coding
1494	14	765032	1.7e-21	14	728512	729027	516	+	ENSBTAG00000051469	NA	protein_coding
1495	14	765655	1.18e-05	14	728512	729027	516	+	ENSBTAG00000051469	NA	protein_coding
1496	14	787864	2.67e-06	14	728512	729027	516	+	ENSBTAG00000051469	NA	protein_coding
1497	14	799159	7.69e-22	14	728512	729027	516	+	ENSBTAG00000051469	NA	protein_coding
1498	14	810863	1.98e-09	14	728512	729027	516	+	ENSBTAG00000051469	NA	protein_coding
1499	14	827586	9.13e-22	14	728512	729027	516	+	ENSBTAG00000051469	NA	protein_coding
1500	14	827938	3.24e-22	14	728512	729027	516	+	ENSBTAG00000051469	NA	protein_coding
1501	14	726217	1.54e-05	14	732964	737292	4329	+	ENSBTAG00000012235	SHARPIN	protein_coding
1502	14	730854	1.11e-08	14	732964	737292	4329	+	ENSBTAG00000012235	SHARPIN	protein_coding
1503	14	736431	1.51e-09	14	732964	737292	4329	+	ENSBTAG00000012235	SHARPIN	protein_coding
1504	14	738019	6.79e-09	14	732964	737292	4329	+	ENSBTAG00000012235	SHARPIN	protein_coding
1505	14	744283	2.29e-08	14	732964	737292	4329	+	ENSBTAG00000012235	SHARPIN	protein_coding
1506	14	747717	1.76e-09	14	732964	737292	4329	+	ENSBTAG00000012235	SHARPIN	protein_coding
1507	14	751534	1.67e-10	14	732964	737292	4329	+	ENSBTAG00000012235	SHARPIN	protein_coding
1508	14	765032	1.7e-21	14	732964	737292	4329	+	ENSBTAG00000012235	SHARPIN	protein_coding
1509	14	765655	1.18e-05	14	732964	737292	4329	+	ENSBTAG00000012235	SHARPIN	protein_coding
1510	14	787864	2.67e-06	14	732964	737292	4329	+	ENSBTAG00000012235	SHARPIN	protein_coding
1511	14	799159	7.69e-22	14	732964	737292	4329	+	ENSBTAG00000012235	SHARPIN	protein_coding
1512	14	810863	1.98e-09	14	732964	737292	4329	+	ENSBTAG00000012235	SHARPIN	protein_coding
1513	14	827586	9.13e-22	14	732964	737292	4329	+	ENSBTAG00000012235	SHARPIN	protein_coding
1514	14	827938	3.24e-22	14	732964	737292	4329	+	ENSBTAG00000012235	SHARPIN	protein_coding
1515	14	726217	1.54e-05	14	738124	740518	2395	-	ENSBTAG00000012232	CYC1	protein_coding
1516	14	730854	1.11e-08	14	738124	740518	2395	-	ENSBTAG00000012232	CYC1	protein_coding
1517	14	736431	1.51e-09	14	738124	740518	2395	-	ENSBTAG00000012232	CYC1	protein_coding
1518	14	738019	6.79e-09	14	738124	740518	2395	-	ENSBTAG00000012232	CYC1	protein_coding
1519	14	744283	2.29e-08	14	738124	740518	2395	-	ENSBTAG00000012232	CYC1	protein_coding
1520	14	747717	1.76e-09	14	738124	740518	2395	-	ENSBTAG00000012232	CYC1	protein_coding
1521	14	751534	1.67e-10	14	738124	740518	2395	-	ENSBTAG00000012232	CYC1	protein_coding
1522	14	765032	1.7e-21	14	738124	740518	2395	-	ENSBTAG00000012232	CYC1	protein_coding
1523	14	765655	1.18e-05	14	738124	740518	2395	-	ENSBTAG00000012232	CYC1	protein_coding
1524	14	787864	2.67e-06	14	738124	740518	2395	-	ENSBTAG00000012232	CYC1	protein_coding
1525	14	799159	7.69e-22	14	738124	740518	2395	-	ENSBTAG00000012232	CYC1	protein_coding
1526	14	810863	1.98e-09	14	738124	740518	2395	-	ENSBTAG00000012232	CYC1	protein_coding
1527	14	827586	9.13e-22	14	738124	740518	2395	-	ENSBTAG00000012232	CYC1	protein_coding
1528	14	827938	3.24e-22	14	738124	740518	2395	-	ENSBTAG00000012232	CYC1	protein_coding
1529	14	726217	1.54e-05	14	750608	753850	3243	-	ENSBTAG00000014610	GPAA1	protein_coding
1530	14	730854	1.11e-08	14	750608	753850	3243	-	ENSBTAG00000014610	GPAA1	protein_coding
1531	14	736431	1.51e-09	14	750608	753850	3243	-	ENSBTAG00000014610	GPAA1	protein_coding
1532	14	738019	6.79e-09	14	750608	753850	3243	-	ENSBTAG00000014610	GPAA1	protein_coding
1533	14	744283	2.29e-08	14	750608	753850	3243	-	ENSBTAG00000014610	GPAA1	protein_coding
1534	14	747717	1.76e-09	14	750608	753850	3243	-	ENSBTAG00000014610	GPAA1	protein_coding
1535	14	751534	1.67e-10	14	750608	753850	3243	-	ENSBTAG00000014610	GPAA1	protein_coding
1536	14	765032	1.7e-21	14	750608	753850	3243	-	ENSBTAG00000014610	GPAA1	protein_coding
1537	14	765655	1.18e-05	14	750608	753850	3243	-	ENSBTAG00000014610	GPAA1	protein_coding
1538	14	787864	2.67e-06	14	750608	753850	3243	-	ENSBTAG00000014610	GPAA1	protein_coding
1539	14	799159	7.69e-22	14	750608	753850	3243	-	ENSBTAG00000014610	GPAA1	protein_coding
1540	14	810863	1.98e-09	14	750608	753850	3243	-	ENSBTAG00000014610	GPAA1	protein_coding
1541	14	827586	9.13e-22	14	750608	753850	3243	-	ENSBTAG00000014610	GPAA1	protein_coding
1542	14	827938	3.24e-22	14	750608	753850	3243	-	ENSBTAG00000014610	GPAA1	protein_coding
1543	14	852856	9.62e-18	14	750608	753850	3243	-	ENSBTAG00000014610	GPAA1	protein_coding
1544	14	726217	1.54e-05	14	755134	757010	1877	-	ENSBTAG00000014607	EXOSC4	protein_coding
1545	14	730854	1.11e-08	14	755134	757010	1877	-	ENSBTAG00000014607	EXOSC4	protein_coding
1546	14	736431	1.51e-09	14	755134	757010	1877	-	ENSBTAG00000014607	EXOSC4	protein_coding
1547	14	738019	6.79e-09	14	755134	757010	1877	-	ENSBTAG00000014607	EXOSC4	protein_coding
1548	14	744283	2.29e-08	14	755134	757010	1877	-	ENSBTAG00000014607	EXOSC4	protein_coding
1549	14	747717	1.76e-09	14	755134	757010	1877	-	ENSBTAG00000014607	EXOSC4	protein_coding
1550	14	751534	1.67e-10	14	755134	757010	1877	-	ENSBTAG00000014607	EXOSC4	protein_coding
1551	14	765032	1.7e-21	14	755134	757010	1877	-	ENSBTAG00000014607	EXOSC4	protein_coding
1552	14	765655	1.18e-05	14	755134	757010	1877	-	ENSBTAG00000014607	EXOSC4	protein_coding
1553	14	787864	2.67e-06	14	755134	757010	1877	-	ENSBTAG00000014607	EXOSC4	protein_coding
1554	14	799159	7.69e-22	14	755134	757010	1877	-	ENSBTAG00000014607	EXOSC4	protein_coding
1555	14	810863	1.98e-09	14	755134	757010	1877	-	ENSBTAG00000014607	EXOSC4	protein_coding
1556	14	827586	9.13e-22	14	755134	757010	1877	-	ENSBTAG00000014607	EXOSC4	protein_coding
1557	14	827938	3.24e-22	14	755134	757010	1877	-	ENSBTAG00000014607	EXOSC4	protein_coding
1558	14	852856	9.62e-18	14	755134	757010	1877	-	ENSBTAG00000014607	EXOSC4	protein_coding
1559	14	726217	1.54e-05	14	765421	774581	9161	+	ENSBTAG00000017281	OPLAH	protein_coding
1560	14	730854	1.11e-08	14	765421	774581	9161	+	ENSBTAG00000017281	OPLAH	protein_coding
1561	14	736431	1.51e-09	14	765421	774581	9161	+	ENSBTAG00000017281	OPLAH	protein_coding
1562	14	738019	6.79e-09	14	765421	774581	9161	+	ENSBTAG00000017281	OPLAH	protein_coding
1563	14	744283	2.29e-08	14	765421	774581	9161	+	ENSBTAG00000017281	OPLAH	protein_coding
1564	14	747717	1.76e-09	14	765421	774581	9161	+	ENSBTAG00000017281	OPLAH	protein_coding
1565	14	751534	1.67e-10	14	765421	774581	9161	+	ENSBTAG00000017281	OPLAH	protein_coding
1566	14	765032	1.7e-21	14	765421	774581	9161	+	ENSBTAG00000017281	OPLAH	protein_coding
1567	14	765655	1.18e-05	14	765421	774581	9161	+	ENSBTAG00000017281	OPLAH	protein_coding
1568	14	787864	2.67e-06	14	765421	774581	9161	+	ENSBTAG00000017281	OPLAH	protein_coding
1569	14	799159	7.69e-22	14	765421	774581	9161	+	ENSBTAG00000017281	OPLAH	protein_coding
1570	14	810863	1.98e-09	14	765421	774581	9161	+	ENSBTAG00000017281	OPLAH	protein_coding
1571	14	827586	9.13e-22	14	765421	774581	9161	+	ENSBTAG00000017281	OPLAH	protein_coding
1572	14	827938	3.24e-22	14	765421	774581	9161	+	ENSBTAG00000017281	OPLAH	protein_coding
1573	14	852856	9.62e-18	14	765421	774581	9161	+	ENSBTAG00000017281	OPLAH	protein_coding
1574	14	862483	7.74e-20	14	765421	774581	9161	+	ENSBTAG00000017281	OPLAH	protein_coding
1575	14	863371	1.1e-10	14	765421	774581	9161	+	ENSBTAG00000017281	OPLAH	protein_coding
1576	14	864040	3.54e-10	14	765421	774581	9161	+	ENSBTAG00000017281	OPLAH	protein_coding
1577	14	866092	8.22e-15	14	765421	774581	9161	+	ENSBTAG00000017281	OPLAH	protein_coding
1578	14	868228	6e-08	14	765421	774581	9161	+	ENSBTAG00000017281	OPLAH	protein_coding
1579	14	873341	1.25e-08	14	765421	774581	9161	+	ENSBTAG00000017281	OPLAH	protein_coding
1580	14	726217	1.54e-05	14	774643	776724	2082	-	ENSBTAG00000015040	NA	protein_coding
1581	14	730854	1.11e-08	14	774643	776724	2082	-	ENSBTAG00000015040	NA	protein_coding
1582	14	736431	1.51e-09	14	774643	776724	2082	-	ENSBTAG00000015040	NA	protein_coding
1583	14	738019	6.79e-09	14	774643	776724	2082	-	ENSBTAG00000015040	NA	protein_coding
1584	14	744283	2.29e-08	14	774643	776724	2082	-	ENSBTAG00000015040	NA	protein_coding
1585	14	747717	1.76e-09	14	774643	776724	2082	-	ENSBTAG00000015040	NA	protein_coding
1586	14	751534	1.67e-10	14	774643	776724	2082	-	ENSBTAG00000015040	NA	protein_coding
1587	14	765032	1.7e-21	14	774643	776724	2082	-	ENSBTAG00000015040	NA	protein_coding
1588	14	765655	1.18e-05	14	774643	776724	2082	-	ENSBTAG00000015040	NA	protein_coding
1589	14	787864	2.67e-06	14	774643	776724	2082	-	ENSBTAG00000015040	NA	protein_coding
1590	14	799159	7.69e-22	14	774643	776724	2082	-	ENSBTAG00000015040	NA	protein_coding
1591	14	810863	1.98e-09	14	774643	776724	2082	-	ENSBTAG00000015040	NA	protein_coding
1592	14	827586	9.13e-22	14	774643	776724	2082	-	ENSBTAG00000015040	NA	protein_coding
1593	14	827938	3.24e-22	14	774643	776724	2082	-	ENSBTAG00000015040	NA	protein_coding
1594	14	852856	9.62e-18	14	774643	776724	2082	-	ENSBTAG00000015040	NA	protein_coding
1595	14	862483	7.74e-20	14	774643	776724	2082	-	ENSBTAG00000015040	NA	protein_coding
1596	14	863371	1.1e-10	14	774643	776724	2082	-	ENSBTAG00000015040	NA	protein_coding
1597	14	864040	3.54e-10	14	774643	776724	2082	-	ENSBTAG00000015040	NA	protein_coding
1598	14	866092	8.22e-15	14	774643	776724	2082	-	ENSBTAG00000015040	NA	protein_coding
1599	14	868228	6e-08	14	774643	776724	2082	-	ENSBTAG00000015040	NA	protein_coding
1600	14	873341	1.25e-08	14	774643	776724	2082	-	ENSBTAG00000015040	NA	protein_coding
1601	14	726217	1.54e-05	14	778853	806391	27539	-	ENSBTAG00000026350	SPATC1	protein_coding
1602	14	730854	1.11e-08	14	778853	806391	27539	-	ENSBTAG00000026350	SPATC1	protein_coding
1603	14	736431	1.51e-09	14	778853	806391	27539	-	ENSBTAG00000026350	SPATC1	protein_coding
1604	14	738019	6.79e-09	14	778853	806391	27539	-	ENSBTAG00000026350	SPATC1	protein_coding
1605	14	744283	2.29e-08	14	778853	806391	27539	-	ENSBTAG00000026350	SPATC1	protein_coding
1606	14	747717	1.76e-09	14	778853	806391	27539	-	ENSBTAG00000026350	SPATC1	protein_coding
1607	14	751534	1.67e-10	14	778853	806391	27539	-	ENSBTAG00000026350	SPATC1	protein_coding
1608	14	765032	1.7e-21	14	778853	806391	27539	-	ENSBTAG00000026350	SPATC1	protein_coding
1609	14	765655	1.18e-05	14	778853	806391	27539	-	ENSBTAG00000026350	SPATC1	protein_coding
1610	14	787864	2.67e-06	14	778853	806391	27539	-	ENSBTAG00000026350	SPATC1	protein_coding
1611	14	799159	7.69e-22	14	778853	806391	27539	-	ENSBTAG00000026350	SPATC1	protein_coding
1612	14	810863	1.98e-09	14	778853	806391	27539	-	ENSBTAG00000026350	SPATC1	protein_coding
1613	14	827586	9.13e-22	14	778853	806391	27539	-	ENSBTAG00000026350	SPATC1	protein_coding
1614	14	827938	3.24e-22	14	778853	806391	27539	-	ENSBTAG00000026350	SPATC1	protein_coding
1615	14	852856	9.62e-18	14	778853	806391	27539	-	ENSBTAG00000026350	SPATC1	protein_coding
1616	14	862483	7.74e-20	14	778853	806391	27539	-	ENSBTAG00000026350	SPATC1	protein_coding
1617	14	863371	1.1e-10	14	778853	806391	27539	-	ENSBTAG00000026350	SPATC1	protein_coding
1618	14	864040	3.54e-10	14	778853	806391	27539	-	ENSBTAG00000026350	SPATC1	protein_coding
1619	14	866092	8.22e-15	14	778853	806391	27539	-	ENSBTAG00000026350	SPATC1	protein_coding
1620	14	868228	6e-08	14	778853	806391	27539	-	ENSBTAG00000026350	SPATC1	protein_coding
1621	14	873341	1.25e-08	14	778853	806391	27539	-	ENSBTAG00000026350	SPATC1	protein_coding
1622	14	882943	8.86e-14	14	778853	806391	27539	-	ENSBTAG00000026350	SPATC1	protein_coding
1623	14	886022	6.14e-10	14	778853	806391	27539	-	ENSBTAG00000026350	SPATC1	protein_coding
1624	14	890177	2.5e-09	14	778853	806391	27539	-	ENSBTAG00000026350	SPATC1	protein_coding
1625	14	892492	5.31e-13	14	778853	806391	27539	-	ENSBTAG00000026350	SPATC1	protein_coding
1626	14	730854	1.11e-08	14	826740	830066	3327	-	ENSBTAG00000000312	GRINA	protein_coding
1627	14	736431	1.51e-09	14	826740	830066	3327	-	ENSBTAG00000000312	GRINA	protein_coding
1628	14	738019	6.79e-09	14	826740	830066	3327	-	ENSBTAG00000000312	GRINA	protein_coding
1629	14	744283	2.29e-08	14	826740	830066	3327	-	ENSBTAG00000000312	GRINA	protein_coding
1630	14	747717	1.76e-09	14	826740	830066	3327	-	ENSBTAG00000000312	GRINA	protein_coding
1631	14	751534	1.67e-10	14	826740	830066	3327	-	ENSBTAG00000000312	GRINA	protein_coding
1632	14	765032	1.7e-21	14	826740	830066	3327	-	ENSBTAG00000000312	GRINA	protein_coding
1633	14	765655	1.18e-05	14	826740	830066	3327	-	ENSBTAG00000000312	GRINA	protein_coding
1634	14	787864	2.67e-06	14	826740	830066	3327	-	ENSBTAG00000000312	GRINA	protein_coding
1635	14	799159	7.69e-22	14	826740	830066	3327	-	ENSBTAG00000000312	GRINA	protein_coding
1636	14	810863	1.98e-09	14	826740	830066	3327	-	ENSBTAG00000000312	GRINA	protein_coding
1637	14	827586	9.13e-22	14	826740	830066	3327	-	ENSBTAG00000000312	GRINA	protein_coding
1638	14	827938	3.24e-22	14	826740	830066	3327	-	ENSBTAG00000000312	GRINA	protein_coding
1639	14	852856	9.62e-18	14	826740	830066	3327	-	ENSBTAG00000000312	GRINA	protein_coding
1640	14	862483	7.74e-20	14	826740	830066	3327	-	ENSBTAG00000000312	GRINA	protein_coding
1641	14	863371	1.1e-10	14	826740	830066	3327	-	ENSBTAG00000000312	GRINA	protein_coding
1642	14	864040	3.54e-10	14	826740	830066	3327	-	ENSBTAG00000000312	GRINA	protein_coding
1643	14	866092	8.22e-15	14	826740	830066	3327	-	ENSBTAG00000000312	GRINA	protein_coding
1644	14	868228	6e-08	14	826740	830066	3327	-	ENSBTAG00000000312	GRINA	protein_coding
1645	14	873341	1.25e-08	14	826740	830066	3327	-	ENSBTAG00000000312	GRINA	protein_coding
1646	14	882943	8.86e-14	14	826740	830066	3327	-	ENSBTAG00000000312	GRINA	protein_coding
1647	14	886022	6.14e-10	14	826740	830066	3327	-	ENSBTAG00000000312	GRINA	protein_coding
1648	14	890177	2.5e-09	14	826740	830066	3327	-	ENSBTAG00000000312	GRINA	protein_coding
1649	14	892492	5.31e-13	14	826740	830066	3327	-	ENSBTAG00000000312	GRINA	protein_coding
1650	14	918270	1.84e-05	14	826740	830066	3327	-	ENSBTAG00000000312	GRINA	protein_coding
1651	14	925065	1e-09	14	826740	830066	3327	-	ENSBTAG00000000312	GRINA	protein_coding
1652	14	736431	1.51e-09	14	832766	839743	6978	+	ENSBTAG00000009677	PARP10	protein_coding
1653	14	738019	6.79e-09	14	832766	839743	6978	+	ENSBTAG00000009677	PARP10	protein_coding
1654	14	744283	2.29e-08	14	832766	839743	6978	+	ENSBTAG00000009677	PARP10	protein_coding
1655	14	747717	1.76e-09	14	832766	839743	6978	+	ENSBTAG00000009677	PARP10	protein_coding
1656	14	751534	1.67e-10	14	832766	839743	6978	+	ENSBTAG00000009677	PARP10	protein_coding
1657	14	765032	1.7e-21	14	832766	839743	6978	+	ENSBTAG00000009677	PARP10	protein_coding
1658	14	765655	1.18e-05	14	832766	839743	6978	+	ENSBTAG00000009677	PARP10	protein_coding
1659	14	787864	2.67e-06	14	832766	839743	6978	+	ENSBTAG00000009677	PARP10	protein_coding
1660	14	799159	7.69e-22	14	832766	839743	6978	+	ENSBTAG00000009677	PARP10	protein_coding
1661	14	810863	1.98e-09	14	832766	839743	6978	+	ENSBTAG00000009677	PARP10	protein_coding
1662	14	827586	9.13e-22	14	832766	839743	6978	+	ENSBTAG00000009677	PARP10	protein_coding
1663	14	827938	3.24e-22	14	832766	839743	6978	+	ENSBTAG00000009677	PARP10	protein_coding
1664	14	852856	9.62e-18	14	832766	839743	6978	+	ENSBTAG00000009677	PARP10	protein_coding
1665	14	862483	7.74e-20	14	832766	839743	6978	+	ENSBTAG00000009677	PARP10	protein_coding
1666	14	863371	1.1e-10	14	832766	839743	6978	+	ENSBTAG00000009677	PARP10	protein_coding
1667	14	864040	3.54e-10	14	832766	839743	6978	+	ENSBTAG00000009677	PARP10	protein_coding
1668	14	866092	8.22e-15	14	832766	839743	6978	+	ENSBTAG00000009677	PARP10	protein_coding
1669	14	868228	6e-08	14	832766	839743	6978	+	ENSBTAG00000009677	PARP10	protein_coding
1670	14	873341	1.25e-08	14	832766	839743	6978	+	ENSBTAG00000009677	PARP10	protein_coding
1671	14	882943	8.86e-14	14	832766	839743	6978	+	ENSBTAG00000009677	PARP10	protein_coding
1672	14	886022	6.14e-10	14	832766	839743	6978	+	ENSBTAG00000009677	PARP10	protein_coding
1673	14	890177	2.5e-09	14	832766	839743	6978	+	ENSBTAG00000009677	PARP10	protein_coding
1674	14	892492	5.31e-13	14	832766	839743	6978	+	ENSBTAG00000009677	PARP10	protein_coding
1675	14	918270	1.84e-05	14	832766	839743	6978	+	ENSBTAG00000009677	PARP10	protein_coding
1676	14	925065	1e-09	14	832766	839743	6978	+	ENSBTAG00000009677	PARP10	protein_coding
1677	14	744283	2.29e-08	14	839972	896647	56676	+	ENSBTAG00000011922	PLEC	protein_coding
1678	14	747717	1.76e-09	14	839972	896647	56676	+	ENSBTAG00000011922	PLEC	protein_coding
1679	14	751534	1.67e-10	14	839972	896647	56676	+	ENSBTAG00000011922	PLEC	protein_coding
1680	14	765032	1.7e-21	14	839972	896647	56676	+	ENSBTAG00000011922	PLEC	protein_coding
1681	14	765655	1.18e-05	14	839972	896647	56676	+	ENSBTAG00000011922	PLEC	protein_coding
1682	14	787864	2.67e-06	14	839972	896647	56676	+	ENSBTAG00000011922	PLEC	protein_coding
1683	14	799159	7.69e-22	14	839972	896647	56676	+	ENSBTAG00000011922	PLEC	protein_coding
1684	14	810863	1.98e-09	14	839972	896647	56676	+	ENSBTAG00000011922	PLEC	protein_coding
1685	14	827586	9.13e-22	14	839972	896647	56676	+	ENSBTAG00000011922	PLEC	protein_coding
1686	14	827938	3.24e-22	14	839972	896647	56676	+	ENSBTAG00000011922	PLEC	protein_coding
1687	14	852856	9.62e-18	14	839972	896647	56676	+	ENSBTAG00000011922	PLEC	protein_coding
1688	14	862483	7.74e-20	14	839972	896647	56676	+	ENSBTAG00000011922	PLEC	protein_coding
1689	14	863371	1.1e-10	14	839972	896647	56676	+	ENSBTAG00000011922	PLEC	protein_coding
1690	14	864040	3.54e-10	14	839972	896647	56676	+	ENSBTAG00000011922	PLEC	protein_coding
1691	14	866092	8.22e-15	14	839972	896647	56676	+	ENSBTAG00000011922	PLEC	protein_coding
1692	14	868228	6e-08	14	839972	896647	56676	+	ENSBTAG00000011922	PLEC	protein_coding
1693	14	873341	1.25e-08	14	839972	896647	56676	+	ENSBTAG00000011922	PLEC	protein_coding
1694	14	882943	8.86e-14	14	839972	896647	56676	+	ENSBTAG00000011922	PLEC	protein_coding
1695	14	886022	6.14e-10	14	839972	896647	56676	+	ENSBTAG00000011922	PLEC	protein_coding
1696	14	890177	2.5e-09	14	839972	896647	56676	+	ENSBTAG00000011922	PLEC	protein_coding
1697	14	892492	5.31e-13	14	839972	896647	56676	+	ENSBTAG00000011922	PLEC	protein_coding
1698	14	918270	1.84e-05	14	839972	896647	56676	+	ENSBTAG00000011922	PLEC	protein_coding
1699	14	925065	1e-09	14	839972	896647	56676	+	ENSBTAG00000011922	PLEC	protein_coding
1700	14	947222	2.18e-16	14	839972	896647	56676	+	ENSBTAG00000011922	PLEC	protein_coding
1701	14	955943	1.11e-13	14	839972	896647	56676	+	ENSBTAG00000011922	PLEC	protein_coding
1702	14	958272	2.53e-08	14	839972	896647	56676	+	ENSBTAG00000011922	PLEC	protein_coding
1703	14	974306	1.76e-10	14	839972	896647	56676	+	ENSBTAG00000011922	PLEC	protein_coding
1704	14	986433	1.98e-13	14	839972	896647	56676	+	ENSBTAG00000011922	PLEC	protein_coding
1705	14	989653	3.57e-12	14	839972	896647	56676	+	ENSBTAG00000011922	PLEC	protein_coding
1706	14	989684	1.63e-09	14	839972	896647	56676	+	ENSBTAG00000011922	PLEC	protein_coding
1707	14	787864	2.67e-06	14	879199	879273	75	+	ENSBTAG00000044263	bta-mir-2309	miRNA
1708	14	799159	7.69e-22	14	879199	879273	75	+	ENSBTAG00000044263	bta-mir-2309	miRNA
1709	14	810863	1.98e-09	14	879199	879273	75	+	ENSBTAG00000044263	bta-mir-2309	miRNA
1710	14	827586	9.13e-22	14	879199	879273	75	+	ENSBTAG00000044263	bta-mir-2309	miRNA
1711	14	827938	3.24e-22	14	879199	879273	75	+	ENSBTAG00000044263	bta-mir-2309	miRNA
1712	14	852856	9.62e-18	14	879199	879273	75	+	ENSBTAG00000044263	bta-mir-2309	miRNA
1713	14	862483	7.74e-20	14	879199	879273	75	+	ENSBTAG00000044263	bta-mir-2309	miRNA
1714	14	863371	1.1e-10	14	879199	879273	75	+	ENSBTAG00000044263	bta-mir-2309	miRNA
1715	14	864040	3.54e-10	14	879199	879273	75	+	ENSBTAG00000044263	bta-mir-2309	miRNA
1716	14	866092	8.22e-15	14	879199	879273	75	+	ENSBTAG00000044263	bta-mir-2309	miRNA
1717	14	868228	6e-08	14	879199	879273	75	+	ENSBTAG00000044263	bta-mir-2309	miRNA
1718	14	873341	1.25e-08	14	879199	879273	75	+	ENSBTAG00000044263	bta-mir-2309	miRNA
1719	14	882943	8.86e-14	14	879199	879273	75	+	ENSBTAG00000044263	bta-mir-2309	miRNA
1720	14	886022	6.14e-10	14	879199	879273	75	+	ENSBTAG00000044263	bta-mir-2309	miRNA
1721	14	890177	2.5e-09	14	879199	879273	75	+	ENSBTAG00000044263	bta-mir-2309	miRNA
1722	14	892492	5.31e-13	14	879199	879273	75	+	ENSBTAG00000044263	bta-mir-2309	miRNA
1723	14	918270	1.84e-05	14	879199	879273	75	+	ENSBTAG00000044263	bta-mir-2309	miRNA
1724	14	925065	1e-09	14	879199	879273	75	+	ENSBTAG00000044263	bta-mir-2309	miRNA
1725	14	947222	2.18e-16	14	879199	879273	75	+	ENSBTAG00000044263	bta-mir-2309	miRNA
1726	14	955943	1.11e-13	14	879199	879273	75	+	ENSBTAG00000044263	bta-mir-2309	miRNA
1727	14	958272	2.53e-08	14	879199	879273	75	+	ENSBTAG00000044263	bta-mir-2309	miRNA
1728	14	974306	1.76e-10	14	879199	879273	75	+	ENSBTAG00000044263	bta-mir-2309	miRNA
1729	14	852856	9.62e-18	14	940689	955681	14993	+	ENSBTAG00000045727	EPPK1	protein_coding
1730	14	862483	7.74e-20	14	940689	955681	14993	+	ENSBTAG00000045727	EPPK1	protein_coding
1731	14	863371	1.1e-10	14	940689	955681	14993	+	ENSBTAG00000045727	EPPK1	protein_coding
1732	14	864040	3.54e-10	14	940689	955681	14993	+	ENSBTAG00000045727	EPPK1	protein_coding
1733	14	866092	8.22e-15	14	940689	955681	14993	+	ENSBTAG00000045727	EPPK1	protein_coding
1734	14	868228	6e-08	14	940689	955681	14993	+	ENSBTAG00000045727	EPPK1	protein_coding
1735	14	873341	1.25e-08	14	940689	955681	14993	+	ENSBTAG00000045727	EPPK1	protein_coding
1736	14	882943	8.86e-14	14	940689	955681	14993	+	ENSBTAG00000045727	EPPK1	protein_coding
1737	14	886022	6.14e-10	14	940689	955681	14993	+	ENSBTAG00000045727	EPPK1	protein_coding
1738	14	890177	2.5e-09	14	940689	955681	14993	+	ENSBTAG00000045727	EPPK1	protein_coding
1739	14	892492	5.31e-13	14	940689	955681	14993	+	ENSBTAG00000045727	EPPK1	protein_coding
1740	14	918270	1.84e-05	14	940689	955681	14993	+	ENSBTAG00000045727	EPPK1	protein_coding
1741	14	925065	1e-09	14	940689	955681	14993	+	ENSBTAG00000045727	EPPK1	protein_coding
1742	14	947222	2.18e-16	14	940689	955681	14993	+	ENSBTAG00000045727	EPPK1	protein_coding
1743	14	955943	1.11e-13	14	940689	955681	14993	+	ENSBTAG00000045727	EPPK1	protein_coding
1744	14	958272	2.53e-08	14	940689	955681	14993	+	ENSBTAG00000045727	EPPK1	protein_coding
1745	14	974306	1.76e-10	14	940689	955681	14993	+	ENSBTAG00000045727	EPPK1	protein_coding
1746	14	986433	1.98e-13	14	940689	955681	14993	+	ENSBTAG00000045727	EPPK1	protein_coding
1747	14	989653	3.57e-12	14	940689	955681	14993	+	ENSBTAG00000045727	EPPK1	protein_coding
1748	14	989684	1.63e-09	14	940689	955681	14993	+	ENSBTAG00000045727	EPPK1	protein_coding
1749	14	997315	2.66e-05	14	940689	955681	14993	+	ENSBTAG00000045727	EPPK1	protein_coding
1750	14	999900	2.4e-08	14	940689	955681	14993	+	ENSBTAG00000045727	EPPK1	protein_coding
1751	14	1007601	9.17e-10	14	940689	955681	14993	+	ENSBTAG00000045727	EPPK1	protein_coding
1752	14	1043034	1.31e-05	14	940689	955681	14993	+	ENSBTAG00000045727	EPPK1	protein_coding
1753	14	1044777	6.26e-08	14	940689	955681	14993	+	ENSBTAG00000045727	EPPK1	protein_coding
1754	14	862483	7.74e-20	14	961099	968482	7384	+	ENSBTAG00000008079	NRBP2	protein_coding
1755	14	863371	1.1e-10	14	961099	968482	7384	+	ENSBTAG00000008079	NRBP2	protein_coding
1756	14	864040	3.54e-10	14	961099	968482	7384	+	ENSBTAG00000008079	NRBP2	protein_coding
1757	14	866092	8.22e-15	14	961099	968482	7384	+	ENSBTAG00000008079	NRBP2	protein_coding
1758	14	868228	6e-08	14	961099	968482	7384	+	ENSBTAG00000008079	NRBP2	protein_coding
1759	14	873341	1.25e-08	14	961099	968482	7384	+	ENSBTAG00000008079	NRBP2	protein_coding
1760	14	882943	8.86e-14	14	961099	968482	7384	+	ENSBTAG00000008079	NRBP2	protein_coding
1761	14	886022	6.14e-10	14	961099	968482	7384	+	ENSBTAG00000008079	NRBP2	protein_coding
1762	14	890177	2.5e-09	14	961099	968482	7384	+	ENSBTAG00000008079	NRBP2	protein_coding
1763	14	892492	5.31e-13	14	961099	968482	7384	+	ENSBTAG00000008079	NRBP2	protein_coding
1764	14	918270	1.84e-05	14	961099	968482	7384	+	ENSBTAG00000008079	NRBP2	protein_coding
1765	14	925065	1e-09	14	961099	968482	7384	+	ENSBTAG00000008079	NRBP2	protein_coding
1766	14	947222	2.18e-16	14	961099	968482	7384	+	ENSBTAG00000008079	NRBP2	protein_coding
1767	14	955943	1.11e-13	14	961099	968482	7384	+	ENSBTAG00000008079	NRBP2	protein_coding
1768	14	958272	2.53e-08	14	961099	968482	7384	+	ENSBTAG00000008079	NRBP2	protein_coding
1769	14	974306	1.76e-10	14	961099	968482	7384	+	ENSBTAG00000008079	NRBP2	protein_coding
1770	14	986433	1.98e-13	14	961099	968482	7384	+	ENSBTAG00000008079	NRBP2	protein_coding
1771	14	989653	3.57e-12	14	961099	968482	7384	+	ENSBTAG00000008079	NRBP2	protein_coding
1772	14	989684	1.63e-09	14	961099	968482	7384	+	ENSBTAG00000008079	NRBP2	protein_coding
1773	14	997315	2.66e-05	14	961099	968482	7384	+	ENSBTAG00000008079	NRBP2	protein_coding
1774	14	999900	2.4e-08	14	961099	968482	7384	+	ENSBTAG00000008079	NRBP2	protein_coding
1775	14	1007601	9.17e-10	14	961099	968482	7384	+	ENSBTAG00000008079	NRBP2	protein_coding
1776	14	1043034	1.31e-05	14	961099	968482	7384	+	ENSBTAG00000008079	NRBP2	protein_coding
1777	14	1044777	6.26e-08	14	961099	968482	7384	+	ENSBTAG00000008079	NRBP2	protein_coding
1778	14	873341	1.25e-08	14	972914	986379	13466	+	ENSBTAG00000037493	PUF60	protein_coding
1779	14	882943	8.86e-14	14	972914	986379	13466	+	ENSBTAG00000037493	PUF60	protein_coding
1780	14	886022	6.14e-10	14	972914	986379	13466	+	ENSBTAG00000037493	PUF60	protein_coding
1781	14	890177	2.5e-09	14	972914	986379	13466	+	ENSBTAG00000037493	PUF60	protein_coding
1782	14	892492	5.31e-13	14	972914	986379	13466	+	ENSBTAG00000037493	PUF60	protein_coding
1783	14	918270	1.84e-05	14	972914	986379	13466	+	ENSBTAG00000037493	PUF60	protein_coding
1784	14	925065	1e-09	14	972914	986379	13466	+	ENSBTAG00000037493	PUF60	protein_coding
1785	14	947222	2.18e-16	14	972914	986379	13466	+	ENSBTAG00000037493	PUF60	protein_coding
1786	14	955943	1.11e-13	14	972914	986379	13466	+	ENSBTAG00000037493	PUF60	protein_coding
1787	14	958272	2.53e-08	14	972914	986379	13466	+	ENSBTAG00000037493	PUF60	protein_coding
1788	14	974306	1.76e-10	14	972914	986379	13466	+	ENSBTAG00000037493	PUF60	protein_coding
1789	14	986433	1.98e-13	14	972914	986379	13466	+	ENSBTAG00000037493	PUF60	protein_coding
1790	14	989653	3.57e-12	14	972914	986379	13466	+	ENSBTAG00000037493	PUF60	protein_coding
1791	14	989684	1.63e-09	14	972914	986379	13466	+	ENSBTAG00000037493	PUF60	protein_coding
1792	14	997315	2.66e-05	14	972914	986379	13466	+	ENSBTAG00000037493	PUF60	protein_coding
1793	14	999900	2.4e-08	14	972914	986379	13466	+	ENSBTAG00000037493	PUF60	protein_coding
1794	14	1007601	9.17e-10	14	972914	986379	13466	+	ENSBTAG00000037493	PUF60	protein_coding
1795	14	1043034	1.31e-05	14	972914	986379	13466	+	ENSBTAG00000037493	PUF60	protein_coding
1796	14	1044777	6.26e-08	14	972914	986379	13466	+	ENSBTAG00000037493	PUF60	protein_coding
1797	14	1079199	2.32e-08	14	972914	986379	13466	+	ENSBTAG00000037493	PUF60	protein_coding
1798	14	1080243	1.93e-08	14	972914	986379	13466	+	ENSBTAG00000037493	PUF60	protein_coding
1799	14	1082140	1.18e-09	14	972914	986379	13466	+	ENSBTAG00000037493	PUF60	protein_coding
1800	14	890177	2.5e-09	14	987039	1006477	19439	+	ENSBTAG00000008421	SCRIB	protein_coding
1801	14	892492	5.31e-13	14	987039	1006477	19439	+	ENSBTAG00000008421	SCRIB	protein_coding
1802	14	918270	1.84e-05	14	987039	1006477	19439	+	ENSBTAG00000008421	SCRIB	protein_coding
1803	14	925065	1e-09	14	987039	1006477	19439	+	ENSBTAG00000008421	SCRIB	protein_coding
1804	14	947222	2.18e-16	14	987039	1006477	19439	+	ENSBTAG00000008421	SCRIB	protein_coding
1805	14	955943	1.11e-13	14	987039	1006477	19439	+	ENSBTAG00000008421	SCRIB	protein_coding
1806	14	958272	2.53e-08	14	987039	1006477	19439	+	ENSBTAG00000008421	SCRIB	protein_coding
1807	14	974306	1.76e-10	14	987039	1006477	19439	+	ENSBTAG00000008421	SCRIB	protein_coding
1808	14	986433	1.98e-13	14	987039	1006477	19439	+	ENSBTAG00000008421	SCRIB	protein_coding
1809	14	989653	3.57e-12	14	987039	1006477	19439	+	ENSBTAG00000008421	SCRIB	protein_coding
1810	14	989684	1.63e-09	14	987039	1006477	19439	+	ENSBTAG00000008421	SCRIB	protein_coding
1811	14	997315	2.66e-05	14	987039	1006477	19439	+	ENSBTAG00000008421	SCRIB	protein_coding
1812	14	999900	2.4e-08	14	987039	1006477	19439	+	ENSBTAG00000008421	SCRIB	protein_coding
1813	14	1007601	9.17e-10	14	987039	1006477	19439	+	ENSBTAG00000008421	SCRIB	protein_coding
1814	14	1043034	1.31e-05	14	987039	1006477	19439	+	ENSBTAG00000008421	SCRIB	protein_coding
1815	14	1044777	6.26e-08	14	987039	1006477	19439	+	ENSBTAG00000008421	SCRIB	protein_coding
1816	14	1079199	2.32e-08	14	987039	1006477	19439	+	ENSBTAG00000008421	SCRIB	protein_coding
1817	14	1080243	1.93e-08	14	987039	1006477	19439	+	ENSBTAG00000008421	SCRIB	protein_coding
1818	14	1082140	1.18e-09	14	987039	1006477	19439	+	ENSBTAG00000008421	SCRIB	protein_coding
1819	14	918270	1.84e-05	14	1006976	1027840	20865	-	ENSBTAG00000048486	IQANK1	protein_coding
1820	14	925065	1e-09	14	1006976	1027840	20865	-	ENSBTAG00000048486	IQANK1	protein_coding
1821	14	947222	2.18e-16	14	1006976	1027840	20865	-	ENSBTAG00000048486	IQANK1	protein_coding
1822	14	955943	1.11e-13	14	1006976	1027840	20865	-	ENSBTAG00000048486	IQANK1	protein_coding
1823	14	958272	2.53e-08	14	1006976	1027840	20865	-	ENSBTAG00000048486	IQANK1	protein_coding
1824	14	974306	1.76e-10	14	1006976	1027840	20865	-	ENSBTAG00000048486	IQANK1	protein_coding
1825	14	986433	1.98e-13	14	1006976	1027840	20865	-	ENSBTAG00000048486	IQANK1	protein_coding
1826	14	989653	3.57e-12	14	1006976	1027840	20865	-	ENSBTAG00000048486	IQANK1	protein_coding
1827	14	989684	1.63e-09	14	1006976	1027840	20865	-	ENSBTAG00000048486	IQANK1	protein_coding
1828	14	997315	2.66e-05	14	1006976	1027840	20865	-	ENSBTAG00000048486	IQANK1	protein_coding
1829	14	999900	2.4e-08	14	1006976	1027840	20865	-	ENSBTAG00000048486	IQANK1	protein_coding
1830	14	1007601	9.17e-10	14	1006976	1027840	20865	-	ENSBTAG00000048486	IQANK1	protein_coding
1831	14	1043034	1.31e-05	14	1006976	1027840	20865	-	ENSBTAG00000048486	IQANK1	protein_coding
1832	14	1044777	6.26e-08	14	1006976	1027840	20865	-	ENSBTAG00000048486	IQANK1	protein_coding
1833	14	1079199	2.32e-08	14	1006976	1027840	20865	-	ENSBTAG00000048486	IQANK1	protein_coding
1834	14	1080243	1.93e-08	14	1006976	1027840	20865	-	ENSBTAG00000048486	IQANK1	protein_coding
1835	14	1082140	1.18e-09	14	1006976	1027840	20865	-	ENSBTAG00000048486	IQANK1	protein_coding
1836	14	1107395	3.05e-08	14	1006976	1027840	20865	-	ENSBTAG00000048486	IQANK1	protein_coding
1837	14	947222	2.18e-16	14	1025239	1039266	14028	+	ENSBTAG00000038682	FAM83H	protein_coding
1838	14	955943	1.11e-13	14	1025239	1039266	14028	+	ENSBTAG00000038682	FAM83H	protein_coding
1839	14	958272	2.53e-08	14	1025239	1039266	14028	+	ENSBTAG00000038682	FAM83H	protein_coding
1840	14	974306	1.76e-10	14	1025239	1039266	14028	+	ENSBTAG00000038682	FAM83H	protein_coding
1841	14	986433	1.98e-13	14	1025239	1039266	14028	+	ENSBTAG00000038682	FAM83H	protein_coding
1842	14	989653	3.57e-12	14	1025239	1039266	14028	+	ENSBTAG00000038682	FAM83H	protein_coding
1843	14	989684	1.63e-09	14	1025239	1039266	14028	+	ENSBTAG00000038682	FAM83H	protein_coding
1844	14	997315	2.66e-05	14	1025239	1039266	14028	+	ENSBTAG00000038682	FAM83H	protein_coding
1845	14	999900	2.4e-08	14	1025239	1039266	14028	+	ENSBTAG00000038682	FAM83H	protein_coding
1846	14	1007601	9.17e-10	14	1025239	1039266	14028	+	ENSBTAG00000038682	FAM83H	protein_coding
1847	14	1043034	1.31e-05	14	1025239	1039266	14028	+	ENSBTAG00000038682	FAM83H	protein_coding
1848	14	1044777	6.26e-08	14	1025239	1039266	14028	+	ENSBTAG00000038682	FAM83H	protein_coding
1849	14	1079199	2.32e-08	14	1025239	1039266	14028	+	ENSBTAG00000038682	FAM83H	protein_coding
1850	14	1080243	1.93e-08	14	1025239	1039266	14028	+	ENSBTAG00000038682	FAM83H	protein_coding
1851	14	1082140	1.18e-09	14	1025239	1039266	14028	+	ENSBTAG00000038682	FAM83H	protein_coding
1852	14	1107395	3.05e-08	14	1025239	1039266	14028	+	ENSBTAG00000038682	FAM83H	protein_coding
1853	14	947222	2.18e-16	14	1040716	1066536	25821	-	ENSBTAG00000019864	MAPK15	protein_coding
1854	14	955943	1.11e-13	14	1040716	1066536	25821	-	ENSBTAG00000019864	MAPK15	protein_coding
1855	14	958272	2.53e-08	14	1040716	1066536	25821	-	ENSBTAG00000019864	MAPK15	protein_coding
1856	14	974306	1.76e-10	14	1040716	1066536	25821	-	ENSBTAG00000019864	MAPK15	protein_coding
1857	14	986433	1.98e-13	14	1040716	1066536	25821	-	ENSBTAG00000019864	MAPK15	protein_coding
1858	14	989653	3.57e-12	14	1040716	1066536	25821	-	ENSBTAG00000019864	MAPK15	protein_coding
1859	14	989684	1.63e-09	14	1040716	1066536	25821	-	ENSBTAG00000019864	MAPK15	protein_coding
1860	14	997315	2.66e-05	14	1040716	1066536	25821	-	ENSBTAG00000019864	MAPK15	protein_coding
1861	14	999900	2.4e-08	14	1040716	1066536	25821	-	ENSBTAG00000019864	MAPK15	protein_coding
1862	14	1007601	9.17e-10	14	1040716	1066536	25821	-	ENSBTAG00000019864	MAPK15	protein_coding
1863	14	1043034	1.31e-05	14	1040716	1066536	25821	-	ENSBTAG00000019864	MAPK15	protein_coding
1864	14	1044777	6.26e-08	14	1040716	1066536	25821	-	ENSBTAG00000019864	MAPK15	protein_coding
1865	14	1079199	2.32e-08	14	1040716	1066536	25821	-	ENSBTAG00000019864	MAPK15	protein_coding
1866	14	1080243	1.93e-08	14	1040716	1066536	25821	-	ENSBTAG00000019864	MAPK15	protein_coding
1867	14	1082140	1.18e-09	14	1040716	1066536	25821	-	ENSBTAG00000019864	MAPK15	protein_coding
1868	14	1107395	3.05e-08	14	1040716	1066536	25821	-	ENSBTAG00000019864	MAPK15	protein_coding
1869	14	974306	1.76e-10	14	1058869	1060642	1774	+	ENSBTAG00000040360	CCDC166	protein_coding
1870	14	986433	1.98e-13	14	1058869	1060642	1774	+	ENSBTAG00000040360	CCDC166	protein_coding
1871	14	989653	3.57e-12	14	1058869	1060642	1774	+	ENSBTAG00000040360	CCDC166	protein_coding
1872	14	989684	1.63e-09	14	1058869	1060642	1774	+	ENSBTAG00000040360	CCDC166	protein_coding
1873	14	997315	2.66e-05	14	1058869	1060642	1774	+	ENSBTAG00000040360	CCDC166	protein_coding
1874	14	999900	2.4e-08	14	1058869	1060642	1774	+	ENSBTAG00000040360	CCDC166	protein_coding
1875	14	1007601	9.17e-10	14	1058869	1060642	1774	+	ENSBTAG00000040360	CCDC166	protein_coding
1876	14	1043034	1.31e-05	14	1058869	1060642	1774	+	ENSBTAG00000040360	CCDC166	protein_coding
1877	14	1044777	6.26e-08	14	1058869	1060642	1774	+	ENSBTAG00000040360	CCDC166	protein_coding
1878	14	1079199	2.32e-08	14	1058869	1060642	1774	+	ENSBTAG00000040360	CCDC166	protein_coding
1879	14	1080243	1.93e-08	14	1058869	1060642	1774	+	ENSBTAG00000040360	CCDC166	protein_coding
1880	14	1082140	1.18e-09	14	1058869	1060642	1774	+	ENSBTAG00000040360	CCDC166	protein_coding
1881	14	1107395	3.05e-08	14	1058869	1060642	1774	+	ENSBTAG00000040360	CCDC166	protein_coding
1882	14	974306	1.76e-10	14	1071877	1073361	1485	-	ENSBTAG00000045791	ZNF623	protein_coding
1883	14	986433	1.98e-13	14	1071877	1073361	1485	-	ENSBTAG00000045791	ZNF623	protein_coding
1884	14	989653	3.57e-12	14	1071877	1073361	1485	-	ENSBTAG00000045791	ZNF623	protein_coding
1885	14	989684	1.63e-09	14	1071877	1073361	1485	-	ENSBTAG00000045791	ZNF623	protein_coding
1886	14	997315	2.66e-05	14	1071877	1073361	1485	-	ENSBTAG00000045791	ZNF623	protein_coding
1887	14	999900	2.4e-08	14	1071877	1073361	1485	-	ENSBTAG00000045791	ZNF623	protein_coding
1888	14	1007601	9.17e-10	14	1071877	1073361	1485	-	ENSBTAG00000045791	ZNF623	protein_coding
1889	14	1043034	1.31e-05	14	1071877	1073361	1485	-	ENSBTAG00000045791	ZNF623	protein_coding
1890	14	1044777	6.26e-08	14	1071877	1073361	1485	-	ENSBTAG00000045791	ZNF623	protein_coding
1891	14	1079199	2.32e-08	14	1071877	1073361	1485	-	ENSBTAG00000045791	ZNF623	protein_coding
1892	14	1080243	1.93e-08	14	1071877	1073361	1485	-	ENSBTAG00000045791	ZNF623	protein_coding
1893	14	1082140	1.18e-09	14	1071877	1073361	1485	-	ENSBTAG00000045791	ZNF623	protein_coding
1894	14	1107395	3.05e-08	14	1071877	1073361	1485	-	ENSBTAG00000045791	ZNF623	protein_coding
1895	14	986433	1.98e-13	14	1077714	1077766	53	-	ENSBTAG00000052590	bta-mir-193a-2	miRNA
1896	14	989653	3.57e-12	14	1077714	1077766	53	-	ENSBTAG00000052590	bta-mir-193a-2	miRNA
1897	14	989684	1.63e-09	14	1077714	1077766	53	-	ENSBTAG00000052590	bta-mir-193a-2	miRNA
1898	14	997315	2.66e-05	14	1077714	1077766	53	-	ENSBTAG00000052590	bta-mir-193a-2	miRNA
1899	14	999900	2.4e-08	14	1077714	1077766	53	-	ENSBTAG00000052590	bta-mir-193a-2	miRNA
1900	14	1007601	9.17e-10	14	1077714	1077766	53	-	ENSBTAG00000052590	bta-mir-193a-2	miRNA
1901	14	1043034	1.31e-05	14	1077714	1077766	53	-	ENSBTAG00000052590	bta-mir-193a-2	miRNA
1902	14	1044777	6.26e-08	14	1077714	1077766	53	-	ENSBTAG00000052590	bta-mir-193a-2	miRNA
1903	14	1079199	2.32e-08	14	1077714	1077766	53	-	ENSBTAG00000052590	bta-mir-193a-2	miRNA
1904	14	1080243	1.93e-08	14	1077714	1077766	53	-	ENSBTAG00000052590	bta-mir-193a-2	miRNA
1905	14	1082140	1.18e-09	14	1077714	1077766	53	-	ENSBTAG00000052590	bta-mir-193a-2	miRNA
1906	14	1107395	3.05e-08	14	1077714	1077766	53	-	ENSBTAG00000052590	bta-mir-193a-2	miRNA
1907	14	989653	3.57e-12	14	1088055	1091399	3345	+	ENSBTAG00000052472	NA	protein_coding
1908	14	989684	1.63e-09	14	1088055	1091399	3345	+	ENSBTAG00000052472	NA	protein_coding
1909	14	997315	2.66e-05	14	1088055	1091399	3345	+	ENSBTAG00000052472	NA	protein_coding
1910	14	999900	2.4e-08	14	1088055	1091399	3345	+	ENSBTAG00000052472	NA	protein_coding
1911	14	1007601	9.17e-10	14	1088055	1091399	3345	+	ENSBTAG00000052472	NA	protein_coding
1912	14	1043034	1.31e-05	14	1088055	1091399	3345	+	ENSBTAG00000052472	NA	protein_coding
1913	14	1044777	6.26e-08	14	1088055	1091399	3345	+	ENSBTAG00000052472	NA	protein_coding
1914	14	1079199	2.32e-08	14	1088055	1091399	3345	+	ENSBTAG00000052472	NA	protein_coding
1915	14	1080243	1.93e-08	14	1088055	1091399	3345	+	ENSBTAG00000052472	NA	protein_coding
1916	14	1082140	1.18e-09	14	1088055	1091399	3345	+	ENSBTAG00000052472	NA	protein_coding
1917	14	1107395	3.05e-08	14	1088055	1091399	3345	+	ENSBTAG00000052472	NA	protein_coding
1918	14	997315	2.66e-05	14	1094043	1099107	5065	+	ENSBTAG00000034691	GFUS	protein_coding
1919	14	999900	2.4e-08	14	1094043	1099107	5065	+	ENSBTAG00000034691	GFUS	protein_coding
1920	14	1007601	9.17e-10	14	1094043	1099107	5065	+	ENSBTAG00000034691	GFUS	protein_coding
1921	14	1043034	1.31e-05	14	1094043	1099107	5065	+	ENSBTAG00000034691	GFUS	protein_coding
1922	14	1044777	6.26e-08	14	1094043	1099107	5065	+	ENSBTAG00000034691	GFUS	protein_coding
1923	14	1079199	2.32e-08	14	1094043	1099107	5065	+	ENSBTAG00000034691	GFUS	protein_coding
1924	14	1080243	1.93e-08	14	1094043	1099107	5065	+	ENSBTAG00000034691	GFUS	protein_coding
1925	14	1082140	1.18e-09	14	1094043	1099107	5065	+	ENSBTAG00000034691	GFUS	protein_coding
1926	14	1107395	3.05e-08	14	1094043	1099107	5065	+	ENSBTAG00000034691	GFUS	protein_coding
1927	14	1007601	9.17e-10	14	1101602	1108734	7133	+	ENSBTAG00000016810	PYCR3	protein_coding
1928	14	1043034	1.31e-05	14	1101602	1108734	7133	+	ENSBTAG00000016810	PYCR3	protein_coding
1929	14	1044777	6.26e-08	14	1101602	1108734	7133	+	ENSBTAG00000016810	PYCR3	protein_coding
1930	14	1079199	2.32e-08	14	1101602	1108734	7133	+	ENSBTAG00000016810	PYCR3	protein_coding
1931	14	1080243	1.93e-08	14	1101602	1108734	7133	+	ENSBTAG00000016810	PYCR3	protein_coding
1932	14	1082140	1.18e-09	14	1101602	1108734	7133	+	ENSBTAG00000016810	PYCR3	protein_coding
1933	14	1107395	3.05e-08	14	1101602	1108734	7133	+	ENSBTAG00000016810	PYCR3	protein_coding
1934	14	1043034	1.31e-05	14	1111425	1113356	1932	-	ENSBTAG00000048160	TIGD5	protein_coding
1935	14	1044777	6.26e-08	14	1111425	1113356	1932	-	ENSBTAG00000048160	TIGD5	protein_coding
1936	14	1079199	2.32e-08	14	1111425	1113356	1932	-	ENSBTAG00000048160	TIGD5	protein_coding
1937	14	1080243	1.93e-08	14	1111425	1113356	1932	-	ENSBTAG00000048160	TIGD5	protein_coding
1938	14	1082140	1.18e-09	14	1111425	1113356	1932	-	ENSBTAG00000048160	TIGD5	protein_coding
1939	14	1107395	3.05e-08	14	1111425	1113356	1932	-	ENSBTAG00000048160	TIGD5	protein_coding
1940	14	1043034	1.31e-05	14	1113551	1126356	12806	+	ENSBTAG00000014643	EEF1D	protein_coding
1941	14	1044777	6.26e-08	14	1113551	1126356	12806	+	ENSBTAG00000014643	EEF1D	protein_coding
1942	14	1079199	2.32e-08	14	1113551	1126356	12806	+	ENSBTAG00000014643	EEF1D	protein_coding
1943	14	1080243	1.93e-08	14	1113551	1126356	12806	+	ENSBTAG00000014643	EEF1D	protein_coding
1944	14	1082140	1.18e-09	14	1113551	1126356	12806	+	ENSBTAG00000014643	EEF1D	protein_coding
1945	14	1107395	3.05e-08	14	1113551	1126356	12806	+	ENSBTAG00000014643	EEF1D	protein_coding
1946	14	1043034	1.31e-05	14	1127518	1131606	4089	+	ENSBTAG00000014642	NAPRT	protein_coding
1947	14	1044777	6.26e-08	14	1127518	1131606	4089	+	ENSBTAG00000014642	NAPRT	protein_coding
1948	14	1079199	2.32e-08	14	1127518	1131606	4089	+	ENSBTAG00000014642	NAPRT	protein_coding
1949	14	1080243	1.93e-08	14	1127518	1131606	4089	+	ENSBTAG00000014642	NAPRT	protein_coding
1950	14	1082140	1.18e-09	14	1127518	1131606	4089	+	ENSBTAG00000014642	NAPRT	protein_coding
1951	14	1107395	3.05e-08	14	1127518	1131606	4089	+	ENSBTAG00000014642	NAPRT	protein_coding
1952	14	1043034	1.31e-05	14	1132386	1136717	4332	+	ENSBTAG00000034613	MROH6	protein_coding
1953	14	1044777	6.26e-08	14	1132386	1136717	4332	+	ENSBTAG00000034613	MROH6	protein_coding
1954	14	1079199	2.32e-08	14	1132386	1136717	4332	+	ENSBTAG00000034613	MROH6	protein_coding
1955	14	1080243	1.93e-08	14	1132386	1136717	4332	+	ENSBTAG00000034613	MROH6	protein_coding
1956	14	1082140	1.18e-09	14	1132386	1136717	4332	+	ENSBTAG00000034613	MROH6	protein_coding
1957	14	1107395	3.05e-08	14	1132386	1136717	4332	+	ENSBTAG00000034613	MROH6	protein_coding
1958	14	1043034	1.31e-05	14	1139890	1146602	6713	-	ENSBTAG00000021474	GSDMD	protein_coding
1959	14	1044777	6.26e-08	14	1139890	1146602	6713	-	ENSBTAG00000021474	GSDMD	protein_coding
1960	14	1079199	2.32e-08	14	1139890	1146602	6713	-	ENSBTAG00000021474	GSDMD	protein_coding
1961	14	1080243	1.93e-08	14	1139890	1146602	6713	-	ENSBTAG00000021474	GSDMD	protein_coding
1962	14	1082140	1.18e-09	14	1139890	1146602	6713	-	ENSBTAG00000021474	GSDMD	protein_coding
1963	14	1107395	3.05e-08	14	1139890	1146602	6713	-	ENSBTAG00000021474	GSDMD	protein_coding
1964	14	1079199	2.32e-08	14	1153788	1215120	61333	+	ENSBTAG00000021472	ZC3H3	protein_coding
1965	14	1080243	1.93e-08	14	1153788	1215120	61333	+	ENSBTAG00000021472	ZC3H3	protein_coding
1966	14	1082140	1.18e-09	14	1153788	1215120	61333	+	ENSBTAG00000021472	ZC3H3	protein_coding
1967	14	1107395	3.05e-08	14	1153788	1215120	61333	+	ENSBTAG00000021472	ZC3H3	protein_coding
1968	14	1260372	1.16e-05	14	1153788	1215120	61333	+	ENSBTAG00000021472	ZC3H3	protein_coding
1969	14	1286160	1.54e-05	14	1153788	1215120	61333	+	ENSBTAG00000021472	ZC3H3	protein_coding
1970	14	1301038	5.28e-14	14	1153788	1215120	61333	+	ENSBTAG00000021472	ZC3H3	protein_coding
1971	14	1260372	1.16e-05	14	1225047	1226102	1056	+	ENSBTAG00000026344	MAFA	protein_coding
1972	14	1286160	1.54e-05	14	1225047	1226102	1056	+	ENSBTAG00000026344	MAFA	protein_coding
1973	14	1301038	5.28e-14	14	1225047	1226102	1056	+	ENSBTAG00000026344	MAFA	protein_coding
1974	14	1315245	4.02e-10	14	1225047	1226102	1056	+	ENSBTAG00000026344	MAFA	protein_coding
1975	14	1320394	2.84e-12	14	1225047	1226102	1056	+	ENSBTAG00000026344	MAFA	protein_coding
1976	14	1322531	8.29e-12	14	1225047	1226102	1056	+	ENSBTAG00000026344	MAFA	protein_coding
1977	14	1260372	1.16e-05	14	1262194	1269340	7147	-	ENSBTAG00000002104	RHPN1	protein_coding
1978	14	1286160	1.54e-05	14	1262194	1269340	7147	-	ENSBTAG00000002104	RHPN1	protein_coding
1979	14	1301038	5.28e-14	14	1262194	1269340	7147	-	ENSBTAG00000002104	RHPN1	protein_coding
1980	14	1315245	4.02e-10	14	1262194	1269340	7147	-	ENSBTAG00000002104	RHPN1	protein_coding
1981	14	1320394	2.84e-12	14	1262194	1269340	7147	-	ENSBTAG00000002104	RHPN1	protein_coding
1982	14	1322531	8.29e-12	14	1262194	1269340	7147	-	ENSBTAG00000002104	RHPN1	protein_coding
1983	14	1363914	2.89e-09	14	1262194	1269340	7147	-	ENSBTAG00000002104	RHPN1	protein_coding
1984	14	1366351	7.79e-12	14	1262194	1269340	7147	-	ENSBTAG00000002104	RHPN1	protein_coding
1985	14	1260372	1.16e-05	14	1288010	1303745	15736	+	ENSBTAG00000053896	TOP1MT	protein_coding
1986	14	1286160	1.54e-05	14	1288010	1303745	15736	+	ENSBTAG00000053896	TOP1MT	protein_coding
1987	14	1301038	5.28e-14	14	1288010	1303745	15736	+	ENSBTAG00000053896	TOP1MT	protein_coding
1988	14	1315245	4.02e-10	14	1288010	1303745	15736	+	ENSBTAG00000053896	TOP1MT	protein_coding
1989	14	1320394	2.84e-12	14	1288010	1303745	15736	+	ENSBTAG00000053896	TOP1MT	protein_coding
1990	14	1322531	8.29e-12	14	1288010	1303745	15736	+	ENSBTAG00000053896	TOP1MT	protein_coding
1991	14	1363914	2.89e-09	14	1288010	1303745	15736	+	ENSBTAG00000053896	TOP1MT	protein_coding
1992	14	1366351	7.79e-12	14	1288010	1303745	15736	+	ENSBTAG00000053896	TOP1MT	protein_coding
1993	14	1395614	6.04e-08	14	1288010	1303745	15736	+	ENSBTAG00000053896	TOP1MT	protein_coding
1994	14	1401557	4.34e-09	14	1288010	1303745	15736	+	ENSBTAG00000053896	TOP1MT	protein_coding
1995	14	1260372	1.16e-05	14	1306431	1314744	8314	-	ENSBTAG00000049014	NA	protein_coding
1996	14	1286160	1.54e-05	14	1306431	1314744	8314	-	ENSBTAG00000049014	NA	protein_coding
1997	14	1301038	5.28e-14	14	1306431	1314744	8314	-	ENSBTAG00000049014	NA	protein_coding
1998	14	1315245	4.02e-10	14	1306431	1314744	8314	-	ENSBTAG00000049014	NA	protein_coding
1999	14	1320394	2.84e-12	14	1306431	1314744	8314	-	ENSBTAG00000049014	NA	protein_coding
[truncated: 1,546 more rows]
