# Supplementary material for: Genomewide Association Analyses of Lactation Persistency and Milk Production Traits in Holstein Cattle Based on Imputed Whole-Genome Sequence Data
Source: Genes (Basel). 2021 Nov 19;12(11):1830. doi: 10.3390/genes12111830 (PMC8624223; doi:10.3390/genes12111830)
Supplement: Supplementary file 1 [file genes-12-01830-s001.zip › supplementary_files/Table S3.xlsx]

## Sheet: Table S3
	CHR	BP	P	chr	start_pos	end_pos	width	strand	gene_id	gene_name	gene_biotype
1	14	21178	4.01e-53	14	52059	54730	2672	-	ENSBTAG00000037684	NA	protein_coding
2	14	68024	2.72e-09	14	52059	54730	2672	-	ENSBTAG00000037684	NA	protein_coding
3	14	134697	1.32e-40	14	52059	54730	2672	-	ENSBTAG00000037684	NA	protein_coding
4	14	135779	4.01e-53	14	52059	54730	2672	-	ENSBTAG00000037684	NA	protein_coding
5	14	21178	4.01e-53	14	58626	58732	107	+	ENSBTAG00000052287	U6	snRNA
6	14	68024	2.72e-09	14	58626	58732	107	+	ENSBTAG00000052287	U6	snRNA
7	14	134697	1.32e-40	14	58626	58732	107	+	ENSBTAG00000052287	U6	snRNA
8	14	135779	4.01e-53	14	58626	58732	107	+	ENSBTAG00000052287	U6	snRNA
9	14	68024	2.72e-09	14	159674	160615	942	-	ENSBTAG00000046435	NA	protein_coding
10	14	134697	1.32e-40	14	159674	160615	942	-	ENSBTAG00000046435	NA	protein_coding
11	14	135779	4.01e-53	14	159674	160615	942	-	ENSBTAG00000046435	NA	protein_coding
12	14	168027	1.42e-06	14	159674	160615	942	-	ENSBTAG00000046435	NA	protein_coding
13	14	171242	2.11e-05	14	159674	160615	942	-	ENSBTAG00000046435	NA	protein_coding
14	14	171465	5.59e-06	14	159674	160615	942	-	ENSBTAG00000046435	NA	protein_coding
15	14	172194	3e-07	14	159674	160615	942	-	ENSBTAG00000046435	NA	protein_coding
16	14	173414	5.61e-08	14	159674	160615	942	-	ENSBTAG00000046435	NA	protein_coding
17	14	183885	1.72e-09	14	159674	160615	942	-	ENSBTAG00000046435	NA	protein_coding
18	14	190976	6.04e-07	14	159674	160615	942	-	ENSBTAG00000046435	NA	protein_coding
19	14	229590	3.53e-09	14	159674	160615	942	-	ENSBTAG00000046435	NA	protein_coding
20	14	241539	8.91e-15	14	159674	160615	942	-	ENSBTAG00000046435	NA	protein_coding
21	14	243981	1.76e-30	14	159674	160615	942	-	ENSBTAG00000046435	NA	protein_coding
22	14	244036	1.36e-06	14	159674	160615	942	-	ENSBTAG00000046435	NA	protein_coding
23	14	244136	2e-66	14	159674	160615	942	-	ENSBTAG00000046435	NA	protein_coding
24	14	248006	2.59e-52	14	159674	160615	942	-	ENSBTAG00000046435	NA	protein_coding
25	14	253336	5.11e-19	14	159674	160615	942	-	ENSBTAG00000046435	NA	protein_coding
26	14	254563	9.57e-40	14	159674	160615	942	-	ENSBTAG00000046435	NA	protein_coding
27	14	257093	2.85e-71	14	159674	160615	942	-	ENSBTAG00000046435	NA	protein_coding
28	14	257477	1.06e-05	14	159674	160615	942	-	ENSBTAG00000046435	NA	protein_coding
29	14	134697	1.32e-40	14	169736	170669	934	-	ENSBTAG00000053454	NA	pseudogene
30	14	135779	4.01e-53	14	169736	170669	934	-	ENSBTAG00000053454	NA	pseudogene
31	14	168027	1.42e-06	14	169736	170669	934	-	ENSBTAG00000053454	NA	pseudogene
32	14	171242	2.11e-05	14	169736	170669	934	-	ENSBTAG00000053454	NA	pseudogene
33	14	171465	5.59e-06	14	169736	170669	934	-	ENSBTAG00000053454	NA	pseudogene
34	14	172194	3e-07	14	169736	170669	934	-	ENSBTAG00000053454	NA	pseudogene
35	14	173414	5.61e-08	14	169736	170669	934	-	ENSBTAG00000053454	NA	pseudogene
36	14	183885	1.72e-09	14	169736	170669	934	-	ENSBTAG00000053454	NA	pseudogene
37	14	190976	6.04e-07	14	169736	170669	934	-	ENSBTAG00000053454	NA	pseudogene
38	14	229590	3.53e-09	14	169736	170669	934	-	ENSBTAG00000053454	NA	pseudogene
39	14	241539	8.91e-15	14	169736	170669	934	-	ENSBTAG00000053454	NA	pseudogene
40	14	243981	1.76e-30	14	169736	170669	934	-	ENSBTAG00000053454	NA	pseudogene
41	14	244036	1.36e-06	14	169736	170669	934	-	ENSBTAG00000053454	NA	pseudogene
42	14	244136	2e-66	14	169736	170669	934	-	ENSBTAG00000053454	NA	pseudogene
43	14	248006	2.59e-52	14	169736	170669	934	-	ENSBTAG00000053454	NA	pseudogene
44	14	253336	5.11e-19	14	169736	170669	934	-	ENSBTAG00000053454	NA	pseudogene
45	14	254563	9.57e-40	14	169736	170669	934	-	ENSBTAG00000053454	NA	pseudogene
46	14	257093	2.85e-71	14	169736	170669	934	-	ENSBTAG00000053454	NA	pseudogene
47	14	257477	1.06e-05	14	169736	170669	934	-	ENSBTAG00000053454	NA	pseudogene
48	14	266864	2.46e-87	14	169736	170669	934	-	ENSBTAG00000053454	NA	pseudogene
49	14	269574	3.07e-104	14	169736	170669	934	-	ENSBTAG00000053454	NA	pseudogene
50	14	168027	1.42e-06	14	239034	247917	8884	-	ENSBTAG00000054022	ZNF250	protein_coding
51	14	171242	2.11e-05	14	239034	247917	8884	-	ENSBTAG00000054022	ZNF250	protein_coding
52	14	171465	5.59e-06	14	239034	247917	8884	-	ENSBTAG00000054022	ZNF250	protein_coding
53	14	172194	3e-07	14	239034	247917	8884	-	ENSBTAG00000054022	ZNF250	protein_coding
54	14	173414	5.61e-08	14	239034	247917	8884	-	ENSBTAG00000054022	ZNF250	protein_coding
55	14	183885	1.72e-09	14	239034	247917	8884	-	ENSBTAG00000054022	ZNF250	protein_coding
56	14	190976	6.04e-07	14	239034	247917	8884	-	ENSBTAG00000054022	ZNF250	protein_coding
57	14	229590	3.53e-09	14	239034	247917	8884	-	ENSBTAG00000054022	ZNF250	protein_coding
58	14	241539	8.91e-15	14	239034	247917	8884	-	ENSBTAG00000054022	ZNF250	protein_coding
59	14	243981	1.76e-30	14	239034	247917	8884	-	ENSBTAG00000054022	ZNF250	protein_coding
60	14	244036	1.36e-06	14	239034	247917	8884	-	ENSBTAG00000054022	ZNF250	protein_coding
61	14	244136	2e-66	14	239034	247917	8884	-	ENSBTAG00000054022	ZNF250	protein_coding
62	14	248006	2.59e-52	14	239034	247917	8884	-	ENSBTAG00000054022	ZNF250	protein_coding
63	14	253336	5.11e-19	14	239034	247917	8884	-	ENSBTAG00000054022	ZNF250	protein_coding
64	14	254563	9.57e-40	14	239034	247917	8884	-	ENSBTAG00000054022	ZNF250	protein_coding
65	14	257093	2.85e-71	14	239034	247917	8884	-	ENSBTAG00000054022	ZNF250	protein_coding
66	14	257477	1.06e-05	14	239034	247917	8884	-	ENSBTAG00000054022	ZNF250	protein_coding
67	14	266864	2.46e-87	14	239034	247917	8884	-	ENSBTAG00000054022	ZNF250	protein_coding
68	14	269574	3.07e-104	14	239034	247917	8884	-	ENSBTAG00000054022	ZNF250	protein_coding
69	14	282508	1.69e-07	14	239034	247917	8884	-	ENSBTAG00000054022	ZNF250	protein_coding
70	14	283547	2.68e-06	14	239034	247917	8884	-	ENSBTAG00000054022	ZNF250	protein_coding
71	14	290133	2.08e-156	14	239034	247917	8884	-	ENSBTAG00000054022	ZNF250	protein_coding
72	14	296217	6.77e-107	14	239034	247917	8884	-	ENSBTAG00000054022	ZNF250	protein_coding
73	14	299560	5.44e-06	14	239034	247917	8884	-	ENSBTAG00000054022	ZNF250	protein_coding
74	14	302789	2.27e-164	14	239034	247917	8884	-	ENSBTAG00000054022	ZNF250	protein_coding
75	14	302963	8.69e-176	14	239034	247917	8884	-	ENSBTAG00000054022	ZNF250	protein_coding
76	14	303058	1.14e-179	14	239034	247917	8884	-	ENSBTAG00000054022	ZNF250	protein_coding
77	14	305780	5.25e-209	14	239034	247917	8884	-	ENSBTAG00000054022	ZNF250	protein_coding
78	14	308947	1.99e-154	14	239034	247917	8884	-	ENSBTAG00000054022	ZNF250	protein_coding
79	14	310318	6.81e-185	14	239034	247917	8884	-	ENSBTAG00000054022	ZNF250	protein_coding
80	14	318272	2.71e-66	14	239034	247917	8884	-	ENSBTAG00000054022	ZNF250	protein_coding
81	14	318719	4.65e-56	14	239034	247917	8884	-	ENSBTAG00000054022	ZNF250	protein_coding
82	14	319469	1.76e-53	14	239034	247917	8884	-	ENSBTAG00000054022	ZNF250	protein_coding
83	14	320719	4.14e-55	14	239034	247917	8884	-	ENSBTAG00000054022	ZNF250	protein_coding
84	14	324500	8.61e-54	14	239034	247917	8884	-	ENSBTAG00000054022	ZNF250	protein_coding
85	14	325291	6.72e-57	14	239034	247917	8884	-	ENSBTAG00000054022	ZNF250	protein_coding
86	14	326595	8.62e-44	14	239034	247917	8884	-	ENSBTAG00000054022	ZNF250	protein_coding
87	14	329522	4.66e-52	14	239034	247917	8884	-	ENSBTAG00000054022	ZNF250	protein_coding
88	14	331574	4.46e-67	14	239034	247917	8884	-	ENSBTAG00000054022	ZNF250	protein_coding
89	14	346643	1.81e-86	14	239034	247917	8884	-	ENSBTAG00000054022	ZNF250	protein_coding
90	14	168027	1.42e-06	14	261621	275771	14151	-	ENSBTAG00000016203	ZNF16	protein_coding
91	14	171242	2.11e-05	14	261621	275771	14151	-	ENSBTAG00000016203	ZNF16	protein_coding
92	14	171465	5.59e-06	14	261621	275771	14151	-	ENSBTAG00000016203	ZNF16	protein_coding
93	14	172194	3e-07	14	261621	275771	14151	-	ENSBTAG00000016203	ZNF16	protein_coding
94	14	173414	5.61e-08	14	261621	275771	14151	-	ENSBTAG00000016203	ZNF16	protein_coding
95	14	183885	1.72e-09	14	261621	275771	14151	-	ENSBTAG00000016203	ZNF16	protein_coding
96	14	190976	6.04e-07	14	261621	275771	14151	-	ENSBTAG00000016203	ZNF16	protein_coding
97	14	229590	3.53e-09	14	261621	275771	14151	-	ENSBTAG00000016203	ZNF16	protein_coding
98	14	241539	8.91e-15	14	261621	275771	14151	-	ENSBTAG00000016203	ZNF16	protein_coding
99	14	243981	1.76e-30	14	261621	275771	14151	-	ENSBTAG00000016203	ZNF16	protein_coding
100	14	244036	1.36e-06	14	261621	275771	14151	-	ENSBTAG00000016203	ZNF16	protein_coding
101	14	244136	2e-66	14	261621	275771	14151	-	ENSBTAG00000016203	ZNF16	protein_coding
102	14	248006	2.59e-52	14	261621	275771	14151	-	ENSBTAG00000016203	ZNF16	protein_coding
103	14	253336	5.11e-19	14	261621	275771	14151	-	ENSBTAG00000016203	ZNF16	protein_coding
104	14	254563	9.57e-40	14	261621	275771	14151	-	ENSBTAG00000016203	ZNF16	protein_coding
105	14	257093	2.85e-71	14	261621	275771	14151	-	ENSBTAG00000016203	ZNF16	protein_coding
106	14	257477	1.06e-05	14	261621	275771	14151	-	ENSBTAG00000016203	ZNF16	protein_coding
107	14	266864	2.46e-87	14	261621	275771	14151	-	ENSBTAG00000016203	ZNF16	protein_coding
108	14	269574	3.07e-104	14	261621	275771	14151	-	ENSBTAG00000016203	ZNF16	protein_coding
109	14	282508	1.69e-07	14	261621	275771	14151	-	ENSBTAG00000016203	ZNF16	protein_coding
110	14	283547	2.68e-06	14	261621	275771	14151	-	ENSBTAG00000016203	ZNF16	protein_coding
111	14	290133	2.08e-156	14	261621	275771	14151	-	ENSBTAG00000016203	ZNF16	protein_coding
112	14	296217	6.77e-107	14	261621	275771	14151	-	ENSBTAG00000016203	ZNF16	protein_coding
113	14	299560	5.44e-06	14	261621	275771	14151	-	ENSBTAG00000016203	ZNF16	protein_coding
114	14	302789	2.27e-164	14	261621	275771	14151	-	ENSBTAG00000016203	ZNF16	protein_coding
115	14	302963	8.69e-176	14	261621	275771	14151	-	ENSBTAG00000016203	ZNF16	protein_coding
116	14	303058	1.14e-179	14	261621	275771	14151	-	ENSBTAG00000016203	ZNF16	protein_coding
117	14	305780	5.25e-209	14	261621	275771	14151	-	ENSBTAG00000016203	ZNF16	protein_coding
118	14	308947	1.99e-154	14	261621	275771	14151	-	ENSBTAG00000016203	ZNF16	protein_coding
119	14	310318	6.81e-185	14	261621	275771	14151	-	ENSBTAG00000016203	ZNF16	protein_coding
120	14	318272	2.71e-66	14	261621	275771	14151	-	ENSBTAG00000016203	ZNF16	protein_coding
121	14	318719	4.65e-56	14	261621	275771	14151	-	ENSBTAG00000016203	ZNF16	protein_coding
122	14	319469	1.76e-53	14	261621	275771	14151	-	ENSBTAG00000016203	ZNF16	protein_coding
123	14	320719	4.14e-55	14	261621	275771	14151	-	ENSBTAG00000016203	ZNF16	protein_coding
124	14	324500	8.61e-54	14	261621	275771	14151	-	ENSBTAG00000016203	ZNF16	protein_coding
125	14	325291	6.72e-57	14	261621	275771	14151	-	ENSBTAG00000016203	ZNF16	protein_coding
126	14	326595	8.62e-44	14	261621	275771	14151	-	ENSBTAG00000016203	ZNF16	protein_coding
127	14	329522	4.66e-52	14	261621	275771	14151	-	ENSBTAG00000016203	ZNF16	protein_coding
128	14	331574	4.46e-67	14	261621	275771	14151	-	ENSBTAG00000016203	ZNF16	protein_coding
129	14	346643	1.81e-86	14	261621	275771	14151	-	ENSBTAG00000016203	ZNF16	protein_coding
130	14	229590	3.53e-09	14	303633	305704	2072	+	ENSBTAG00000000879	C14H8orf33	protein_coding
131	14	241539	8.91e-15	14	303633	305704	2072	+	ENSBTAG00000000879	C14H8orf33	protein_coding
132	14	243981	1.76e-30	14	303633	305704	2072	+	ENSBTAG00000000879	C14H8orf33	protein_coding
133	14	244036	1.36e-06	14	303633	305704	2072	+	ENSBTAG00000000879	C14H8orf33	protein_coding
134	14	244136	2e-66	14	303633	305704	2072	+	ENSBTAG00000000879	C14H8orf33	protein_coding
135	14	248006	2.59e-52	14	303633	305704	2072	+	ENSBTAG00000000879	C14H8orf33	protein_coding
136	14	253336	5.11e-19	14	303633	305704	2072	+	ENSBTAG00000000879	C14H8orf33	protein_coding
137	14	254563	9.57e-40	14	303633	305704	2072	+	ENSBTAG00000000879	C14H8orf33	protein_coding
138	14	257093	2.85e-71	14	303633	305704	2072	+	ENSBTAG00000000879	C14H8orf33	protein_coding
139	14	257477	1.06e-05	14	303633	305704	2072	+	ENSBTAG00000000879	C14H8orf33	protein_coding
140	14	266864	2.46e-87	14	303633	305704	2072	+	ENSBTAG00000000879	C14H8orf33	protein_coding
141	14	269574	3.07e-104	14	303633	305704	2072	+	ENSBTAG00000000879	C14H8orf33	protein_coding
142	14	282508	1.69e-07	14	303633	305704	2072	+	ENSBTAG00000000879	C14H8orf33	protein_coding
143	14	283547	2.68e-06	14	303633	305704	2072	+	ENSBTAG00000000879	C14H8orf33	protein_coding
144	14	290133	2.08e-156	14	303633	305704	2072	+	ENSBTAG00000000879	C14H8orf33	protein_coding
145	14	296217	6.77e-107	14	303633	305704	2072	+	ENSBTAG00000000879	C14H8orf33	protein_coding
146	14	299560	5.44e-06	14	303633	305704	2072	+	ENSBTAG00000000879	C14H8orf33	protein_coding
147	14	302789	2.27e-164	14	303633	305704	2072	+	ENSBTAG00000000879	C14H8orf33	protein_coding
148	14	302963	8.69e-176	14	303633	305704	2072	+	ENSBTAG00000000879	C14H8orf33	protein_coding
149	14	303058	1.14e-179	14	303633	305704	2072	+	ENSBTAG00000000879	C14H8orf33	protein_coding
150	14	305780	5.25e-209	14	303633	305704	2072	+	ENSBTAG00000000879	C14H8orf33	protein_coding
151	14	308947	1.99e-154	14	303633	305704	2072	+	ENSBTAG00000000879	C14H8orf33	protein_coding
152	14	310318	6.81e-185	14	303633	305704	2072	+	ENSBTAG00000000879	C14H8orf33	protein_coding
153	14	318272	2.71e-66	14	303633	305704	2072	+	ENSBTAG00000000879	C14H8orf33	protein_coding
154	14	318719	4.65e-56	14	303633	305704	2072	+	ENSBTAG00000000879	C14H8orf33	protein_coding
155	14	319469	1.76e-53	14	303633	305704	2072	+	ENSBTAG00000000879	C14H8orf33	protein_coding
156	14	320719	4.14e-55	14	303633	305704	2072	+	ENSBTAG00000000879	C14H8orf33	protein_coding
157	14	324500	8.61e-54	14	303633	305704	2072	+	ENSBTAG00000000879	C14H8orf33	protein_coding
158	14	325291	6.72e-57	14	303633	305704	2072	+	ENSBTAG00000000879	C14H8orf33	protein_coding
159	14	326595	8.62e-44	14	303633	305704	2072	+	ENSBTAG00000000879	C14H8orf33	protein_coding
160	14	329522	4.66e-52	14	303633	305704	2072	+	ENSBTAG00000000879	C14H8orf33	protein_coding
161	14	331574	4.46e-67	14	303633	305704	2072	+	ENSBTAG00000000879	C14H8orf33	protein_coding
162	14	346643	1.81e-86	14	303633	305704	2072	+	ENSBTAG00000000879	C14H8orf33	protein_coding
163	14	385239	3.17e-80	14	303633	305704	2072	+	ENSBTAG00000000879	C14H8orf33	protein_coding
164	14	400552	5.52e-70	14	303633	305704	2072	+	ENSBTAG00000000879	C14H8orf33	protein_coding
165	14	403312	4.34e-202	14	303633	305704	2072	+	ENSBTAG00000000879	C14H8orf33	protein_coding
166	14	229590	3.53e-09	14	309282	313478	4197	-	ENSBTAG00000012353	ZNF34	protein_coding
167	14	241539	8.91e-15	14	309282	313478	4197	-	ENSBTAG00000012353	ZNF34	protein_coding
168	14	243981	1.76e-30	14	309282	313478	4197	-	ENSBTAG00000012353	ZNF34	protein_coding
169	14	244036	1.36e-06	14	309282	313478	4197	-	ENSBTAG00000012353	ZNF34	protein_coding
170	14	244136	2e-66	14	309282	313478	4197	-	ENSBTAG00000012353	ZNF34	protein_coding
171	14	248006	2.59e-52	14	309282	313478	4197	-	ENSBTAG00000012353	ZNF34	protein_coding
172	14	253336	5.11e-19	14	309282	313478	4197	-	ENSBTAG00000012353	ZNF34	protein_coding
173	14	254563	9.57e-40	14	309282	313478	4197	-	ENSBTAG00000012353	ZNF34	protein_coding
174	14	257093	2.85e-71	14	309282	313478	4197	-	ENSBTAG00000012353	ZNF34	protein_coding
175	14	257477	1.06e-05	14	309282	313478	4197	-	ENSBTAG00000012353	ZNF34	protein_coding
176	14	266864	2.46e-87	14	309282	313478	4197	-	ENSBTAG00000012353	ZNF34	protein_coding
177	14	269574	3.07e-104	14	309282	313478	4197	-	ENSBTAG00000012353	ZNF34	protein_coding
178	14	282508	1.69e-07	14	309282	313478	4197	-	ENSBTAG00000012353	ZNF34	protein_coding
179	14	283547	2.68e-06	14	309282	313478	4197	-	ENSBTAG00000012353	ZNF34	protein_coding
180	14	290133	2.08e-156	14	309282	313478	4197	-	ENSBTAG00000012353	ZNF34	protein_coding
181	14	296217	6.77e-107	14	309282	313478	4197	-	ENSBTAG00000012353	ZNF34	protein_coding
182	14	299560	5.44e-06	14	309282	313478	4197	-	ENSBTAG00000012353	ZNF34	protein_coding
183	14	302789	2.27e-164	14	309282	313478	4197	-	ENSBTAG00000012353	ZNF34	protein_coding
184	14	302963	8.69e-176	14	309282	313478	4197	-	ENSBTAG00000012353	ZNF34	protein_coding
185	14	303058	1.14e-179	14	309282	313478	4197	-	ENSBTAG00000012353	ZNF34	protein_coding
186	14	305780	5.25e-209	14	309282	313478	4197	-	ENSBTAG00000012353	ZNF34	protein_coding
187	14	308947	1.99e-154	14	309282	313478	4197	-	ENSBTAG00000012353	ZNF34	protein_coding
188	14	310318	6.81e-185	14	309282	313478	4197	-	ENSBTAG00000012353	ZNF34	protein_coding
189	14	318272	2.71e-66	14	309282	313478	4197	-	ENSBTAG00000012353	ZNF34	protein_coding
190	14	318719	4.65e-56	14	309282	313478	4197	-	ENSBTAG00000012353	ZNF34	protein_coding
191	14	319469	1.76e-53	14	309282	313478	4197	-	ENSBTAG00000012353	ZNF34	protein_coding
192	14	320719	4.14e-55	14	309282	313478	4197	-	ENSBTAG00000012353	ZNF34	protein_coding
193	14	324500	8.61e-54	14	309282	313478	4197	-	ENSBTAG00000012353	ZNF34	protein_coding
194	14	325291	6.72e-57	14	309282	313478	4197	-	ENSBTAG00000012353	ZNF34	protein_coding
195	14	326595	8.62e-44	14	309282	313478	4197	-	ENSBTAG00000012353	ZNF34	protein_coding
196	14	329522	4.66e-52	14	309282	313478	4197	-	ENSBTAG00000012353	ZNF34	protein_coding
197	14	331574	4.46e-67	14	309282	313478	4197	-	ENSBTAG00000012353	ZNF34	protein_coding
198	14	346643	1.81e-86	14	309282	313478	4197	-	ENSBTAG00000012353	ZNF34	protein_coding
199	14	385239	3.17e-80	14	309282	313478	4197	-	ENSBTAG00000012353	ZNF34	protein_coding
200	14	400552	5.52e-70	14	309282	313478	4197	-	ENSBTAG00000012353	ZNF34	protein_coding
201	14	403312	4.34e-202	14	309282	313478	4197	-	ENSBTAG00000012353	ZNF34	protein_coding
202	14	409781	1.96e-69	14	309282	313478	4197	-	ENSBTAG00000012353	ZNF34	protein_coding
203	14	229590	3.53e-09	14	321231	324177	2947	-	ENSBTAG00000026327	RPL8	protein_coding
204	14	241539	8.91e-15	14	321231	324177	2947	-	ENSBTAG00000026327	RPL8	protein_coding
205	14	243981	1.76e-30	14	321231	324177	2947	-	ENSBTAG00000026327	RPL8	protein_coding
206	14	244036	1.36e-06	14	321231	324177	2947	-	ENSBTAG00000026327	RPL8	protein_coding
207	14	244136	2e-66	14	321231	324177	2947	-	ENSBTAG00000026327	RPL8	protein_coding
208	14	248006	2.59e-52	14	321231	324177	2947	-	ENSBTAG00000026327	RPL8	protein_coding
209	14	253336	5.11e-19	14	321231	324177	2947	-	ENSBTAG00000026327	RPL8	protein_coding
210	14	254563	9.57e-40	14	321231	324177	2947	-	ENSBTAG00000026327	RPL8	protein_coding
211	14	257093	2.85e-71	14	321231	324177	2947	-	ENSBTAG00000026327	RPL8	protein_coding
212	14	257477	1.06e-05	14	321231	324177	2947	-	ENSBTAG00000026327	RPL8	protein_coding
213	14	266864	2.46e-87	14	321231	324177	2947	-	ENSBTAG00000026327	RPL8	protein_coding
214	14	269574	3.07e-104	14	321231	324177	2947	-	ENSBTAG00000026327	RPL8	protein_coding
215	14	282508	1.69e-07	14	321231	324177	2947	-	ENSBTAG00000026327	RPL8	protein_coding
216	14	283547	2.68e-06	14	321231	324177	2947	-	ENSBTAG00000026327	RPL8	protein_coding
217	14	290133	2.08e-156	14	321231	324177	2947	-	ENSBTAG00000026327	RPL8	protein_coding
218	14	296217	6.77e-107	14	321231	324177	2947	-	ENSBTAG00000026327	RPL8	protein_coding
219	14	299560	5.44e-06	14	321231	324177	2947	-	ENSBTAG00000026327	RPL8	protein_coding
220	14	302789	2.27e-164	14	321231	324177	2947	-	ENSBTAG00000026327	RPL8	protein_coding
221	14	302963	8.69e-176	14	321231	324177	2947	-	ENSBTAG00000026327	RPL8	protein_coding
222	14	303058	1.14e-179	14	321231	324177	2947	-	ENSBTAG00000026327	RPL8	protein_coding
223	14	305780	5.25e-209	14	321231	324177	2947	-	ENSBTAG00000026327	RPL8	protein_coding
224	14	308947	1.99e-154	14	321231	324177	2947	-	ENSBTAG00000026327	RPL8	protein_coding
225	14	310318	6.81e-185	14	321231	324177	2947	-	ENSBTAG00000026327	RPL8	protein_coding
226	14	318272	2.71e-66	14	321231	324177	2947	-	ENSBTAG00000026327	RPL8	protein_coding
227	14	318719	4.65e-56	14	321231	324177	2947	-	ENSBTAG00000026327	RPL8	protein_coding
228	14	319469	1.76e-53	14	321231	324177	2947	-	ENSBTAG00000026327	RPL8	protein_coding
229	14	320719	4.14e-55	14	321231	324177	2947	-	ENSBTAG00000026327	RPL8	protein_coding
230	14	324500	8.61e-54	14	321231	324177	2947	-	ENSBTAG00000026327	RPL8	protein_coding
231	14	325291	6.72e-57	14	321231	324177	2947	-	ENSBTAG00000026327	RPL8	protein_coding
232	14	326595	8.62e-44	14	321231	324177	2947	-	ENSBTAG00000026327	RPL8	protein_coding
233	14	329522	4.66e-52	14	321231	324177	2947	-	ENSBTAG00000026327	RPL8	protein_coding
234	14	331574	4.46e-67	14	321231	324177	2947	-	ENSBTAG00000026327	RPL8	protein_coding
235	14	346643	1.81e-86	14	321231	324177	2947	-	ENSBTAG00000026327	RPL8	protein_coding
236	14	385239	3.17e-80	14	321231	324177	2947	-	ENSBTAG00000026327	RPL8	protein_coding
237	14	400552	5.52e-70	14	321231	324177	2947	-	ENSBTAG00000026327	RPL8	protein_coding
238	14	403312	4.34e-202	14	321231	324177	2947	-	ENSBTAG00000026327	RPL8	protein_coding
239	14	409781	1.96e-69	14	321231	324177	2947	-	ENSBTAG00000026327	RPL8	protein_coding
240	14	414233	1.42e-53	14	321231	324177	2947	-	ENSBTAG00000026327	RPL8	protein_coding
241	14	417859	1.65e-70	14	321231	324177	2947	-	ENSBTAG00000026327	RPL8	protein_coding
242	14	421391	1.65e-69	14	321231	324177	2947	-	ENSBTAG00000026327	RPL8	protein_coding
243	14	423104	6.79e-48	14	321231	324177	2947	-	ENSBTAG00000026327	RPL8	protein_coding
244	14	241539	8.91e-15	14	332701	339111	6411	+	ENSBTAG00000018456	ZNF7	protein_coding
245	14	243981	1.76e-30	14	332701	339111	6411	+	ENSBTAG00000018456	ZNF7	protein_coding
246	14	244036	1.36e-06	14	332701	339111	6411	+	ENSBTAG00000018456	ZNF7	protein_coding
247	14	244136	2e-66	14	332701	339111	6411	+	ENSBTAG00000018456	ZNF7	protein_coding
248	14	248006	2.59e-52	14	332701	339111	6411	+	ENSBTAG00000018456	ZNF7	protein_coding
249	14	253336	5.11e-19	14	332701	339111	6411	+	ENSBTAG00000018456	ZNF7	protein_coding
250	14	254563	9.57e-40	14	332701	339111	6411	+	ENSBTAG00000018456	ZNF7	protein_coding
251	14	257093	2.85e-71	14	332701	339111	6411	+	ENSBTAG00000018456	ZNF7	protein_coding
252	14	257477	1.06e-05	14	332701	339111	6411	+	ENSBTAG00000018456	ZNF7	protein_coding
253	14	266864	2.46e-87	14	332701	339111	6411	+	ENSBTAG00000018456	ZNF7	protein_coding
254	14	269574	3.07e-104	14	332701	339111	6411	+	ENSBTAG00000018456	ZNF7	protein_coding
255	14	282508	1.69e-07	14	332701	339111	6411	+	ENSBTAG00000018456	ZNF7	protein_coding
256	14	283547	2.68e-06	14	332701	339111	6411	+	ENSBTAG00000018456	ZNF7	protein_coding
257	14	290133	2.08e-156	14	332701	339111	6411	+	ENSBTAG00000018456	ZNF7	protein_coding
258	14	296217	6.77e-107	14	332701	339111	6411	+	ENSBTAG00000018456	ZNF7	protein_coding
259	14	299560	5.44e-06	14	332701	339111	6411	+	ENSBTAG00000018456	ZNF7	protein_coding
260	14	302789	2.27e-164	14	332701	339111	6411	+	ENSBTAG00000018456	ZNF7	protein_coding
261	14	302963	8.69e-176	14	332701	339111	6411	+	ENSBTAG00000018456	ZNF7	protein_coding
262	14	303058	1.14e-179	14	332701	339111	6411	+	ENSBTAG00000018456	ZNF7	protein_coding
263	14	305780	5.25e-209	14	332701	339111	6411	+	ENSBTAG00000018456	ZNF7	protein_coding
264	14	308947	1.99e-154	14	332701	339111	6411	+	ENSBTAG00000018456	ZNF7	protein_coding
265	14	310318	6.81e-185	14	332701	339111	6411	+	ENSBTAG00000018456	ZNF7	protein_coding
266	14	318272	2.71e-66	14	332701	339111	6411	+	ENSBTAG00000018456	ZNF7	protein_coding
267	14	318719	4.65e-56	14	332701	339111	6411	+	ENSBTAG00000018456	ZNF7	protein_coding
268	14	319469	1.76e-53	14	332701	339111	6411	+	ENSBTAG00000018456	ZNF7	protein_coding
269	14	320719	4.14e-55	14	332701	339111	6411	+	ENSBTAG00000018456	ZNF7	protein_coding
270	14	324500	8.61e-54	14	332701	339111	6411	+	ENSBTAG00000018456	ZNF7	protein_coding
271	14	325291	6.72e-57	14	332701	339111	6411	+	ENSBTAG00000018456	ZNF7	protein_coding
272	14	326595	8.62e-44	14	332701	339111	6411	+	ENSBTAG00000018456	ZNF7	protein_coding
273	14	329522	4.66e-52	14	332701	339111	6411	+	ENSBTAG00000018456	ZNF7	protein_coding
274	14	331574	4.46e-67	14	332701	339111	6411	+	ENSBTAG00000018456	ZNF7	protein_coding
275	14	346643	1.81e-86	14	332701	339111	6411	+	ENSBTAG00000018456	ZNF7	protein_coding
276	14	385239	3.17e-80	14	332701	339111	6411	+	ENSBTAG00000018456	ZNF7	protein_coding
277	14	400552	5.52e-70	14	332701	339111	6411	+	ENSBTAG00000018456	ZNF7	protein_coding
278	14	403312	4.34e-202	14	332701	339111	6411	+	ENSBTAG00000018456	ZNF7	protein_coding
279	14	409781	1.96e-69	14	332701	339111	6411	+	ENSBTAG00000018456	ZNF7	protein_coding
280	14	414233	1.42e-53	14	332701	339111	6411	+	ENSBTAG00000018456	ZNF7	protein_coding
281	14	417859	1.65e-70	14	332701	339111	6411	+	ENSBTAG00000018456	ZNF7	protein_coding
282	14	421391	1.65e-69	14	332701	339111	6411	+	ENSBTAG00000018456	ZNF7	protein_coding
283	14	423104	6.79e-48	14	332701	339111	6411	+	ENSBTAG00000018456	ZNF7	protein_coding
284	14	425675	6.79e-50	14	332701	339111	6411	+	ENSBTAG00000018456	ZNF7	protein_coding
285	14	428001	6.19e-71	14	332701	339111	6411	+	ENSBTAG00000018456	ZNF7	protein_coding
286	14	428398	2.26e-66	14	332701	339111	6411	+	ENSBTAG00000018456	ZNF7	protein_coding
287	14	433718	2.19e-197	14	332701	339111	6411	+	ENSBTAG00000018456	ZNF7	protein_coding
288	14	248006	2.59e-52	14	347689	349724	2036	-	ENSBTAG00000018455	COMMD5	protein_coding
289	14	253336	5.11e-19	14	347689	349724	2036	-	ENSBTAG00000018455	COMMD5	protein_coding
290	14	254563	9.57e-40	14	347689	349724	2036	-	ENSBTAG00000018455	COMMD5	protein_coding
291	14	257093	2.85e-71	14	347689	349724	2036	-	ENSBTAG00000018455	COMMD5	protein_coding
292	14	257477	1.06e-05	14	347689	349724	2036	-	ENSBTAG00000018455	COMMD5	protein_coding
293	14	266864	2.46e-87	14	347689	349724	2036	-	ENSBTAG00000018455	COMMD5	protein_coding
294	14	269574	3.07e-104	14	347689	349724	2036	-	ENSBTAG00000018455	COMMD5	protein_coding
295	14	282508	1.69e-07	14	347689	349724	2036	-	ENSBTAG00000018455	COMMD5	protein_coding
296	14	283547	2.68e-06	14	347689	349724	2036	-	ENSBTAG00000018455	COMMD5	protein_coding
297	14	290133	2.08e-156	14	347689	349724	2036	-	ENSBTAG00000018455	COMMD5	protein_coding
298	14	296217	6.77e-107	14	347689	349724	2036	-	ENSBTAG00000018455	COMMD5	protein_coding
299	14	299560	5.44e-06	14	347689	349724	2036	-	ENSBTAG00000018455	COMMD5	protein_coding
300	14	302789	2.27e-164	14	347689	349724	2036	-	ENSBTAG00000018455	COMMD5	protein_coding
301	14	302963	8.69e-176	14	347689	349724	2036	-	ENSBTAG00000018455	COMMD5	protein_coding
302	14	303058	1.14e-179	14	347689	349724	2036	-	ENSBTAG00000018455	COMMD5	protein_coding
303	14	305780	5.25e-209	14	347689	349724	2036	-	ENSBTAG00000018455	COMMD5	protein_coding
304	14	308947	1.99e-154	14	347689	349724	2036	-	ENSBTAG00000018455	COMMD5	protein_coding
305	14	310318	6.81e-185	14	347689	349724	2036	-	ENSBTAG00000018455	COMMD5	protein_coding
306	14	318272	2.71e-66	14	347689	349724	2036	-	ENSBTAG00000018455	COMMD5	protein_coding
307	14	318719	4.65e-56	14	347689	349724	2036	-	ENSBTAG00000018455	COMMD5	protein_coding
308	14	319469	1.76e-53	14	347689	349724	2036	-	ENSBTAG00000018455	COMMD5	protein_coding
309	14	320719	4.14e-55	14	347689	349724	2036	-	ENSBTAG00000018455	COMMD5	protein_coding
310	14	324500	8.61e-54	14	347689	349724	2036	-	ENSBTAG00000018455	COMMD5	protein_coding
311	14	325291	6.72e-57	14	347689	349724	2036	-	ENSBTAG00000018455	COMMD5	protein_coding
312	14	326595	8.62e-44	14	347689	349724	2036	-	ENSBTAG00000018455	COMMD5	protein_coding
313	14	329522	4.66e-52	14	347689	349724	2036	-	ENSBTAG00000018455	COMMD5	protein_coding
314	14	331574	4.46e-67	14	347689	349724	2036	-	ENSBTAG00000018455	COMMD5	protein_coding
315	14	346643	1.81e-86	14	347689	349724	2036	-	ENSBTAG00000018455	COMMD5	protein_coding
316	14	385239	3.17e-80	14	347689	349724	2036	-	ENSBTAG00000018455	COMMD5	protein_coding
317	14	400552	5.52e-70	14	347689	349724	2036	-	ENSBTAG00000018455	COMMD5	protein_coding
318	14	403312	4.34e-202	14	347689	349724	2036	-	ENSBTAG00000018455	COMMD5	protein_coding
319	14	409781	1.96e-69	14	347689	349724	2036	-	ENSBTAG00000018455	COMMD5	protein_coding
320	14	414233	1.42e-53	14	347689	349724	2036	-	ENSBTAG00000018455	COMMD5	protein_coding
321	14	417859	1.65e-70	14	347689	349724	2036	-	ENSBTAG00000018455	COMMD5	protein_coding
322	14	421391	1.65e-69	14	347689	349724	2036	-	ENSBTAG00000018455	COMMD5	protein_coding
323	14	423104	6.79e-48	14	347689	349724	2036	-	ENSBTAG00000018455	COMMD5	protein_coding
324	14	425675	6.79e-50	14	347689	349724	2036	-	ENSBTAG00000018455	COMMD5	protein_coding
325	14	428001	6.19e-71	14	347689	349724	2036	-	ENSBTAG00000018455	COMMD5	protein_coding
326	14	428398	2.26e-66	14	347689	349724	2036	-	ENSBTAG00000018455	COMMD5	protein_coding
327	14	433718	2.19e-197	14	347689	349724	2036	-	ENSBTAG00000018455	COMMD5	protein_coding
328	14	443704	4.76e-139	14	347689	349724	2036	-	ENSBTAG00000018455	COMMD5	protein_coding
329	14	266864	2.46e-87	14	359395	414811	55417	+	ENSBTAG00000007186	ARHGAP39	protein_coding
330	14	269574	3.07e-104	14	359395	414811	55417	+	ENSBTAG00000007186	ARHGAP39	protein_coding
331	14	282508	1.69e-07	14	359395	414811	55417	+	ENSBTAG00000007186	ARHGAP39	protein_coding
332	14	283547	2.68e-06	14	359395	414811	55417	+	ENSBTAG00000007186	ARHGAP39	protein_coding
333	14	290133	2.08e-156	14	359395	414811	55417	+	ENSBTAG00000007186	ARHGAP39	protein_coding
334	14	296217	6.77e-107	14	359395	414811	55417	+	ENSBTAG00000007186	ARHGAP39	protein_coding
335	14	299560	5.44e-06	14	359395	414811	55417	+	ENSBTAG00000007186	ARHGAP39	protein_coding
336	14	302789	2.27e-164	14	359395	414811	55417	+	ENSBTAG00000007186	ARHGAP39	protein_coding
337	14	302963	8.69e-176	14	359395	414811	55417	+	ENSBTAG00000007186	ARHGAP39	protein_coding
338	14	303058	1.14e-179	14	359395	414811	55417	+	ENSBTAG00000007186	ARHGAP39	protein_coding
339	14	305780	5.25e-209	14	359395	414811	55417	+	ENSBTAG00000007186	ARHGAP39	protein_coding
340	14	308947	1.99e-154	14	359395	414811	55417	+	ENSBTAG00000007186	ARHGAP39	protein_coding
341	14	310318	6.81e-185	14	359395	414811	55417	+	ENSBTAG00000007186	ARHGAP39	protein_coding
342	14	318272	2.71e-66	14	359395	414811	55417	+	ENSBTAG00000007186	ARHGAP39	protein_coding
343	14	318719	4.65e-56	14	359395	414811	55417	+	ENSBTAG00000007186	ARHGAP39	protein_coding
344	14	319469	1.76e-53	14	359395	414811	55417	+	ENSBTAG00000007186	ARHGAP39	protein_coding
345	14	320719	4.14e-55	14	359395	414811	55417	+	ENSBTAG00000007186	ARHGAP39	protein_coding
346	14	324500	8.61e-54	14	359395	414811	55417	+	ENSBTAG00000007186	ARHGAP39	protein_coding
347	14	325291	6.72e-57	14	359395	414811	55417	+	ENSBTAG00000007186	ARHGAP39	protein_coding
348	14	326595	8.62e-44	14	359395	414811	55417	+	ENSBTAG00000007186	ARHGAP39	protein_coding
349	14	329522	4.66e-52	14	359395	414811	55417	+	ENSBTAG00000007186	ARHGAP39	protein_coding
350	14	331574	4.46e-67	14	359395	414811	55417	+	ENSBTAG00000007186	ARHGAP39	protein_coding
351	14	346643	1.81e-86	14	359395	414811	55417	+	ENSBTAG00000007186	ARHGAP39	protein_coding
352	14	385239	3.17e-80	14	359395	414811	55417	+	ENSBTAG00000007186	ARHGAP39	protein_coding
353	14	400552	5.52e-70	14	359395	414811	55417	+	ENSBTAG00000007186	ARHGAP39	protein_coding
354	14	403312	4.34e-202	14	359395	414811	55417	+	ENSBTAG00000007186	ARHGAP39	protein_coding
355	14	409781	1.96e-69	14	359395	414811	55417	+	ENSBTAG00000007186	ARHGAP39	protein_coding
356	14	414233	1.42e-53	14	359395	414811	55417	+	ENSBTAG00000007186	ARHGAP39	protein_coding
357	14	417859	1.65e-70	14	359395	414811	55417	+	ENSBTAG00000007186	ARHGAP39	protein_coding
358	14	421391	1.65e-69	14	359395	414811	55417	+	ENSBTAG00000007186	ARHGAP39	protein_coding
359	14	423104	6.79e-48	14	359395	414811	55417	+	ENSBTAG00000007186	ARHGAP39	protein_coding
360	14	425675	6.79e-50	14	359395	414811	55417	+	ENSBTAG00000007186	ARHGAP39	protein_coding
361	14	428001	6.19e-71	14	359395	414811	55417	+	ENSBTAG00000007186	ARHGAP39	protein_coding
362	14	428398	2.26e-66	14	359395	414811	55417	+	ENSBTAG00000007186	ARHGAP39	protein_coding
363	14	433718	2.19e-197	14	359395	414811	55417	+	ENSBTAG00000007186	ARHGAP39	protein_coding
364	14	443704	4.76e-139	14	359395	414811	55417	+	ENSBTAG00000007186	ARHGAP39	protein_coding
365	14	463336	2.31e-201	14	359395	414811	55417	+	ENSBTAG00000007186	ARHGAP39	protein_coding
366	14	465742	2.82E-317	14	359395	414811	55417	+	ENSBTAG00000007186	ARHGAP39	protein_coding
367	14	466119	2.83e-07	14	359395	414811	55417	+	ENSBTAG00000007186	ARHGAP39	protein_coding
368	14	471020	1.74e-08	14	359395	414811	55417	+	ENSBTAG00000007186	ARHGAP39	protein_coding
369	14	486046	1.02e-08	14	359395	414811	55417	+	ENSBTAG00000007186	ARHGAP39	protein_coding
370	14	494432	6.64e-10	14	359395	414811	55417	+	ENSBTAG00000007186	ARHGAP39	protein_coding
371	14	495373	8.25e-09	14	359395	414811	55417	+	ENSBTAG00000007186	ARHGAP39	protein_coding
372	14	498140	9.62e-11	14	359395	414811	55417	+	ENSBTAG00000007186	ARHGAP39	protein_coding
373	14	503881	8.24e-08	14	359395	414811	55417	+	ENSBTAG00000007186	ARHGAP39	protein_coding
374	14	505602	1.26e-07	14	359395	414811	55417	+	ENSBTAG00000007186	ARHGAP39	protein_coding
375	14	509639	5.06e-09	14	359395	414811	55417	+	ENSBTAG00000007186	ARHGAP39	protein_coding
376	14	510039	1.5e-09	14	359395	414811	55417	+	ENSBTAG00000007186	ARHGAP39	protein_coding
377	14	513203	1.72e-83	14	359395	414811	55417	+	ENSBTAG00000007186	ARHGAP39	protein_coding
378	14	513213	2.45e-09	14	359395	414811	55417	+	ENSBTAG00000007186	ARHGAP39	protein_coding
379	14	513868	5.56e-43	14	359395	414811	55417	+	ENSBTAG00000007186	ARHGAP39	protein_coding
380	14	282508	1.69e-07	14	381366	381434	69	+	ENSBTAG00000045478	bta-mir-2308	miRNA
381	14	283547	2.68e-06	14	381366	381434	69	+	ENSBTAG00000045478	bta-mir-2308	miRNA
382	14	290133	2.08e-156	14	381366	381434	69	+	ENSBTAG00000045478	bta-mir-2308	miRNA
383	14	296217	6.77e-107	14	381366	381434	69	+	ENSBTAG00000045478	bta-mir-2308	miRNA
384	14	299560	5.44e-06	14	381366	381434	69	+	ENSBTAG00000045478	bta-mir-2308	miRNA
385	14	302789	2.27e-164	14	381366	381434	69	+	ENSBTAG00000045478	bta-mir-2308	miRNA
386	14	302963	8.69e-176	14	381366	381434	69	+	ENSBTAG00000045478	bta-mir-2308	miRNA
387	14	303058	1.14e-179	14	381366	381434	69	+	ENSBTAG00000045478	bta-mir-2308	miRNA
388	14	305780	5.25e-209	14	381366	381434	69	+	ENSBTAG00000045478	bta-mir-2308	miRNA
389	14	308947	1.99e-154	14	381366	381434	69	+	ENSBTAG00000045478	bta-mir-2308	miRNA
390	14	310318	6.81e-185	14	381366	381434	69	+	ENSBTAG00000045478	bta-mir-2308	miRNA
391	14	318272	2.71e-66	14	381366	381434	69	+	ENSBTAG00000045478	bta-mir-2308	miRNA
392	14	318719	4.65e-56	14	381366	381434	69	+	ENSBTAG00000045478	bta-mir-2308	miRNA
393	14	319469	1.76e-53	14	381366	381434	69	+	ENSBTAG00000045478	bta-mir-2308	miRNA
394	14	320719	4.14e-55	14	381366	381434	69	+	ENSBTAG00000045478	bta-mir-2308	miRNA
395	14	324500	8.61e-54	14	381366	381434	69	+	ENSBTAG00000045478	bta-mir-2308	miRNA
396	14	325291	6.72e-57	14	381366	381434	69	+	ENSBTAG00000045478	bta-mir-2308	miRNA
397	14	326595	8.62e-44	14	381366	381434	69	+	ENSBTAG00000045478	bta-mir-2308	miRNA
398	14	329522	4.66e-52	14	381366	381434	69	+	ENSBTAG00000045478	bta-mir-2308	miRNA
399	14	331574	4.46e-67	14	381366	381434	69	+	ENSBTAG00000045478	bta-mir-2308	miRNA
400	14	346643	1.81e-86	14	381366	381434	69	+	ENSBTAG00000045478	bta-mir-2308	miRNA
401	14	385239	3.17e-80	14	381366	381434	69	+	ENSBTAG00000045478	bta-mir-2308	miRNA
402	14	400552	5.52e-70	14	381366	381434	69	+	ENSBTAG00000045478	bta-mir-2308	miRNA
403	14	403312	4.34e-202	14	381366	381434	69	+	ENSBTAG00000045478	bta-mir-2308	miRNA
404	14	409781	1.96e-69	14	381366	381434	69	+	ENSBTAG00000045478	bta-mir-2308	miRNA
405	14	414233	1.42e-53	14	381366	381434	69	+	ENSBTAG00000045478	bta-mir-2308	miRNA
406	14	417859	1.65e-70	14	381366	381434	69	+	ENSBTAG00000045478	bta-mir-2308	miRNA
407	14	421391	1.65e-69	14	381366	381434	69	+	ENSBTAG00000045478	bta-mir-2308	miRNA
408	14	423104	6.79e-48	14	381366	381434	69	+	ENSBTAG00000045478	bta-mir-2308	miRNA
409	14	425675	6.79e-50	14	381366	381434	69	+	ENSBTAG00000045478	bta-mir-2308	miRNA
410	14	428001	6.19e-71	14	381366	381434	69	+	ENSBTAG00000045478	bta-mir-2308	miRNA
411	14	428398	2.26e-66	14	381366	381434	69	+	ENSBTAG00000045478	bta-mir-2308	miRNA
412	14	433718	2.19e-197	14	381366	381434	69	+	ENSBTAG00000045478	bta-mir-2308	miRNA
413	14	443704	4.76e-139	14	381366	381434	69	+	ENSBTAG00000045478	bta-mir-2308	miRNA
414	14	463336	2.31e-201	14	381366	381434	69	+	ENSBTAG00000045478	bta-mir-2308	miRNA
415	14	465742	2.82E-317	14	381366	381434	69	+	ENSBTAG00000045478	bta-mir-2308	miRNA
416	14	466119	2.83e-07	14	381366	381434	69	+	ENSBTAG00000045478	bta-mir-2308	miRNA
417	14	471020	1.74e-08	14	381366	381434	69	+	ENSBTAG00000045478	bta-mir-2308	miRNA
418	14	318272	2.71e-66	14	416888	419537	2650	+	ENSBTAG00000046031	C14H8orf82	protein_coding
419	14	318719	4.65e-56	14	416888	419537	2650	+	ENSBTAG00000046031	C14H8orf82	protein_coding
420	14	319469	1.76e-53	14	416888	419537	2650	+	ENSBTAG00000046031	C14H8orf82	protein_coding
421	14	320719	4.14e-55	14	416888	419537	2650	+	ENSBTAG00000046031	C14H8orf82	protein_coding
422	14	324500	8.61e-54	14	416888	419537	2650	+	ENSBTAG00000046031	C14H8orf82	protein_coding
423	14	325291	6.72e-57	14	416888	419537	2650	+	ENSBTAG00000046031	C14H8orf82	protein_coding
424	14	326595	8.62e-44	14	416888	419537	2650	+	ENSBTAG00000046031	C14H8orf82	protein_coding
425	14	329522	4.66e-52	14	416888	419537	2650	+	ENSBTAG00000046031	C14H8orf82	protein_coding
426	14	331574	4.46e-67	14	416888	419537	2650	+	ENSBTAG00000046031	C14H8orf82	protein_coding
427	14	346643	1.81e-86	14	416888	419537	2650	+	ENSBTAG00000046031	C14H8orf82	protein_coding
428	14	385239	3.17e-80	14	416888	419537	2650	+	ENSBTAG00000046031	C14H8orf82	protein_coding
429	14	400552	5.52e-70	14	416888	419537	2650	+	ENSBTAG00000046031	C14H8orf82	protein_coding
430	14	403312	4.34e-202	14	416888	419537	2650	+	ENSBTAG00000046031	C14H8orf82	protein_coding
431	14	409781	1.96e-69	14	416888	419537	2650	+	ENSBTAG00000046031	C14H8orf82	protein_coding
432	14	414233	1.42e-53	14	416888	419537	2650	+	ENSBTAG00000046031	C14H8orf82	protein_coding
433	14	417859	1.65e-70	14	416888	419537	2650	+	ENSBTAG00000046031	C14H8orf82	protein_coding
434	14	421391	1.65e-69	14	416888	419537	2650	+	ENSBTAG00000046031	C14H8orf82	protein_coding
435	14	423104	6.79e-48	14	416888	419537	2650	+	ENSBTAG00000046031	C14H8orf82	protein_coding
436	14	425675	6.79e-50	14	416888	419537	2650	+	ENSBTAG00000046031	C14H8orf82	protein_coding
437	14	428001	6.19e-71	14	416888	419537	2650	+	ENSBTAG00000046031	C14H8orf82	protein_coding
438	14	428398	2.26e-66	14	416888	419537	2650	+	ENSBTAG00000046031	C14H8orf82	protein_coding
439	14	433718	2.19e-197	14	416888	419537	2650	+	ENSBTAG00000046031	C14H8orf82	protein_coding
440	14	443704	4.76e-139	14	416888	419537	2650	+	ENSBTAG00000046031	C14H8orf82	protein_coding
441	14	463336	2.31e-201	14	416888	419537	2650	+	ENSBTAG00000046031	C14H8orf82	protein_coding
442	14	465742	2.82E-317	14	416888	419537	2650	+	ENSBTAG00000046031	C14H8orf82	protein_coding
443	14	466119	2.83e-07	14	416888	419537	2650	+	ENSBTAG00000046031	C14H8orf82	protein_coding
444	14	471020	1.74e-08	14	416888	419537	2650	+	ENSBTAG00000046031	C14H8orf82	protein_coding
445	14	486046	1.02e-08	14	416888	419537	2650	+	ENSBTAG00000046031	C14H8orf82	protein_coding
446	14	494432	6.64e-10	14	416888	419537	2650	+	ENSBTAG00000046031	C14H8orf82	protein_coding
447	14	495373	8.25e-09	14	416888	419537	2650	+	ENSBTAG00000046031	C14H8orf82	protein_coding
448	14	498140	9.62e-11	14	416888	419537	2650	+	ENSBTAG00000046031	C14H8orf82	protein_coding
449	14	503881	8.24e-08	14	416888	419537	2650	+	ENSBTAG00000046031	C14H8orf82	protein_coding
450	14	505602	1.26e-07	14	416888	419537	2650	+	ENSBTAG00000046031	C14H8orf82	protein_coding
451	14	509639	5.06e-09	14	416888	419537	2650	+	ENSBTAG00000046031	C14H8orf82	protein_coding
452	14	510039	1.5e-09	14	416888	419537	2650	+	ENSBTAG00000046031	C14H8orf82	protein_coding
453	14	513203	1.72e-83	14	416888	419537	2650	+	ENSBTAG00000046031	C14H8orf82	protein_coding
454	14	513213	2.45e-09	14	416888	419537	2650	+	ENSBTAG00000046031	C14H8orf82	protein_coding
455	14	513868	5.56e-43	14	416888	419537	2650	+	ENSBTAG00000046031	C14H8orf82	protein_coding
456	14	515154	1.01e-08	14	416888	419537	2650	+	ENSBTAG00000046031	C14H8orf82	protein_coding
457	14	515975	3.15e-08	14	416888	419537	2650	+	ENSBTAG00000046031	C14H8orf82	protein_coding
458	14	516299	2.4e-40	14	416888	419537	2650	+	ENSBTAG00000046031	C14H8orf82	protein_coding
459	14	318272	2.71e-66	14	417616	424777	7162	+	ENSBTAG00000004970	LRRC24	protein_coding
460	14	318719	4.65e-56	14	417616	424777	7162	+	ENSBTAG00000004970	LRRC24	protein_coding
461	14	319469	1.76e-53	14	417616	424777	7162	+	ENSBTAG00000004970	LRRC24	protein_coding
462	14	320719	4.14e-55	14	417616	424777	7162	+	ENSBTAG00000004970	LRRC24	protein_coding
463	14	324500	8.61e-54	14	417616	424777	7162	+	ENSBTAG00000004970	LRRC24	protein_coding
464	14	325291	6.72e-57	14	417616	424777	7162	+	ENSBTAG00000004970	LRRC24	protein_coding
465	14	326595	8.62e-44	14	417616	424777	7162	+	ENSBTAG00000004970	LRRC24	protein_coding
466	14	329522	4.66e-52	14	417616	424777	7162	+	ENSBTAG00000004970	LRRC24	protein_coding
467	14	331574	4.46e-67	14	417616	424777	7162	+	ENSBTAG00000004970	LRRC24	protein_coding
468	14	346643	1.81e-86	14	417616	424777	7162	+	ENSBTAG00000004970	LRRC24	protein_coding
469	14	385239	3.17e-80	14	417616	424777	7162	+	ENSBTAG00000004970	LRRC24	protein_coding
470	14	400552	5.52e-70	14	417616	424777	7162	+	ENSBTAG00000004970	LRRC24	protein_coding
471	14	403312	4.34e-202	14	417616	424777	7162	+	ENSBTAG00000004970	LRRC24	protein_coding
472	14	409781	1.96e-69	14	417616	424777	7162	+	ENSBTAG00000004970	LRRC24	protein_coding
473	14	414233	1.42e-53	14	417616	424777	7162	+	ENSBTAG00000004970	LRRC24	protein_coding
474	14	417859	1.65e-70	14	417616	424777	7162	+	ENSBTAG00000004970	LRRC24	protein_coding
475	14	421391	1.65e-69	14	417616	424777	7162	+	ENSBTAG00000004970	LRRC24	protein_coding
476	14	423104	6.79e-48	14	417616	424777	7162	+	ENSBTAG00000004970	LRRC24	protein_coding
477	14	425675	6.79e-50	14	417616	424777	7162	+	ENSBTAG00000004970	LRRC24	protein_coding
478	14	428001	6.19e-71	14	417616	424777	7162	+	ENSBTAG00000004970	LRRC24	protein_coding
479	14	428398	2.26e-66	14	417616	424777	7162	+	ENSBTAG00000004970	LRRC24	protein_coding
480	14	433718	2.19e-197	14	417616	424777	7162	+	ENSBTAG00000004970	LRRC24	protein_coding
481	14	443704	4.76e-139	14	417616	424777	7162	+	ENSBTAG00000004970	LRRC24	protein_coding
482	14	463336	2.31e-201	14	417616	424777	7162	+	ENSBTAG00000004970	LRRC24	protein_coding
483	14	465742	2.82E-317	14	417616	424777	7162	+	ENSBTAG00000004970	LRRC24	protein_coding
484	14	466119	2.83e-07	14	417616	424777	7162	+	ENSBTAG00000004970	LRRC24	protein_coding
485	14	471020	1.74e-08	14	417616	424777	7162	+	ENSBTAG00000004970	LRRC24	protein_coding
486	14	486046	1.02e-08	14	417616	424777	7162	+	ENSBTAG00000004970	LRRC24	protein_coding
487	14	494432	6.64e-10	14	417616	424777	7162	+	ENSBTAG00000004970	LRRC24	protein_coding
488	14	495373	8.25e-09	14	417616	424777	7162	+	ENSBTAG00000004970	LRRC24	protein_coding
489	14	498140	9.62e-11	14	417616	424777	7162	+	ENSBTAG00000004970	LRRC24	protein_coding
490	14	503881	8.24e-08	14	417616	424777	7162	+	ENSBTAG00000004970	LRRC24	protein_coding
491	14	505602	1.26e-07	14	417616	424777	7162	+	ENSBTAG00000004970	LRRC24	protein_coding
492	14	509639	5.06e-09	14	417616	424777	7162	+	ENSBTAG00000004970	LRRC24	protein_coding
493	14	510039	1.5e-09	14	417616	424777	7162	+	ENSBTAG00000004970	LRRC24	protein_coding
494	14	513203	1.72e-83	14	417616	424777	7162	+	ENSBTAG00000004970	LRRC24	protein_coding
495	14	513213	2.45e-09	14	417616	424777	7162	+	ENSBTAG00000004970	LRRC24	protein_coding
496	14	513868	5.56e-43	14	417616	424777	7162	+	ENSBTAG00000004970	LRRC24	protein_coding
497	14	515154	1.01e-08	14	417616	424777	7162	+	ENSBTAG00000004970	LRRC24	protein_coding
498	14	515975	3.15e-08	14	417616	424777	7162	+	ENSBTAG00000004970	LRRC24	protein_coding
499	14	516299	2.4e-40	14	417616	424777	7162	+	ENSBTAG00000004970	LRRC24	protein_coding
500	14	519606	2.26e-07	14	417616	424777	7162	+	ENSBTAG00000004970	LRRC24	protein_coding
501	14	522000	6.47e-60	14	417616	424777	7162	+	ENSBTAG00000004970	LRRC24	protein_coding
502	14	522635	1.21e-63	14	417616	424777	7162	+	ENSBTAG00000004970	LRRC24	protein_coding
503	14	325291	6.72e-57	14	424798	428272	3475	-	ENSBTAG00000004969	LRRC14	protein_coding
504	14	326595	8.62e-44	14	424798	428272	3475	-	ENSBTAG00000004969	LRRC14	protein_coding
505	14	329522	4.66e-52	14	424798	428272	3475	-	ENSBTAG00000004969	LRRC14	protein_coding
506	14	331574	4.46e-67	14	424798	428272	3475	-	ENSBTAG00000004969	LRRC14	protein_coding
507	14	346643	1.81e-86	14	424798	428272	3475	-	ENSBTAG00000004969	LRRC14	protein_coding
508	14	385239	3.17e-80	14	424798	428272	3475	-	ENSBTAG00000004969	LRRC14	protein_coding
509	14	400552	5.52e-70	14	424798	428272	3475	-	ENSBTAG00000004969	LRRC14	protein_coding
510	14	403312	4.34e-202	14	424798	428272	3475	-	ENSBTAG00000004969	LRRC14	protein_coding
511	14	409781	1.96e-69	14	424798	428272	3475	-	ENSBTAG00000004969	LRRC14	protein_coding
512	14	414233	1.42e-53	14	424798	428272	3475	-	ENSBTAG00000004969	LRRC14	protein_coding
513	14	417859	1.65e-70	14	424798	428272	3475	-	ENSBTAG00000004969	LRRC14	protein_coding
514	14	421391	1.65e-69	14	424798	428272	3475	-	ENSBTAG00000004969	LRRC14	protein_coding
515	14	423104	6.79e-48	14	424798	428272	3475	-	ENSBTAG00000004969	LRRC14	protein_coding
516	14	425675	6.79e-50	14	424798	428272	3475	-	ENSBTAG00000004969	LRRC14	protein_coding
517	14	428001	6.19e-71	14	424798	428272	3475	-	ENSBTAG00000004969	LRRC14	protein_coding
518	14	428398	2.26e-66	14	424798	428272	3475	-	ENSBTAG00000004969	LRRC14	protein_coding
519	14	433718	2.19e-197	14	424798	428272	3475	-	ENSBTAG00000004969	LRRC14	protein_coding
520	14	443704	4.76e-139	14	424798	428272	3475	-	ENSBTAG00000004969	LRRC14	protein_coding
521	14	463336	2.31e-201	14	424798	428272	3475	-	ENSBTAG00000004969	LRRC14	protein_coding
522	14	465742	2.82E-317	14	424798	428272	3475	-	ENSBTAG00000004969	LRRC14	protein_coding
523	14	466119	2.83e-07	14	424798	428272	3475	-	ENSBTAG00000004969	LRRC14	protein_coding
524	14	471020	1.74e-08	14	424798	428272	3475	-	ENSBTAG00000004969	LRRC14	protein_coding
525	14	486046	1.02e-08	14	424798	428272	3475	-	ENSBTAG00000004969	LRRC14	protein_coding
526	14	494432	6.64e-10	14	424798	428272	3475	-	ENSBTAG00000004969	LRRC14	protein_coding
527	14	495373	8.25e-09	14	424798	428272	3475	-	ENSBTAG00000004969	LRRC14	protein_coding
528	14	498140	9.62e-11	14	424798	428272	3475	-	ENSBTAG00000004969	LRRC14	protein_coding
529	14	503881	8.24e-08	14	424798	428272	3475	-	ENSBTAG00000004969	LRRC14	protein_coding
530	14	505602	1.26e-07	14	424798	428272	3475	-	ENSBTAG00000004969	LRRC14	protein_coding
531	14	509639	5.06e-09	14	424798	428272	3475	-	ENSBTAG00000004969	LRRC14	protein_coding
532	14	510039	1.5e-09	14	424798	428272	3475	-	ENSBTAG00000004969	LRRC14	protein_coding
533	14	513203	1.72e-83	14	424798	428272	3475	-	ENSBTAG00000004969	LRRC14	protein_coding
534	14	513213	2.45e-09	14	424798	428272	3475	-	ENSBTAG00000004969	LRRC14	protein_coding
535	14	513868	5.56e-43	14	424798	428272	3475	-	ENSBTAG00000004969	LRRC14	protein_coding
536	14	515154	1.01e-08	14	424798	428272	3475	-	ENSBTAG00000004969	LRRC14	protein_coding
537	14	515975	3.15e-08	14	424798	428272	3475	-	ENSBTAG00000004969	LRRC14	protein_coding
538	14	516299	2.4e-40	14	424798	428272	3475	-	ENSBTAG00000004969	LRRC14	protein_coding
539	14	519606	2.26e-07	14	424798	428272	3475	-	ENSBTAG00000004969	LRRC14	protein_coding
540	14	522000	6.47e-60	14	424798	428272	3475	-	ENSBTAG00000004969	LRRC14	protein_coding
541	14	522635	1.21e-63	14	424798	428272	3475	-	ENSBTAG00000004969	LRRC14	protein_coding
542	14	526806	3.9e-60	14	424798	428272	3475	-	ENSBTAG00000004969	LRRC14	protein_coding
543	14	527204	2.08e-56	14	424798	428272	3475	-	ENSBTAG00000004969	LRRC14	protein_coding
544	14	527254	4.7e-62	14	424798	428272	3475	-	ENSBTAG00000004969	LRRC14	protein_coding
545	14	329522	4.66e-52	14	428460	434942	6483	+	ENSBTAG00000010276	RECQL4	pseudogene
546	14	331574	4.46e-67	14	428460	434942	6483	+	ENSBTAG00000010276	RECQL4	pseudogene
547	14	346643	1.81e-86	14	428460	434942	6483	+	ENSBTAG00000010276	RECQL4	pseudogene
548	14	385239	3.17e-80	14	428460	434942	6483	+	ENSBTAG00000010276	RECQL4	pseudogene
549	14	400552	5.52e-70	14	428460	434942	6483	+	ENSBTAG00000010276	RECQL4	pseudogene
550	14	403312	4.34e-202	14	428460	434942	6483	+	ENSBTAG00000010276	RECQL4	pseudogene
551	14	409781	1.96e-69	14	428460	434942	6483	+	ENSBTAG00000010276	RECQL4	pseudogene
552	14	414233	1.42e-53	14	428460	434942	6483	+	ENSBTAG00000010276	RECQL4	pseudogene
553	14	417859	1.65e-70	14	428460	434942	6483	+	ENSBTAG00000010276	RECQL4	pseudogene
554	14	421391	1.65e-69	14	428460	434942	6483	+	ENSBTAG00000010276	RECQL4	pseudogene
555	14	423104	6.79e-48	14	428460	434942	6483	+	ENSBTAG00000010276	RECQL4	pseudogene
556	14	425675	6.79e-50	14	428460	434942	6483	+	ENSBTAG00000010276	RECQL4	pseudogene
557	14	428001	6.19e-71	14	428460	434942	6483	+	ENSBTAG00000010276	RECQL4	pseudogene
558	14	428398	2.26e-66	14	428460	434942	6483	+	ENSBTAG00000010276	RECQL4	pseudogene
559	14	433718	2.19e-197	14	428460	434942	6483	+	ENSBTAG00000010276	RECQL4	pseudogene
560	14	443704	4.76e-139	14	428460	434942	6483	+	ENSBTAG00000010276	RECQL4	pseudogene
561	14	463336	2.31e-201	14	428460	434942	6483	+	ENSBTAG00000010276	RECQL4	pseudogene
562	14	465742	2.82E-317	14	428460	434942	6483	+	ENSBTAG00000010276	RECQL4	pseudogene
563	14	466119	2.83e-07	14	428460	434942	6483	+	ENSBTAG00000010276	RECQL4	pseudogene
564	14	471020	1.74e-08	14	428460	434942	6483	+	ENSBTAG00000010276	RECQL4	pseudogene
565	14	486046	1.02e-08	14	428460	434942	6483	+	ENSBTAG00000010276	RECQL4	pseudogene
566	14	494432	6.64e-10	14	428460	434942	6483	+	ENSBTAG00000010276	RECQL4	pseudogene
567	14	495373	8.25e-09	14	428460	434942	6483	+	ENSBTAG00000010276	RECQL4	pseudogene
568	14	498140	9.62e-11	14	428460	434942	6483	+	ENSBTAG00000010276	RECQL4	pseudogene
569	14	503881	8.24e-08	14	428460	434942	6483	+	ENSBTAG00000010276	RECQL4	pseudogene
570	14	505602	1.26e-07	14	428460	434942	6483	+	ENSBTAG00000010276	RECQL4	pseudogene
571	14	509639	5.06e-09	14	428460	434942	6483	+	ENSBTAG00000010276	RECQL4	pseudogene
572	14	510039	1.5e-09	14	428460	434942	6483	+	ENSBTAG00000010276	RECQL4	pseudogene
573	14	513203	1.72e-83	14	428460	434942	6483	+	ENSBTAG00000010276	RECQL4	pseudogene
574	14	513213	2.45e-09	14	428460	434942	6483	+	ENSBTAG00000010276	RECQL4	pseudogene
575	14	513868	5.56e-43	14	428460	434942	6483	+	ENSBTAG00000010276	RECQL4	pseudogene
576	14	515154	1.01e-08	14	428460	434942	6483	+	ENSBTAG00000010276	RECQL4	pseudogene
577	14	515975	3.15e-08	14	428460	434942	6483	+	ENSBTAG00000010276	RECQL4	pseudogene
578	14	516299	2.4e-40	14	428460	434942	6483	+	ENSBTAG00000010276	RECQL4	pseudogene
579	14	519606	2.26e-07	14	428460	434942	6483	+	ENSBTAG00000010276	RECQL4	pseudogene
580	14	522000	6.47e-60	14	428460	434942	6483	+	ENSBTAG00000010276	RECQL4	pseudogene
581	14	522635	1.21e-63	14	428460	434942	6483	+	ENSBTAG00000010276	RECQL4	pseudogene
582	14	526806	3.9e-60	14	428460	434942	6483	+	ENSBTAG00000010276	RECQL4	pseudogene
583	14	527204	2.08e-56	14	428460	434942	6483	+	ENSBTAG00000010276	RECQL4	pseudogene
584	14	527254	4.7e-62	14	428460	434942	6483	+	ENSBTAG00000010276	RECQL4	pseudogene
585	14	528726	1.19e-60	14	428460	434942	6483	+	ENSBTAG00000010276	RECQL4	pseudogene
586	14	530899	5.23e-59	14	428460	434942	6483	+	ENSBTAG00000010276	RECQL4	pseudogene
587	14	346643	1.81e-86	14	435003	437076	2074	-	ENSBTAG00000007838	MFSD3	protein_coding
588	14	385239	3.17e-80	14	435003	437076	2074	-	ENSBTAG00000007838	MFSD3	protein_coding
589	14	400552	5.52e-70	14	435003	437076	2074	-	ENSBTAG00000007838	MFSD3	protein_coding
590	14	403312	4.34e-202	14	435003	437076	2074	-	ENSBTAG00000007838	MFSD3	protein_coding
591	14	409781	1.96e-69	14	435003	437076	2074	-	ENSBTAG00000007838	MFSD3	protein_coding
592	14	414233	1.42e-53	14	435003	437076	2074	-	ENSBTAG00000007838	MFSD3	protein_coding
593	14	417859	1.65e-70	14	435003	437076	2074	-	ENSBTAG00000007838	MFSD3	protein_coding
594	14	421391	1.65e-69	14	435003	437076	2074	-	ENSBTAG00000007838	MFSD3	protein_coding
595	14	423104	6.79e-48	14	435003	437076	2074	-	ENSBTAG00000007838	MFSD3	protein_coding
596	14	425675	6.79e-50	14	435003	437076	2074	-	ENSBTAG00000007838	MFSD3	protein_coding
597	14	428001	6.19e-71	14	435003	437076	2074	-	ENSBTAG00000007838	MFSD3	protein_coding
598	14	428398	2.26e-66	14	435003	437076	2074	-	ENSBTAG00000007838	MFSD3	protein_coding
599	14	433718	2.19e-197	14	435003	437076	2074	-	ENSBTAG00000007838	MFSD3	protein_coding
600	14	443704	4.76e-139	14	435003	437076	2074	-	ENSBTAG00000007838	MFSD3	protein_coding
601	14	463336	2.31e-201	14	435003	437076	2074	-	ENSBTAG00000007838	MFSD3	protein_coding
602	14	465742	2.82E-317	14	435003	437076	2074	-	ENSBTAG00000007838	MFSD3	protein_coding
603	14	466119	2.83e-07	14	435003	437076	2074	-	ENSBTAG00000007838	MFSD3	protein_coding
604	14	471020	1.74e-08	14	435003	437076	2074	-	ENSBTAG00000007838	MFSD3	protein_coding
605	14	486046	1.02e-08	14	435003	437076	2074	-	ENSBTAG00000007838	MFSD3	protein_coding
606	14	494432	6.64e-10	14	435003	437076	2074	-	ENSBTAG00000007838	MFSD3	protein_coding
607	14	495373	8.25e-09	14	435003	437076	2074	-	ENSBTAG00000007838	MFSD3	protein_coding
608	14	498140	9.62e-11	14	435003	437076	2074	-	ENSBTAG00000007838	MFSD3	protein_coding
609	14	503881	8.24e-08	14	435003	437076	2074	-	ENSBTAG00000007838	MFSD3	protein_coding
610	14	505602	1.26e-07	14	435003	437076	2074	-	ENSBTAG00000007838	MFSD3	protein_coding
611	14	509639	5.06e-09	14	435003	437076	2074	-	ENSBTAG00000007838	MFSD3	protein_coding
612	14	510039	1.5e-09	14	435003	437076	2074	-	ENSBTAG00000007838	MFSD3	protein_coding
613	14	513203	1.72e-83	14	435003	437076	2074	-	ENSBTAG00000007838	MFSD3	protein_coding
614	14	513213	2.45e-09	14	435003	437076	2074	-	ENSBTAG00000007838	MFSD3	protein_coding
615	14	513868	5.56e-43	14	435003	437076	2074	-	ENSBTAG00000007838	MFSD3	protein_coding
616	14	515154	1.01e-08	14	435003	437076	2074	-	ENSBTAG00000007838	MFSD3	protein_coding
617	14	515975	3.15e-08	14	435003	437076	2074	-	ENSBTAG00000007838	MFSD3	protein_coding
618	14	516299	2.4e-40	14	435003	437076	2074	-	ENSBTAG00000007838	MFSD3	protein_coding
619	14	519606	2.26e-07	14	435003	437076	2074	-	ENSBTAG00000007838	MFSD3	protein_coding
620	14	522000	6.47e-60	14	435003	437076	2074	-	ENSBTAG00000007838	MFSD3	protein_coding
621	14	522635	1.21e-63	14	435003	437076	2074	-	ENSBTAG00000007838	MFSD3	protein_coding
622	14	526806	3.9e-60	14	435003	437076	2074	-	ENSBTAG00000007838	MFSD3	protein_coding
623	14	527204	2.08e-56	14	435003	437076	2074	-	ENSBTAG00000007838	MFSD3	protein_coding
624	14	527254	4.7e-62	14	435003	437076	2074	-	ENSBTAG00000007838	MFSD3	protein_coding
625	14	528726	1.19e-60	14	435003	437076	2074	-	ENSBTAG00000007838	MFSD3	protein_coding
626	14	530899	5.23e-59	14	435003	437076	2074	-	ENSBTAG00000007838	MFSD3	protein_coding
627	14	346643	1.81e-86	14	438530	442163	3634	-	ENSBTAG00000007835	GPT	protein_coding
628	14	385239	3.17e-80	14	438530	442163	3634	-	ENSBTAG00000007835	GPT	protein_coding
629	14	400552	5.52e-70	14	438530	442163	3634	-	ENSBTAG00000007835	GPT	protein_coding
630	14	403312	4.34e-202	14	438530	442163	3634	-	ENSBTAG00000007835	GPT	protein_coding
631	14	409781	1.96e-69	14	438530	442163	3634	-	ENSBTAG00000007835	GPT	protein_coding
632	14	414233	1.42e-53	14	438530	442163	3634	-	ENSBTAG00000007835	GPT	protein_coding
633	14	417859	1.65e-70	14	438530	442163	3634	-	ENSBTAG00000007835	GPT	protein_coding
634	14	421391	1.65e-69	14	438530	442163	3634	-	ENSBTAG00000007835	GPT	protein_coding
635	14	423104	6.79e-48	14	438530	442163	3634	-	ENSBTAG00000007835	GPT	protein_coding
636	14	425675	6.79e-50	14	438530	442163	3634	-	ENSBTAG00000007835	GPT	protein_coding
637	14	428001	6.19e-71	14	438530	442163	3634	-	ENSBTAG00000007835	GPT	protein_coding
638	14	428398	2.26e-66	14	438530	442163	3634	-	ENSBTAG00000007835	GPT	protein_coding
639	14	433718	2.19e-197	14	438530	442163	3634	-	ENSBTAG00000007835	GPT	protein_coding
640	14	443704	4.76e-139	14	438530	442163	3634	-	ENSBTAG00000007835	GPT	protein_coding
641	14	463336	2.31e-201	14	438530	442163	3634	-	ENSBTAG00000007835	GPT	protein_coding
642	14	465742	2.82E-317	14	438530	442163	3634	-	ENSBTAG00000007835	GPT	protein_coding
643	14	466119	2.83e-07	14	438530	442163	3634	-	ENSBTAG00000007835	GPT	protein_coding
644	14	471020	1.74e-08	14	438530	442163	3634	-	ENSBTAG00000007835	GPT	protein_coding
645	14	486046	1.02e-08	14	438530	442163	3634	-	ENSBTAG00000007835	GPT	protein_coding
646	14	494432	6.64e-10	14	438530	442163	3634	-	ENSBTAG00000007835	GPT	protein_coding
647	14	495373	8.25e-09	14	438530	442163	3634	-	ENSBTAG00000007835	GPT	protein_coding
648	14	498140	9.62e-11	14	438530	442163	3634	-	ENSBTAG00000007835	GPT	protein_coding
649	14	503881	8.24e-08	14	438530	442163	3634	-	ENSBTAG00000007835	GPT	protein_coding
650	14	505602	1.26e-07	14	438530	442163	3634	-	ENSBTAG00000007835	GPT	protein_coding
651	14	509639	5.06e-09	14	438530	442163	3634	-	ENSBTAG00000007835	GPT	protein_coding
652	14	510039	1.5e-09	14	438530	442163	3634	-	ENSBTAG00000007835	GPT	protein_coding
653	14	513203	1.72e-83	14	438530	442163	3634	-	ENSBTAG00000007835	GPT	protein_coding
654	14	513213	2.45e-09	14	438530	442163	3634	-	ENSBTAG00000007835	GPT	protein_coding
655	14	513868	5.56e-43	14	438530	442163	3634	-	ENSBTAG00000007835	GPT	protein_coding
656	14	515154	1.01e-08	14	438530	442163	3634	-	ENSBTAG00000007835	GPT	protein_coding
657	14	515975	3.15e-08	14	438530	442163	3634	-	ENSBTAG00000007835	GPT	protein_coding
658	14	516299	2.4e-40	14	438530	442163	3634	-	ENSBTAG00000007835	GPT	protein_coding
659	14	519606	2.26e-07	14	438530	442163	3634	-	ENSBTAG00000007835	GPT	protein_coding
660	14	522000	6.47e-60	14	438530	442163	3634	-	ENSBTAG00000007835	GPT	protein_coding
661	14	522635	1.21e-63	14	438530	442163	3634	-	ENSBTAG00000007835	GPT	protein_coding
662	14	526806	3.9e-60	14	438530	442163	3634	-	ENSBTAG00000007835	GPT	protein_coding
663	14	527204	2.08e-56	14	438530	442163	3634	-	ENSBTAG00000007835	GPT	protein_coding
664	14	527254	4.7e-62	14	438530	442163	3634	-	ENSBTAG00000007835	GPT	protein_coding
665	14	528726	1.19e-60	14	438530	442163	3634	-	ENSBTAG00000007835	GPT	protein_coding
666	14	530899	5.23e-59	14	438530	442163	3634	-	ENSBTAG00000007835	GPT	protein_coding
667	14	540844	1.27e-41	14	438530	442163	3634	-	ENSBTAG00000007835	GPT	protein_coding
668	14	346643	1.81e-86	14	443246	448420	5175	-	ENSBTAG00000007834	PPP1R16A	protein_coding
669	14	385239	3.17e-80	14	443246	448420	5175	-	ENSBTAG00000007834	PPP1R16A	protein_coding
670	14	400552	5.52e-70	14	443246	448420	5175	-	ENSBTAG00000007834	PPP1R16A	protein_coding
671	14	403312	4.34e-202	14	443246	448420	5175	-	ENSBTAG00000007834	PPP1R16A	protein_coding
672	14	409781	1.96e-69	14	443246	448420	5175	-	ENSBTAG00000007834	PPP1R16A	protein_coding
673	14	414233	1.42e-53	14	443246	448420	5175	-	ENSBTAG00000007834	PPP1R16A	protein_coding
674	14	417859	1.65e-70	14	443246	448420	5175	-	ENSBTAG00000007834	PPP1R16A	protein_coding
675	14	421391	1.65e-69	14	443246	448420	5175	-	ENSBTAG00000007834	PPP1R16A	protein_coding
676	14	423104	6.79e-48	14	443246	448420	5175	-	ENSBTAG00000007834	PPP1R16A	protein_coding
677	14	425675	6.79e-50	14	443246	448420	5175	-	ENSBTAG00000007834	PPP1R16A	protein_coding
678	14	428001	6.19e-71	14	443246	448420	5175	-	ENSBTAG00000007834	PPP1R16A	protein_coding
679	14	428398	2.26e-66	14	443246	448420	5175	-	ENSBTAG00000007834	PPP1R16A	protein_coding
680	14	433718	2.19e-197	14	443246	448420	5175	-	ENSBTAG00000007834	PPP1R16A	protein_coding
681	14	443704	4.76e-139	14	443246	448420	5175	-	ENSBTAG00000007834	PPP1R16A	protein_coding
682	14	463336	2.31e-201	14	443246	448420	5175	-	ENSBTAG00000007834	PPP1R16A	protein_coding
683	14	465742	2.82E-317	14	443246	448420	5175	-	ENSBTAG00000007834	PPP1R16A	protein_coding
684	14	466119	2.83e-07	14	443246	448420	5175	-	ENSBTAG00000007834	PPP1R16A	protein_coding
685	14	471020	1.74e-08	14	443246	448420	5175	-	ENSBTAG00000007834	PPP1R16A	protein_coding
686	14	486046	1.02e-08	14	443246	448420	5175	-	ENSBTAG00000007834	PPP1R16A	protein_coding
687	14	494432	6.64e-10	14	443246	448420	5175	-	ENSBTAG00000007834	PPP1R16A	protein_coding
688	14	495373	8.25e-09	14	443246	448420	5175	-	ENSBTAG00000007834	PPP1R16A	protein_coding
689	14	498140	9.62e-11	14	443246	448420	5175	-	ENSBTAG00000007834	PPP1R16A	protein_coding
690	14	503881	8.24e-08	14	443246	448420	5175	-	ENSBTAG00000007834	PPP1R16A	protein_coding
691	14	505602	1.26e-07	14	443246	448420	5175	-	ENSBTAG00000007834	PPP1R16A	protein_coding
692	14	509639	5.06e-09	14	443246	448420	5175	-	ENSBTAG00000007834	PPP1R16A	protein_coding
693	14	510039	1.5e-09	14	443246	448420	5175	-	ENSBTAG00000007834	PPP1R16A	protein_coding
694	14	513203	1.72e-83	14	443246	448420	5175	-	ENSBTAG00000007834	PPP1R16A	protein_coding
695	14	513213	2.45e-09	14	443246	448420	5175	-	ENSBTAG00000007834	PPP1R16A	protein_coding
696	14	513868	5.56e-43	14	443246	448420	5175	-	ENSBTAG00000007834	PPP1R16A	protein_coding
697	14	515154	1.01e-08	14	443246	448420	5175	-	ENSBTAG00000007834	PPP1R16A	protein_coding
698	14	515975	3.15e-08	14	443246	448420	5175	-	ENSBTAG00000007834	PPP1R16A	protein_coding
699	14	516299	2.4e-40	14	443246	448420	5175	-	ENSBTAG00000007834	PPP1R16A	protein_coding
700	14	519606	2.26e-07	14	443246	448420	5175	-	ENSBTAG00000007834	PPP1R16A	protein_coding
701	14	522000	6.47e-60	14	443246	448420	5175	-	ENSBTAG00000007834	PPP1R16A	protein_coding
702	14	522635	1.21e-63	14	443246	448420	5175	-	ENSBTAG00000007834	PPP1R16A	protein_coding
703	14	526806	3.9e-60	14	443246	448420	5175	-	ENSBTAG00000007834	PPP1R16A	protein_coding
704	14	527204	2.08e-56	14	443246	448420	5175	-	ENSBTAG00000007834	PPP1R16A	protein_coding
705	14	527254	4.7e-62	14	443246	448420	5175	-	ENSBTAG00000007834	PPP1R16A	protein_coding
706	14	528726	1.19e-60	14	443246	448420	5175	-	ENSBTAG00000007834	PPP1R16A	protein_coding
707	14	530899	5.23e-59	14	443246	448420	5175	-	ENSBTAG00000007834	PPP1R16A	protein_coding
708	14	540844	1.27e-41	14	443246	448420	5175	-	ENSBTAG00000007834	PPP1R16A	protein_coding
709	14	385239	3.17e-80	14	469132	470687	1556	+	ENSBTAG00000004761	FOXH1	protein_coding
710	14	400552	5.52e-70	14	469132	470687	1556	+	ENSBTAG00000004761	FOXH1	protein_coding
711	14	403312	4.34e-202	14	469132	470687	1556	+	ENSBTAG00000004761	FOXH1	protein_coding
712	14	409781	1.96e-69	14	469132	470687	1556	+	ENSBTAG00000004761	FOXH1	protein_coding
713	14	414233	1.42e-53	14	469132	470687	1556	+	ENSBTAG00000004761	FOXH1	protein_coding
714	14	417859	1.65e-70	14	469132	470687	1556	+	ENSBTAG00000004761	FOXH1	protein_coding
715	14	421391	1.65e-69	14	469132	470687	1556	+	ENSBTAG00000004761	FOXH1	protein_coding
716	14	423104	6.79e-48	14	469132	470687	1556	+	ENSBTAG00000004761	FOXH1	protein_coding
717	14	425675	6.79e-50	14	469132	470687	1556	+	ENSBTAG00000004761	FOXH1	protein_coding
718	14	428001	6.19e-71	14	469132	470687	1556	+	ENSBTAG00000004761	FOXH1	protein_coding
719	14	428398	2.26e-66	14	469132	470687	1556	+	ENSBTAG00000004761	FOXH1	protein_coding
720	14	433718	2.19e-197	14	469132	470687	1556	+	ENSBTAG00000004761	FOXH1	protein_coding
721	14	443704	4.76e-139	14	469132	470687	1556	+	ENSBTAG00000004761	FOXH1	protein_coding
722	14	463336	2.31e-201	14	469132	470687	1556	+	ENSBTAG00000004761	FOXH1	protein_coding
723	14	465742	2.82E-317	14	469132	470687	1556	+	ENSBTAG00000004761	FOXH1	protein_coding
724	14	466119	2.83e-07	14	469132	470687	1556	+	ENSBTAG00000004761	FOXH1	protein_coding
725	14	471020	1.74e-08	14	469132	470687	1556	+	ENSBTAG00000004761	FOXH1	protein_coding
726	14	486046	1.02e-08	14	469132	470687	1556	+	ENSBTAG00000004761	FOXH1	protein_coding
727	14	494432	6.64e-10	14	469132	470687	1556	+	ENSBTAG00000004761	FOXH1	protein_coding
728	14	495373	8.25e-09	14	469132	470687	1556	+	ENSBTAG00000004761	FOXH1	protein_coding
729	14	498140	9.62e-11	14	469132	470687	1556	+	ENSBTAG00000004761	FOXH1	protein_coding
730	14	503881	8.24e-08	14	469132	470687	1556	+	ENSBTAG00000004761	FOXH1	protein_coding
731	14	505602	1.26e-07	14	469132	470687	1556	+	ENSBTAG00000004761	FOXH1	protein_coding
732	14	509639	5.06e-09	14	469132	470687	1556	+	ENSBTAG00000004761	FOXH1	protein_coding
733	14	510039	1.5e-09	14	469132	470687	1556	+	ENSBTAG00000004761	FOXH1	protein_coding
734	14	513203	1.72e-83	14	469132	470687	1556	+	ENSBTAG00000004761	FOXH1	protein_coding
735	14	513213	2.45e-09	14	469132	470687	1556	+	ENSBTAG00000004761	FOXH1	protein_coding
736	14	513868	5.56e-43	14	469132	470687	1556	+	ENSBTAG00000004761	FOXH1	protein_coding
737	14	515154	1.01e-08	14	469132	470687	1556	+	ENSBTAG00000004761	FOXH1	protein_coding
738	14	515975	3.15e-08	14	469132	470687	1556	+	ENSBTAG00000004761	FOXH1	protein_coding
739	14	516299	2.4e-40	14	469132	470687	1556	+	ENSBTAG00000004761	FOXH1	protein_coding
740	14	519606	2.26e-07	14	469132	470687	1556	+	ENSBTAG00000004761	FOXH1	protein_coding
741	14	522000	6.47e-60	14	469132	470687	1556	+	ENSBTAG00000004761	FOXH1	protein_coding
742	14	522635	1.21e-63	14	469132	470687	1556	+	ENSBTAG00000004761	FOXH1	protein_coding
743	14	526806	3.9e-60	14	469132	470687	1556	+	ENSBTAG00000004761	FOXH1	protein_coding
744	14	527204	2.08e-56	14	469132	470687	1556	+	ENSBTAG00000004761	FOXH1	protein_coding
745	14	527254	4.7e-62	14	469132	470687	1556	+	ENSBTAG00000004761	FOXH1	protein_coding
746	14	528726	1.19e-60	14	469132	470687	1556	+	ENSBTAG00000004761	FOXH1	protein_coding
747	14	530899	5.23e-59	14	469132	470687	1556	+	ENSBTAG00000004761	FOXH1	protein_coding
748	14	540844	1.27e-41	14	469132	470687	1556	+	ENSBTAG00000004761	FOXH1	protein_coding
749	14	385239	3.17e-80	14	470777	478486	7710	-	ENSBTAG00000007753	KIFC2	protein_coding
750	14	400552	5.52e-70	14	470777	478486	7710	-	ENSBTAG00000007753	KIFC2	protein_coding
751	14	403312	4.34e-202	14	470777	478486	7710	-	ENSBTAG00000007753	KIFC2	protein_coding
752	14	409781	1.96e-69	14	470777	478486	7710	-	ENSBTAG00000007753	KIFC2	protein_coding
753	14	414233	1.42e-53	14	470777	478486	7710	-	ENSBTAG00000007753	KIFC2	protein_coding
754	14	417859	1.65e-70	14	470777	478486	7710	-	ENSBTAG00000007753	KIFC2	protein_coding
755	14	421391	1.65e-69	14	470777	478486	7710	-	ENSBTAG00000007753	KIFC2	protein_coding
756	14	423104	6.79e-48	14	470777	478486	7710	-	ENSBTAG00000007753	KIFC2	protein_coding
757	14	425675	6.79e-50	14	470777	478486	7710	-	ENSBTAG00000007753	KIFC2	protein_coding
758	14	428001	6.19e-71	14	470777	478486	7710	-	ENSBTAG00000007753	KIFC2	protein_coding
759	14	428398	2.26e-66	14	470777	478486	7710	-	ENSBTAG00000007753	KIFC2	protein_coding
760	14	433718	2.19e-197	14	470777	478486	7710	-	ENSBTAG00000007753	KIFC2	protein_coding
761	14	443704	4.76e-139	14	470777	478486	7710	-	ENSBTAG00000007753	KIFC2	protein_coding
762	14	463336	2.31e-201	14	470777	478486	7710	-	ENSBTAG00000007753	KIFC2	protein_coding
763	14	465742	2.82E-317	14	470777	478486	7710	-	ENSBTAG00000007753	KIFC2	protein_coding
764	14	466119	2.83e-07	14	470777	478486	7710	-	ENSBTAG00000007753	KIFC2	protein_coding
765	14	471020	1.74e-08	14	470777	478486	7710	-	ENSBTAG00000007753	KIFC2	protein_coding
766	14	486046	1.02e-08	14	470777	478486	7710	-	ENSBTAG00000007753	KIFC2	protein_coding
767	14	494432	6.64e-10	14	470777	478486	7710	-	ENSBTAG00000007753	KIFC2	protein_coding
768	14	495373	8.25e-09	14	470777	478486	7710	-	ENSBTAG00000007753	KIFC2	protein_coding
769	14	498140	9.62e-11	14	470777	478486	7710	-	ENSBTAG00000007753	KIFC2	protein_coding
770	14	503881	8.24e-08	14	470777	478486	7710	-	ENSBTAG00000007753	KIFC2	protein_coding
771	14	505602	1.26e-07	14	470777	478486	7710	-	ENSBTAG00000007753	KIFC2	protein_coding
772	14	509639	5.06e-09	14	470777	478486	7710	-	ENSBTAG00000007753	KIFC2	protein_coding
773	14	510039	1.5e-09	14	470777	478486	7710	-	ENSBTAG00000007753	KIFC2	protein_coding
774	14	513203	1.72e-83	14	470777	478486	7710	-	ENSBTAG00000007753	KIFC2	protein_coding
775	14	513213	2.45e-09	14	470777	478486	7710	-	ENSBTAG00000007753	KIFC2	protein_coding
776	14	513868	5.56e-43	14	470777	478486	7710	-	ENSBTAG00000007753	KIFC2	protein_coding
777	14	515154	1.01e-08	14	470777	478486	7710	-	ENSBTAG00000007753	KIFC2	protein_coding
778	14	515975	3.15e-08	14	470777	478486	7710	-	ENSBTAG00000007753	KIFC2	protein_coding
779	14	516299	2.4e-40	14	470777	478486	7710	-	ENSBTAG00000007753	KIFC2	protein_coding
780	14	519606	2.26e-07	14	470777	478486	7710	-	ENSBTAG00000007753	KIFC2	protein_coding
781	14	522000	6.47e-60	14	470777	478486	7710	-	ENSBTAG00000007753	KIFC2	protein_coding
782	14	522635	1.21e-63	14	470777	478486	7710	-	ENSBTAG00000007753	KIFC2	protein_coding
783	14	526806	3.9e-60	14	470777	478486	7710	-	ENSBTAG00000007753	KIFC2	protein_coding
784	14	527204	2.08e-56	14	470777	478486	7710	-	ENSBTAG00000007753	KIFC2	protein_coding
785	14	527254	4.7e-62	14	470777	478486	7710	-	ENSBTAG00000007753	KIFC2	protein_coding
786	14	528726	1.19e-60	14	470777	478486	7710	-	ENSBTAG00000007753	KIFC2	protein_coding
787	14	530899	5.23e-59	14	470777	478486	7710	-	ENSBTAG00000007753	KIFC2	protein_coding
788	14	540844	1.27e-41	14	470777	478486	7710	-	ENSBTAG00000007753	KIFC2	protein_coding
789	14	385239	3.17e-80	14	478582	492655	14074	+	ENSBTAG00000035254	CYHR1	protein_coding
790	14	400552	5.52e-70	14	478582	492655	14074	+	ENSBTAG00000035254	CYHR1	protein_coding
791	14	403312	4.34e-202	14	478582	492655	14074	+	ENSBTAG00000035254	CYHR1	protein_coding
792	14	409781	1.96e-69	14	478582	492655	14074	+	ENSBTAG00000035254	CYHR1	protein_coding
793	14	414233	1.42e-53	14	478582	492655	14074	+	ENSBTAG00000035254	CYHR1	protein_coding
794	14	417859	1.65e-70	14	478582	492655	14074	+	ENSBTAG00000035254	CYHR1	protein_coding
795	14	421391	1.65e-69	14	478582	492655	14074	+	ENSBTAG00000035254	CYHR1	protein_coding
796	14	423104	6.79e-48	14	478582	492655	14074	+	ENSBTAG00000035254	CYHR1	protein_coding
797	14	425675	6.79e-50	14	478582	492655	14074	+	ENSBTAG00000035254	CYHR1	protein_coding
798	14	428001	6.19e-71	14	478582	492655	14074	+	ENSBTAG00000035254	CYHR1	protein_coding
799	14	428398	2.26e-66	14	478582	492655	14074	+	ENSBTAG00000035254	CYHR1	protein_coding
800	14	433718	2.19e-197	14	478582	492655	14074	+	ENSBTAG00000035254	CYHR1	protein_coding
801	14	443704	4.76e-139	14	478582	492655	14074	+	ENSBTAG00000035254	CYHR1	protein_coding
802	14	463336	2.31e-201	14	478582	492655	14074	+	ENSBTAG00000035254	CYHR1	protein_coding
803	14	465742	2.82E-317	14	478582	492655	14074	+	ENSBTAG00000035254	CYHR1	protein_coding
804	14	466119	2.83e-07	14	478582	492655	14074	+	ENSBTAG00000035254	CYHR1	protein_coding
805	14	471020	1.74e-08	14	478582	492655	14074	+	ENSBTAG00000035254	CYHR1	protein_coding
806	14	486046	1.02e-08	14	478582	492655	14074	+	ENSBTAG00000035254	CYHR1	protein_coding
807	14	494432	6.64e-10	14	478582	492655	14074	+	ENSBTAG00000035254	CYHR1	protein_coding
808	14	495373	8.25e-09	14	478582	492655	14074	+	ENSBTAG00000035254	CYHR1	protein_coding
809	14	498140	9.62e-11	14	478582	492655	14074	+	ENSBTAG00000035254	CYHR1	protein_coding
810	14	503881	8.24e-08	14	478582	492655	14074	+	ENSBTAG00000035254	CYHR1	protein_coding
811	14	505602	1.26e-07	14	478582	492655	14074	+	ENSBTAG00000035254	CYHR1	protein_coding
812	14	509639	5.06e-09	14	478582	492655	14074	+	ENSBTAG00000035254	CYHR1	protein_coding
813	14	510039	1.5e-09	14	478582	492655	14074	+	ENSBTAG00000035254	CYHR1	protein_coding
814	14	513203	1.72e-83	14	478582	492655	14074	+	ENSBTAG00000035254	CYHR1	protein_coding
815	14	513213	2.45e-09	14	478582	492655	14074	+	ENSBTAG00000035254	CYHR1	protein_coding
816	14	513868	5.56e-43	14	478582	492655	14074	+	ENSBTAG00000035254	CYHR1	protein_coding
817	14	515154	1.01e-08	14	478582	492655	14074	+	ENSBTAG00000035254	CYHR1	protein_coding
818	14	515975	3.15e-08	14	478582	492655	14074	+	ENSBTAG00000035254	CYHR1	protein_coding
819	14	516299	2.4e-40	14	478582	492655	14074	+	ENSBTAG00000035254	CYHR1	protein_coding
820	14	519606	2.26e-07	14	478582	492655	14074	+	ENSBTAG00000035254	CYHR1	protein_coding
821	14	522000	6.47e-60	14	478582	492655	14074	+	ENSBTAG00000035254	CYHR1	protein_coding
822	14	522635	1.21e-63	14	478582	492655	14074	+	ENSBTAG00000035254	CYHR1	protein_coding
823	14	526806	3.9e-60	14	478582	492655	14074	+	ENSBTAG00000035254	CYHR1	protein_coding
824	14	527204	2.08e-56	14	478582	492655	14074	+	ENSBTAG00000035254	CYHR1	protein_coding
825	14	527254	4.7e-62	14	478582	492655	14074	+	ENSBTAG00000035254	CYHR1	protein_coding
826	14	528726	1.19e-60	14	478582	492655	14074	+	ENSBTAG00000035254	CYHR1	protein_coding
827	14	530899	5.23e-59	14	478582	492655	14074	+	ENSBTAG00000035254	CYHR1	protein_coding
828	14	540844	1.27e-41	14	478582	492655	14074	+	ENSBTAG00000035254	CYHR1	protein_coding
829	14	579239	2.88e-43	14	478582	492655	14074	+	ENSBTAG00000035254	CYHR1	protein_coding
830	14	400552	5.52e-70	14	496271	507275	11005	+	ENSBTAG00000007749	TONSL	protein_coding
831	14	403312	4.34e-202	14	496271	507275	11005	+	ENSBTAG00000007749	TONSL	protein_coding
832	14	409781	1.96e-69	14	496271	507275	11005	+	ENSBTAG00000007749	TONSL	protein_coding
833	14	414233	1.42e-53	14	496271	507275	11005	+	ENSBTAG00000007749	TONSL	protein_coding
834	14	417859	1.65e-70	14	496271	507275	11005	+	ENSBTAG00000007749	TONSL	protein_coding
835	14	421391	1.65e-69	14	496271	507275	11005	+	ENSBTAG00000007749	TONSL	protein_coding
836	14	423104	6.79e-48	14	496271	507275	11005	+	ENSBTAG00000007749	TONSL	protein_coding
837	14	425675	6.79e-50	14	496271	507275	11005	+	ENSBTAG00000007749	TONSL	protein_coding
838	14	428001	6.19e-71	14	496271	507275	11005	+	ENSBTAG00000007749	TONSL	protein_coding
839	14	428398	2.26e-66	14	496271	507275	11005	+	ENSBTAG00000007749	TONSL	protein_coding
840	14	433718	2.19e-197	14	496271	507275	11005	+	ENSBTAG00000007749	TONSL	protein_coding
841	14	443704	4.76e-139	14	496271	507275	11005	+	ENSBTAG00000007749	TONSL	protein_coding
842	14	463336	2.31e-201	14	496271	507275	11005	+	ENSBTAG00000007749	TONSL	protein_coding
843	14	465742	2.82E-317	14	496271	507275	11005	+	ENSBTAG00000007749	TONSL	protein_coding
844	14	466119	2.83e-07	14	496271	507275	11005	+	ENSBTAG00000007749	TONSL	protein_coding
845	14	471020	1.74e-08	14	496271	507275	11005	+	ENSBTAG00000007749	TONSL	protein_coding
846	14	486046	1.02e-08	14	496271	507275	11005	+	ENSBTAG00000007749	TONSL	protein_coding
847	14	494432	6.64e-10	14	496271	507275	11005	+	ENSBTAG00000007749	TONSL	protein_coding
848	14	495373	8.25e-09	14	496271	507275	11005	+	ENSBTAG00000007749	TONSL	protein_coding
849	14	498140	9.62e-11	14	496271	507275	11005	+	ENSBTAG00000007749	TONSL	protein_coding
850	14	503881	8.24e-08	14	496271	507275	11005	+	ENSBTAG00000007749	TONSL	protein_coding
851	14	505602	1.26e-07	14	496271	507275	11005	+	ENSBTAG00000007749	TONSL	protein_coding
852	14	509639	5.06e-09	14	496271	507275	11005	+	ENSBTAG00000007749	TONSL	protein_coding
853	14	510039	1.5e-09	14	496271	507275	11005	+	ENSBTAG00000007749	TONSL	protein_coding
854	14	513203	1.72e-83	14	496271	507275	11005	+	ENSBTAG00000007749	TONSL	protein_coding
855	14	513213	2.45e-09	14	496271	507275	11005	+	ENSBTAG00000007749	TONSL	protein_coding
856	14	513868	5.56e-43	14	496271	507275	11005	+	ENSBTAG00000007749	TONSL	protein_coding
857	14	515154	1.01e-08	14	496271	507275	11005	+	ENSBTAG00000007749	TONSL	protein_coding
858	14	515975	3.15e-08	14	496271	507275	11005	+	ENSBTAG00000007749	TONSL	protein_coding
859	14	516299	2.4e-40	14	496271	507275	11005	+	ENSBTAG00000007749	TONSL	protein_coding
860	14	519606	2.26e-07	14	496271	507275	11005	+	ENSBTAG00000007749	TONSL	protein_coding
861	14	522000	6.47e-60	14	496271	507275	11005	+	ENSBTAG00000007749	TONSL	protein_coding
862	14	522635	1.21e-63	14	496271	507275	11005	+	ENSBTAG00000007749	TONSL	protein_coding
863	14	526806	3.9e-60	14	496271	507275	11005	+	ENSBTAG00000007749	TONSL	protein_coding
864	14	527204	2.08e-56	14	496271	507275	11005	+	ENSBTAG00000007749	TONSL	protein_coding
865	14	527254	4.7e-62	14	496271	507275	11005	+	ENSBTAG00000007749	TONSL	protein_coding
866	14	528726	1.19e-60	14	496271	507275	11005	+	ENSBTAG00000007749	TONSL	protein_coding
867	14	530899	5.23e-59	14	496271	507275	11005	+	ENSBTAG00000007749	TONSL	protein_coding
868	14	540844	1.27e-41	14	496271	507275	11005	+	ENSBTAG00000007749	TONSL	protein_coding
869	14	579239	2.88e-43	14	496271	507275	11005	+	ENSBTAG00000007749	TONSL	protein_coding
870	14	409781	1.96e-69	14	508418	512819	4402	+	ENSBTAG00000026320	VPS28	protein_coding
871	14	414233	1.42e-53	14	508418	512819	4402	+	ENSBTAG00000026320	VPS28	protein_coding
872	14	417859	1.65e-70	14	508418	512819	4402	+	ENSBTAG00000026320	VPS28	protein_coding
873	14	421391	1.65e-69	14	508418	512819	4402	+	ENSBTAG00000026320	VPS28	protein_coding
874	14	423104	6.79e-48	14	508418	512819	4402	+	ENSBTAG00000026320	VPS28	protein_coding
875	14	425675	6.79e-50	14	508418	512819	4402	+	ENSBTAG00000026320	VPS28	protein_coding
876	14	428001	6.19e-71	14	508418	512819	4402	+	ENSBTAG00000026320	VPS28	protein_coding
877	14	428398	2.26e-66	14	508418	512819	4402	+	ENSBTAG00000026320	VPS28	protein_coding
878	14	433718	2.19e-197	14	508418	512819	4402	+	ENSBTAG00000026320	VPS28	protein_coding
879	14	443704	4.76e-139	14	508418	512819	4402	+	ENSBTAG00000026320	VPS28	protein_coding
880	14	463336	2.31e-201	14	508418	512819	4402	+	ENSBTAG00000026320	VPS28	protein_coding
881	14	465742	2.82E-317	14	508418	512819	4402	+	ENSBTAG00000026320	VPS28	protein_coding
882	14	466119	2.83e-07	14	508418	512819	4402	+	ENSBTAG00000026320	VPS28	protein_coding
883	14	471020	1.74e-08	14	508418	512819	4402	+	ENSBTAG00000026320	VPS28	protein_coding
884	14	486046	1.02e-08	14	508418	512819	4402	+	ENSBTAG00000026320	VPS28	protein_coding
885	14	494432	6.64e-10	14	508418	512819	4402	+	ENSBTAG00000026320	VPS28	protein_coding
886	14	495373	8.25e-09	14	508418	512819	4402	+	ENSBTAG00000026320	VPS28	protein_coding
887	14	498140	9.62e-11	14	508418	512819	4402	+	ENSBTAG00000026320	VPS28	protein_coding
888	14	503881	8.24e-08	14	508418	512819	4402	+	ENSBTAG00000026320	VPS28	protein_coding
889	14	505602	1.26e-07	14	508418	512819	4402	+	ENSBTAG00000026320	VPS28	protein_coding
890	14	509639	5.06e-09	14	508418	512819	4402	+	ENSBTAG00000026320	VPS28	protein_coding
891	14	510039	1.5e-09	14	508418	512819	4402	+	ENSBTAG00000026320	VPS28	protein_coding
892	14	513203	1.72e-83	14	508418	512819	4402	+	ENSBTAG00000026320	VPS28	protein_coding
893	14	513213	2.45e-09	14	508418	512819	4402	+	ENSBTAG00000026320	VPS28	protein_coding
894	14	513868	5.56e-43	14	508418	512819	4402	+	ENSBTAG00000026320	VPS28	protein_coding
895	14	515154	1.01e-08	14	508418	512819	4402	+	ENSBTAG00000026320	VPS28	protein_coding
896	14	515975	3.15e-08	14	508418	512819	4402	+	ENSBTAG00000026320	VPS28	protein_coding
897	14	516299	2.4e-40	14	508418	512819	4402	+	ENSBTAG00000026320	VPS28	protein_coding
898	14	519606	2.26e-07	14	508418	512819	4402	+	ENSBTAG00000026320	VPS28	protein_coding
899	14	522000	6.47e-60	14	508418	512819	4402	+	ENSBTAG00000026320	VPS28	protein_coding
900	14	522635	1.21e-63	14	508418	512819	4402	+	ENSBTAG00000026320	VPS28	protein_coding
901	14	526806	3.9e-60	14	508418	512819	4402	+	ENSBTAG00000026320	VPS28	protein_coding
902	14	527204	2.08e-56	14	508418	512819	4402	+	ENSBTAG00000026320	VPS28	protein_coding
903	14	527254	4.7e-62	14	508418	512819	4402	+	ENSBTAG00000026320	VPS28	protein_coding
904	14	528726	1.19e-60	14	508418	512819	4402	+	ENSBTAG00000026320	VPS28	protein_coding
905	14	530899	5.23e-59	14	508418	512819	4402	+	ENSBTAG00000026320	VPS28	protein_coding
906	14	540844	1.27e-41	14	508418	512819	4402	+	ENSBTAG00000026320	VPS28	protein_coding
907	14	579239	2.88e-43	14	508418	512819	4402	+	ENSBTAG00000026320	VPS28	protein_coding
908	14	607820	4.8e-43	14	508418	512819	4402	+	ENSBTAG00000026320	VPS28	protein_coding
909	14	425675	6.79e-50	14	523820	525625	1806	+	ENSBTAG00000053637	NA	protein_coding
910	14	428001	6.19e-71	14	523820	525625	1806	+	ENSBTAG00000053637	NA	protein_coding
911	14	428398	2.26e-66	14	523820	525625	1806	+	ENSBTAG00000053637	NA	protein_coding
912	14	433718	2.19e-197	14	523820	525625	1806	+	ENSBTAG00000053637	NA	protein_coding
913	14	443704	4.76e-139	14	523820	525625	1806	+	ENSBTAG00000053637	NA	protein_coding
914	14	463336	2.31e-201	14	523820	525625	1806	+	ENSBTAG00000053637	NA	protein_coding
915	14	465742	2.82E-317	14	523820	525625	1806	+	ENSBTAG00000053637	NA	protein_coding
916	14	466119	2.83e-07	14	523820	525625	1806	+	ENSBTAG00000053637	NA	protein_coding
917	14	471020	1.74e-08	14	523820	525625	1806	+	ENSBTAG00000053637	NA	protein_coding
918	14	486046	1.02e-08	14	523820	525625	1806	+	ENSBTAG00000053637	NA	protein_coding
919	14	494432	6.64e-10	14	523820	525625	1806	+	ENSBTAG00000053637	NA	protein_coding
920	14	495373	8.25e-09	14	523820	525625	1806	+	ENSBTAG00000053637	NA	protein_coding
921	14	498140	9.62e-11	14	523820	525625	1806	+	ENSBTAG00000053637	NA	protein_coding
922	14	503881	8.24e-08	14	523820	525625	1806	+	ENSBTAG00000053637	NA	protein_coding
923	14	505602	1.26e-07	14	523820	525625	1806	+	ENSBTAG00000053637	NA	protein_coding
924	14	509639	5.06e-09	14	523820	525625	1806	+	ENSBTAG00000053637	NA	protein_coding
925	14	510039	1.5e-09	14	523820	525625	1806	+	ENSBTAG00000053637	NA	protein_coding
926	14	513203	1.72e-83	14	523820	525625	1806	+	ENSBTAG00000053637	NA	protein_coding
927	14	513213	2.45e-09	14	523820	525625	1806	+	ENSBTAG00000053637	NA	protein_coding
928	14	513868	5.56e-43	14	523820	525625	1806	+	ENSBTAG00000053637	NA	protein_coding
929	14	515154	1.01e-08	14	523820	525625	1806	+	ENSBTAG00000053637	NA	protein_coding
930	14	515975	3.15e-08	14	523820	525625	1806	+	ENSBTAG00000053637	NA	protein_coding
931	14	516299	2.4e-40	14	523820	525625	1806	+	ENSBTAG00000053637	NA	protein_coding
932	14	519606	2.26e-07	14	523820	525625	1806	+	ENSBTAG00000053637	NA	protein_coding
933	14	522000	6.47e-60	14	523820	525625	1806	+	ENSBTAG00000053637	NA	protein_coding
934	14	522635	1.21e-63	14	523820	525625	1806	+	ENSBTAG00000053637	NA	protein_coding
935	14	526806	3.9e-60	14	523820	525625	1806	+	ENSBTAG00000053637	NA	protein_coding
936	14	527204	2.08e-56	14	523820	525625	1806	+	ENSBTAG00000053637	NA	protein_coding
937	14	527254	4.7e-62	14	523820	525625	1806	+	ENSBTAG00000053637	NA	protein_coding
938	14	528726	1.19e-60	14	523820	525625	1806	+	ENSBTAG00000053637	NA	protein_coding
939	14	530899	5.23e-59	14	523820	525625	1806	+	ENSBTAG00000053637	NA	protein_coding
940	14	540844	1.27e-41	14	523820	525625	1806	+	ENSBTAG00000053637	NA	protein_coding
941	14	579239	2.88e-43	14	523820	525625	1806	+	ENSBTAG00000053637	NA	protein_coding
942	14	607820	4.8e-43	14	523820	525625	1806	+	ENSBTAG00000053637	NA	protein_coding
943	14	615082	6.46e-40	14	523820	525625	1806	+	ENSBTAG00000053637	NA	protein_coding
944	14	443704	4.76e-139	14	533918	538406	4489	+	ENSBTAG00000046026	SLC39A4	protein_coding
945	14	463336	2.31e-201	14	533918	538406	4489	+	ENSBTAG00000046026	SLC39A4	protein_coding
946	14	465742	2.82E-317	14	533918	538406	4489	+	ENSBTAG00000046026	SLC39A4	protein_coding
947	14	466119	2.83e-07	14	533918	538406	4489	+	ENSBTAG00000046026	SLC39A4	protein_coding
948	14	471020	1.74e-08	14	533918	538406	4489	+	ENSBTAG00000046026	SLC39A4	protein_coding
949	14	486046	1.02e-08	14	533918	538406	4489	+	ENSBTAG00000046026	SLC39A4	protein_coding
950	14	494432	6.64e-10	14	533918	538406	4489	+	ENSBTAG00000046026	SLC39A4	protein_coding
951	14	495373	8.25e-09	14	533918	538406	4489	+	ENSBTAG00000046026	SLC39A4	protein_coding
952	14	498140	9.62e-11	14	533918	538406	4489	+	ENSBTAG00000046026	SLC39A4	protein_coding
953	14	503881	8.24e-08	14	533918	538406	4489	+	ENSBTAG00000046026	SLC39A4	protein_coding
954	14	505602	1.26e-07	14	533918	538406	4489	+	ENSBTAG00000046026	SLC39A4	protein_coding
955	14	509639	5.06e-09	14	533918	538406	4489	+	ENSBTAG00000046026	SLC39A4	protein_coding
956	14	510039	1.5e-09	14	533918	538406	4489	+	ENSBTAG00000046026	SLC39A4	protein_coding
957	14	513203	1.72e-83	14	533918	538406	4489	+	ENSBTAG00000046026	SLC39A4	protein_coding
958	14	513213	2.45e-09	14	533918	538406	4489	+	ENSBTAG00000046026	SLC39A4	protein_coding
959	14	513868	5.56e-43	14	533918	538406	4489	+	ENSBTAG00000046026	SLC39A4	protein_coding
960	14	515154	1.01e-08	14	533918	538406	4489	+	ENSBTAG00000046026	SLC39A4	protein_coding
961	14	515975	3.15e-08	14	533918	538406	4489	+	ENSBTAG00000046026	SLC39A4	protein_coding
962	14	516299	2.4e-40	14	533918	538406	4489	+	ENSBTAG00000046026	SLC39A4	protein_coding
963	14	519606	2.26e-07	14	533918	538406	4489	+	ENSBTAG00000046026	SLC39A4	protein_coding
964	14	522000	6.47e-60	14	533918	538406	4489	+	ENSBTAG00000046026	SLC39A4	protein_coding
965	14	522635	1.21e-63	14	533918	538406	4489	+	ENSBTAG00000046026	SLC39A4	protein_coding
966	14	526806	3.9e-60	14	533918	538406	4489	+	ENSBTAG00000046026	SLC39A4	protein_coding
967	14	527204	2.08e-56	14	533918	538406	4489	+	ENSBTAG00000046026	SLC39A4	protein_coding
968	14	527254	4.7e-62	14	533918	538406	4489	+	ENSBTAG00000046026	SLC39A4	protein_coding
969	14	528726	1.19e-60	14	533918	538406	4489	+	ENSBTAG00000046026	SLC39A4	protein_coding
970	14	530899	5.23e-59	14	533918	538406	4489	+	ENSBTAG00000046026	SLC39A4	protein_coding
971	14	540844	1.27e-41	14	533918	538406	4489	+	ENSBTAG00000046026	SLC39A4	protein_coding
972	14	579239	2.88e-43	14	533918	538406	4489	+	ENSBTAG00000046026	SLC39A4	protein_coding
973	14	607820	4.8e-43	14	533918	538406	4489	+	ENSBTAG00000046026	SLC39A4	protein_coding
974	14	615082	6.46e-40	14	533918	538406	4489	+	ENSBTAG00000046026	SLC39A4	protein_coding
975	14	630235	6.03e-45	14	533918	538406	4489	+	ENSBTAG00000046026	SLC39A4	protein_coding
976	14	443704	4.76e-139	14	542386	556837	14452	+	ENSBTAG00000008355	CPSF1	protein_coding
977	14	463336	2.31e-201	14	542386	556837	14452	+	ENSBTAG00000008355	CPSF1	protein_coding
978	14	465742	2.82E-317	14	542386	556837	14452	+	ENSBTAG00000008355	CPSF1	protein_coding
979	14	466119	2.83e-07	14	542386	556837	14452	+	ENSBTAG00000008355	CPSF1	protein_coding
980	14	471020	1.74e-08	14	542386	556837	14452	+	ENSBTAG00000008355	CPSF1	protein_coding
981	14	486046	1.02e-08	14	542386	556837	14452	+	ENSBTAG00000008355	CPSF1	protein_coding
982	14	494432	6.64e-10	14	542386	556837	14452	+	ENSBTAG00000008355	CPSF1	protein_coding
983	14	495373	8.25e-09	14	542386	556837	14452	+	ENSBTAG00000008355	CPSF1	protein_coding
984	14	498140	9.62e-11	14	542386	556837	14452	+	ENSBTAG00000008355	CPSF1	protein_coding
985	14	503881	8.24e-08	14	542386	556837	14452	+	ENSBTAG00000008355	CPSF1	protein_coding
986	14	505602	1.26e-07	14	542386	556837	14452	+	ENSBTAG00000008355	CPSF1	protein_coding
987	14	509639	5.06e-09	14	542386	556837	14452	+	ENSBTAG00000008355	CPSF1	protein_coding
988	14	510039	1.5e-09	14	542386	556837	14452	+	ENSBTAG00000008355	CPSF1	protein_coding
989	14	513203	1.72e-83	14	542386	556837	14452	+	ENSBTAG00000008355	CPSF1	protein_coding
990	14	513213	2.45e-09	14	542386	556837	14452	+	ENSBTAG00000008355	CPSF1	protein_coding
991	14	513868	5.56e-43	14	542386	556837	14452	+	ENSBTAG00000008355	CPSF1	protein_coding
992	14	515154	1.01e-08	14	542386	556837	14452	+	ENSBTAG00000008355	CPSF1	protein_coding
993	14	515975	3.15e-08	14	542386	556837	14452	+	ENSBTAG00000008355	CPSF1	protein_coding
994	14	516299	2.4e-40	14	542386	556837	14452	+	ENSBTAG00000008355	CPSF1	protein_coding
995	14	519606	2.26e-07	14	542386	556837	14452	+	ENSBTAG00000008355	CPSF1	protein_coding
996	14	522000	6.47e-60	14	542386	556837	14452	+	ENSBTAG00000008355	CPSF1	protein_coding
997	14	522635	1.21e-63	14	542386	556837	14452	+	ENSBTAG00000008355	CPSF1	protein_coding
998	14	526806	3.9e-60	14	542386	556837	14452	+	ENSBTAG00000008355	CPSF1	protein_coding
999	14	527204	2.08e-56	14	542386	556837	14452	+	ENSBTAG00000008355	CPSF1	protein_coding
1000	14	527254	4.7e-62	14	542386	556837	14452	+	ENSBTAG00000008355	CPSF1	protein_coding
1001	14	528726	1.19e-60	14	542386	556837	14452	+	ENSBTAG00000008355	CPSF1	protein_coding
1002	14	530899	5.23e-59	14	542386	556837	14452	+	ENSBTAG00000008355	CPSF1	protein_coding
1003	14	540844	1.27e-41	14	542386	556837	14452	+	ENSBTAG00000008355	CPSF1	protein_coding
1004	14	579239	2.88e-43	14	542386	556837	14452	+	ENSBTAG00000008355	CPSF1	protein_coding
1005	14	607820	4.8e-43	14	542386	556837	14452	+	ENSBTAG00000008355	CPSF1	protein_coding
1006	14	615082	6.46e-40	14	542386	556837	14452	+	ENSBTAG00000008355	CPSF1	protein_coding
1007	14	630235	6.03e-45	14	542386	556837	14452	+	ENSBTAG00000008355	CPSF1	protein_coding
1008	14	463336	2.31e-201	14	556020	570498	14479	-	ENSBTAG00000011064	ADCK5	protein_coding
1009	14	465742	2.82E-317	14	556020	570498	14479	-	ENSBTAG00000011064	ADCK5	protein_coding
1010	14	466119	2.83e-07	14	556020	570498	14479	-	ENSBTAG00000011064	ADCK5	protein_coding
1011	14	471020	1.74e-08	14	556020	570498	14479	-	ENSBTAG00000011064	ADCK5	protein_coding
1012	14	486046	1.02e-08	14	556020	570498	14479	-	ENSBTAG00000011064	ADCK5	protein_coding
1013	14	494432	6.64e-10	14	556020	570498	14479	-	ENSBTAG00000011064	ADCK5	protein_coding
1014	14	495373	8.25e-09	14	556020	570498	14479	-	ENSBTAG00000011064	ADCK5	protein_coding
1015	14	498140	9.62e-11	14	556020	570498	14479	-	ENSBTAG00000011064	ADCK5	protein_coding
1016	14	503881	8.24e-08	14	556020	570498	14479	-	ENSBTAG00000011064	ADCK5	protein_coding
1017	14	505602	1.26e-07	14	556020	570498	14479	-	ENSBTAG00000011064	ADCK5	protein_coding
1018	14	509639	5.06e-09	14	556020	570498	14479	-	ENSBTAG00000011064	ADCK5	protein_coding
1019	14	510039	1.5e-09	14	556020	570498	14479	-	ENSBTAG00000011064	ADCK5	protein_coding
1020	14	513203	1.72e-83	14	556020	570498	14479	-	ENSBTAG00000011064	ADCK5	protein_coding
1021	14	513213	2.45e-09	14	556020	570498	14479	-	ENSBTAG00000011064	ADCK5	protein_coding
1022	14	513868	5.56e-43	14	556020	570498	14479	-	ENSBTAG00000011064	ADCK5	protein_coding
1023	14	515154	1.01e-08	14	556020	570498	14479	-	ENSBTAG00000011064	ADCK5	protein_coding
1024	14	515975	3.15e-08	14	556020	570498	14479	-	ENSBTAG00000011064	ADCK5	protein_coding
1025	14	516299	2.4e-40	14	556020	570498	14479	-	ENSBTAG00000011064	ADCK5	protein_coding
1026	14	519606	2.26e-07	14	556020	570498	14479	-	ENSBTAG00000011064	ADCK5	protein_coding
1027	14	522000	6.47e-60	14	556020	570498	14479	-	ENSBTAG00000011064	ADCK5	protein_coding
1028	14	522635	1.21e-63	14	556020	570498	14479	-	ENSBTAG00000011064	ADCK5	protein_coding
1029	14	526806	3.9e-60	14	556020	570498	14479	-	ENSBTAG00000011064	ADCK5	protein_coding
1030	14	527204	2.08e-56	14	556020	570498	14479	-	ENSBTAG00000011064	ADCK5	protein_coding
1031	14	527254	4.7e-62	14	556020	570498	14479	-	ENSBTAG00000011064	ADCK5	protein_coding
1032	14	528726	1.19e-60	14	556020	570498	14479	-	ENSBTAG00000011064	ADCK5	protein_coding
1033	14	530899	5.23e-59	14	556020	570498	14479	-	ENSBTAG00000011064	ADCK5	protein_coding
1034	14	540844	1.27e-41	14	556020	570498	14479	-	ENSBTAG00000011064	ADCK5	protein_coding
1035	14	579239	2.88e-43	14	556020	570498	14479	-	ENSBTAG00000011064	ADCK5	protein_coding
1036	14	607820	4.8e-43	14	556020	570498	14479	-	ENSBTAG00000011064	ADCK5	protein_coding
1037	14	615082	6.46e-40	14	556020	570498	14479	-	ENSBTAG00000011064	ADCK5	protein_coding
1038	14	630235	6.03e-45	14	556020	570498	14479	-	ENSBTAG00000011064	ADCK5	protein_coding
1039	14	486046	1.02e-08	14	578057	580805	2749	-	ENSBTAG00000000857	SLC52A2	protein_coding
1040	14	494432	6.64e-10	14	578057	580805	2749	-	ENSBTAG00000000857	SLC52A2	protein_coding
1041	14	495373	8.25e-09	14	578057	580805	2749	-	ENSBTAG00000000857	SLC52A2	protein_coding
1042	14	498140	9.62e-11	14	578057	580805	2749	-	ENSBTAG00000000857	SLC52A2	protein_coding
1043	14	503881	8.24e-08	14	578057	580805	2749	-	ENSBTAG00000000857	SLC52A2	protein_coding
1044	14	505602	1.26e-07	14	578057	580805	2749	-	ENSBTAG00000000857	SLC52A2	protein_coding
1045	14	509639	5.06e-09	14	578057	580805	2749	-	ENSBTAG00000000857	SLC52A2	protein_coding
1046	14	510039	1.5e-09	14	578057	580805	2749	-	ENSBTAG00000000857	SLC52A2	protein_coding
1047	14	513203	1.72e-83	14	578057	580805	2749	-	ENSBTAG00000000857	SLC52A2	protein_coding
1048	14	513213	2.45e-09	14	578057	580805	2749	-	ENSBTAG00000000857	SLC52A2	protein_coding
1049	14	513868	5.56e-43	14	578057	580805	2749	-	ENSBTAG00000000857	SLC52A2	protein_coding
1050	14	515154	1.01e-08	14	578057	580805	2749	-	ENSBTAG00000000857	SLC52A2	protein_coding
1051	14	515975	3.15e-08	14	578057	580805	2749	-	ENSBTAG00000000857	SLC52A2	protein_coding
1052	14	516299	2.4e-40	14	578057	580805	2749	-	ENSBTAG00000000857	SLC52A2	protein_coding
1053	14	519606	2.26e-07	14	578057	580805	2749	-	ENSBTAG00000000857	SLC52A2	protein_coding
1054	14	522000	6.47e-60	14	578057	580805	2749	-	ENSBTAG00000000857	SLC52A2	protein_coding
1055	14	522635	1.21e-63	14	578057	580805	2749	-	ENSBTAG00000000857	SLC52A2	protein_coding
1056	14	526806	3.9e-60	14	578057	580805	2749	-	ENSBTAG00000000857	SLC52A2	protein_coding
1057	14	527204	2.08e-56	14	578057	580805	2749	-	ENSBTAG00000000857	SLC52A2	protein_coding
1058	14	527254	4.7e-62	14	578057	580805	2749	-	ENSBTAG00000000857	SLC52A2	protein_coding
1059	14	528726	1.19e-60	14	578057	580805	2749	-	ENSBTAG00000000857	SLC52A2	protein_coding
1060	14	530899	5.23e-59	14	578057	580805	2749	-	ENSBTAG00000000857	SLC52A2	protein_coding
1061	14	540844	1.27e-41	14	578057	580805	2749	-	ENSBTAG00000000857	SLC52A2	protein_coding
1062	14	579239	2.88e-43	14	578057	580805	2749	-	ENSBTAG00000000857	SLC52A2	protein_coding
1063	14	607820	4.8e-43	14	578057	580805	2749	-	ENSBTAG00000000857	SLC52A2	protein_coding
1064	14	615082	6.46e-40	14	578057	580805	2749	-	ENSBTAG00000000857	SLC52A2	protein_coding
1065	14	630235	6.03e-45	14	578057	580805	2749	-	ENSBTAG00000000857	SLC52A2	protein_coding
1066	14	486046	1.02e-08	14	580951	583957	3007	+	ENSBTAG00000000856	FBXL6	protein_coding
1067	14	494432	6.64e-10	14	580951	583957	3007	+	ENSBTAG00000000856	FBXL6	protein_coding
1068	14	495373	8.25e-09	14	580951	583957	3007	+	ENSBTAG00000000856	FBXL6	protein_coding
1069	14	498140	9.62e-11	14	580951	583957	3007	+	ENSBTAG00000000856	FBXL6	protein_coding
1070	14	503881	8.24e-08	14	580951	583957	3007	+	ENSBTAG00000000856	FBXL6	protein_coding
1071	14	505602	1.26e-07	14	580951	583957	3007	+	ENSBTAG00000000856	FBXL6	protein_coding
1072	14	509639	5.06e-09	14	580951	583957	3007	+	ENSBTAG00000000856	FBXL6	protein_coding
1073	14	510039	1.5e-09	14	580951	583957	3007	+	ENSBTAG00000000856	FBXL6	protein_coding
1074	14	513203	1.72e-83	14	580951	583957	3007	+	ENSBTAG00000000856	FBXL6	protein_coding
1075	14	513213	2.45e-09	14	580951	583957	3007	+	ENSBTAG00000000856	FBXL6	protein_coding
1076	14	513868	5.56e-43	14	580951	583957	3007	+	ENSBTAG00000000856	FBXL6	protein_coding
1077	14	515154	1.01e-08	14	580951	583957	3007	+	ENSBTAG00000000856	FBXL6	protein_coding
1078	14	515975	3.15e-08	14	580951	583957	3007	+	ENSBTAG00000000856	FBXL6	protein_coding
1079	14	516299	2.4e-40	14	580951	583957	3007	+	ENSBTAG00000000856	FBXL6	protein_coding
1080	14	519606	2.26e-07	14	580951	583957	3007	+	ENSBTAG00000000856	FBXL6	protein_coding
1081	14	522000	6.47e-60	14	580951	583957	3007	+	ENSBTAG00000000856	FBXL6	protein_coding
1082	14	522635	1.21e-63	14	580951	583957	3007	+	ENSBTAG00000000856	FBXL6	protein_coding
1083	14	526806	3.9e-60	14	580951	583957	3007	+	ENSBTAG00000000856	FBXL6	protein_coding
1084	14	527204	2.08e-56	14	580951	583957	3007	+	ENSBTAG00000000856	FBXL6	protein_coding
1085	14	527254	4.7e-62	14	580951	583957	3007	+	ENSBTAG00000000856	FBXL6	protein_coding
1086	14	528726	1.19e-60	14	580951	583957	3007	+	ENSBTAG00000000856	FBXL6	protein_coding
1087	14	530899	5.23e-59	14	580951	583957	3007	+	ENSBTAG00000000856	FBXL6	protein_coding
1088	14	540844	1.27e-41	14	580951	583957	3007	+	ENSBTAG00000000856	FBXL6	protein_coding
1089	14	579239	2.88e-43	14	580951	583957	3007	+	ENSBTAG00000000856	FBXL6	protein_coding
1090	14	607820	4.8e-43	14	580951	583957	3007	+	ENSBTAG00000000856	FBXL6	protein_coding
1091	14	615082	6.46e-40	14	580951	583957	3007	+	ENSBTAG00000000856	FBXL6	protein_coding
1092	14	630235	6.03e-45	14	580951	583957	3007	+	ENSBTAG00000000856	FBXL6	protein_coding
1093	14	486046	1.02e-08	14	584956	586597	1642	+	ENSBTAG00000035158	TMEM249	protein_coding
1094	14	494432	6.64e-10	14	584956	586597	1642	+	ENSBTAG00000035158	TMEM249	protein_coding
1095	14	495373	8.25e-09	14	584956	586597	1642	+	ENSBTAG00000035158	TMEM249	protein_coding
1096	14	498140	9.62e-11	14	584956	586597	1642	+	ENSBTAG00000035158	TMEM249	protein_coding
1097	14	503881	8.24e-08	14	584956	586597	1642	+	ENSBTAG00000035158	TMEM249	protein_coding
1098	14	505602	1.26e-07	14	584956	586597	1642	+	ENSBTAG00000035158	TMEM249	protein_coding
1099	14	509639	5.06e-09	14	584956	586597	1642	+	ENSBTAG00000035158	TMEM249	protein_coding
1100	14	510039	1.5e-09	14	584956	586597	1642	+	ENSBTAG00000035158	TMEM249	protein_coding
1101	14	513203	1.72e-83	14	584956	586597	1642	+	ENSBTAG00000035158	TMEM249	protein_coding
1102	14	513213	2.45e-09	14	584956	586597	1642	+	ENSBTAG00000035158	TMEM249	protein_coding
1103	14	513868	5.56e-43	14	584956	586597	1642	+	ENSBTAG00000035158	TMEM249	protein_coding
1104	14	515154	1.01e-08	14	584956	586597	1642	+	ENSBTAG00000035158	TMEM249	protein_coding
1105	14	515975	3.15e-08	14	584956	586597	1642	+	ENSBTAG00000035158	TMEM249	protein_coding
1106	14	516299	2.4e-40	14	584956	586597	1642	+	ENSBTAG00000035158	TMEM249	protein_coding
1107	14	519606	2.26e-07	14	584956	586597	1642	+	ENSBTAG00000035158	TMEM249	protein_coding
1108	14	522000	6.47e-60	14	584956	586597	1642	+	ENSBTAG00000035158	TMEM249	protein_coding
1109	14	522635	1.21e-63	14	584956	586597	1642	+	ENSBTAG00000035158	TMEM249	protein_coding
1110	14	526806	3.9e-60	14	584956	586597	1642	+	ENSBTAG00000035158	TMEM249	protein_coding
1111	14	527204	2.08e-56	14	584956	586597	1642	+	ENSBTAG00000035158	TMEM249	protein_coding
1112	14	527254	4.7e-62	14	584956	586597	1642	+	ENSBTAG00000035158	TMEM249	protein_coding
1113	14	528726	1.19e-60	14	584956	586597	1642	+	ENSBTAG00000035158	TMEM249	protein_coding
1114	14	530899	5.23e-59	14	584956	586597	1642	+	ENSBTAG00000035158	TMEM249	protein_coding
1115	14	540844	1.27e-41	14	584956	586597	1642	+	ENSBTAG00000035158	TMEM249	protein_coding
1116	14	579239	2.88e-43	14	584956	586597	1642	+	ENSBTAG00000035158	TMEM249	protein_coding
1117	14	607820	4.8e-43	14	584956	586597	1642	+	ENSBTAG00000035158	TMEM249	protein_coding
1118	14	615082	6.46e-40	14	584956	586597	1642	+	ENSBTAG00000035158	TMEM249	protein_coding
1119	14	630235	6.03e-45	14	584956	586597	1642	+	ENSBTAG00000035158	TMEM249	protein_coding
1120	14	495373	8.25e-09	14	594540	600190	5651	+	ENSBTAG00000050112	SCRT1	protein_coding
1121	14	498140	9.62e-11	14	594540	600190	5651	+	ENSBTAG00000050112	SCRT1	protein_coding
1122	14	503881	8.24e-08	14	594540	600190	5651	+	ENSBTAG00000050112	SCRT1	protein_coding
1123	14	505602	1.26e-07	14	594540	600190	5651	+	ENSBTAG00000050112	SCRT1	protein_coding
1124	14	509639	5.06e-09	14	594540	600190	5651	+	ENSBTAG00000050112	SCRT1	protein_coding
1125	14	510039	1.5e-09	14	594540	600190	5651	+	ENSBTAG00000050112	SCRT1	protein_coding
1126	14	513203	1.72e-83	14	594540	600190	5651	+	ENSBTAG00000050112	SCRT1	protein_coding
1127	14	513213	2.45e-09	14	594540	600190	5651	+	ENSBTAG00000050112	SCRT1	protein_coding
1128	14	513868	5.56e-43	14	594540	600190	5651	+	ENSBTAG00000050112	SCRT1	protein_coding
1129	14	515154	1.01e-08	14	594540	600190	5651	+	ENSBTAG00000050112	SCRT1	protein_coding
1130	14	515975	3.15e-08	14	594540	600190	5651	+	ENSBTAG00000050112	SCRT1	protein_coding
1131	14	516299	2.4e-40	14	594540	600190	5651	+	ENSBTAG00000050112	SCRT1	protein_coding
1132	14	519606	2.26e-07	14	594540	600190	5651	+	ENSBTAG00000050112	SCRT1	protein_coding
1133	14	522000	6.47e-60	14	594540	600190	5651	+	ENSBTAG00000050112	SCRT1	protein_coding
1134	14	522635	1.21e-63	14	594540	600190	5651	+	ENSBTAG00000050112	SCRT1	protein_coding
1135	14	526806	3.9e-60	14	594540	600190	5651	+	ENSBTAG00000050112	SCRT1	protein_coding
1136	14	527204	2.08e-56	14	594540	600190	5651	+	ENSBTAG00000050112	SCRT1	protein_coding
1137	14	527254	4.7e-62	14	594540	600190	5651	+	ENSBTAG00000050112	SCRT1	protein_coding
1138	14	528726	1.19e-60	14	594540	600190	5651	+	ENSBTAG00000050112	SCRT1	protein_coding
1139	14	530899	5.23e-59	14	594540	600190	5651	+	ENSBTAG00000050112	SCRT1	protein_coding
1140	14	540844	1.27e-41	14	594540	600190	5651	+	ENSBTAG00000050112	SCRT1	protein_coding
1141	14	579239	2.88e-43	14	594540	600190	5651	+	ENSBTAG00000050112	SCRT1	protein_coding
1142	14	607820	4.8e-43	14	594540	600190	5651	+	ENSBTAG00000050112	SCRT1	protein_coding
1143	14	615082	6.46e-40	14	594540	600190	5651	+	ENSBTAG00000050112	SCRT1	protein_coding
1144	14	630235	6.03e-45	14	594540	600190	5651	+	ENSBTAG00000050112	SCRT1	protein_coding
1145	14	503881	8.24e-08	14	603813	612791	8979	+	ENSBTAG00000026356	DGAT1	protein_coding
1146	14	505602	1.26e-07	14	603813	612791	8979	+	ENSBTAG00000026356	DGAT1	protein_coding
1147	14	509639	5.06e-09	14	603813	612791	8979	+	ENSBTAG00000026356	DGAT1	protein_coding
1148	14	510039	1.5e-09	14	603813	612791	8979	+	ENSBTAG00000026356	DGAT1	protein_coding
1149	14	513203	1.72e-83	14	603813	612791	8979	+	ENSBTAG00000026356	DGAT1	protein_coding
1150	14	513213	2.45e-09	14	603813	612791	8979	+	ENSBTAG00000026356	DGAT1	protein_coding
1151	14	513868	5.56e-43	14	603813	612791	8979	+	ENSBTAG00000026356	DGAT1	protein_coding
1152	14	515154	1.01e-08	14	603813	612791	8979	+	ENSBTAG00000026356	DGAT1	protein_coding
1153	14	515975	3.15e-08	14	603813	612791	8979	+	ENSBTAG00000026356	DGAT1	protein_coding
1154	14	516299	2.4e-40	14	603813	612791	8979	+	ENSBTAG00000026356	DGAT1	protein_coding
1155	14	519606	2.26e-07	14	603813	612791	8979	+	ENSBTAG00000026356	DGAT1	protein_coding
1156	14	522000	6.47e-60	14	603813	612791	8979	+	ENSBTAG00000026356	DGAT1	protein_coding
1157	14	522635	1.21e-63	14	603813	612791	8979	+	ENSBTAG00000026356	DGAT1	protein_coding
1158	14	526806	3.9e-60	14	603813	612791	8979	+	ENSBTAG00000026356	DGAT1	protein_coding
1159	14	527204	2.08e-56	14	603813	612791	8979	+	ENSBTAG00000026356	DGAT1	protein_coding
1160	14	527254	4.7e-62	14	603813	612791	8979	+	ENSBTAG00000026356	DGAT1	protein_coding
1161	14	528726	1.19e-60	14	603813	612791	8979	+	ENSBTAG00000026356	DGAT1	protein_coding
1162	14	530899	5.23e-59	14	603813	612791	8979	+	ENSBTAG00000026356	DGAT1	protein_coding
1163	14	540844	1.27e-41	14	603813	612791	8979	+	ENSBTAG00000026356	DGAT1	protein_coding
1164	14	579239	2.88e-43	14	603813	612791	8979	+	ENSBTAG00000026356	DGAT1	protein_coding
1165	14	607820	4.8e-43	14	603813	612791	8979	+	ENSBTAG00000026356	DGAT1	protein_coding
1166	14	615082	6.46e-40	14	603813	612791	8979	+	ENSBTAG00000026356	DGAT1	protein_coding
1167	14	630235	6.03e-45	14	603813	612791	8979	+	ENSBTAG00000026356	DGAT1	protein_coding
1168	14	707908	1.58e-38	14	603813	612791	8979	+	ENSBTAG00000026356	DGAT1	protein_coding
1169	14	708522	1.78e-47	14	603813	612791	8979	+	ENSBTAG00000026356	DGAT1	protein_coding
1170	14	708828	6.91e-08	14	603813	612791	8979	+	ENSBTAG00000026356	DGAT1	protein_coding
1171	14	513868	5.56e-43	14	613328	634349	21022	-	ENSBTAG00000020751	HSF1	protein_coding
1172	14	515154	1.01e-08	14	613328	634349	21022	-	ENSBTAG00000020751	HSF1	protein_coding
1173	14	515975	3.15e-08	14	613328	634349	21022	-	ENSBTAG00000020751	HSF1	protein_coding
1174	14	516299	2.4e-40	14	613328	634349	21022	-	ENSBTAG00000020751	HSF1	protein_coding
1175	14	519606	2.26e-07	14	613328	634349	21022	-	ENSBTAG00000020751	HSF1	protein_coding
1176	14	522000	6.47e-60	14	613328	634349	21022	-	ENSBTAG00000020751	HSF1	protein_coding
1177	14	522635	1.21e-63	14	613328	634349	21022	-	ENSBTAG00000020751	HSF1	protein_coding
1178	14	526806	3.9e-60	14	613328	634349	21022	-	ENSBTAG00000020751	HSF1	protein_coding
1179	14	527204	2.08e-56	14	613328	634349	21022	-	ENSBTAG00000020751	HSF1	protein_coding
1180	14	527254	4.7e-62	14	613328	634349	21022	-	ENSBTAG00000020751	HSF1	protein_coding
1181	14	528726	1.19e-60	14	613328	634349	21022	-	ENSBTAG00000020751	HSF1	protein_coding
1182	14	530899	5.23e-59	14	613328	634349	21022	-	ENSBTAG00000020751	HSF1	protein_coding
1183	14	540844	1.27e-41	14	613328	634349	21022	-	ENSBTAG00000020751	HSF1	protein_coding
1184	14	579239	2.88e-43	14	613328	634349	21022	-	ENSBTAG00000020751	HSF1	protein_coding
1185	14	607820	4.8e-43	14	613328	634349	21022	-	ENSBTAG00000020751	HSF1	protein_coding
1186	14	615082	6.46e-40	14	613328	634349	21022	-	ENSBTAG00000020751	HSF1	protein_coding
1187	14	630235	6.03e-45	14	613328	634349	21022	-	ENSBTAG00000020751	HSF1	protein_coding
1188	14	707908	1.58e-38	14	613328	634349	21022	-	ENSBTAG00000020751	HSF1	protein_coding
1189	14	708522	1.78e-47	14	613328	634349	21022	-	ENSBTAG00000020751	HSF1	protein_coding
1190	14	708828	6.91e-08	14	613328	634349	21022	-	ENSBTAG00000020751	HSF1	protein_coding
1191	14	719634	7.21e-50	14	613328	634349	21022	-	ENSBTAG00000020751	HSF1	protein_coding
1192	14	726217	1.87e-27	14	613328	634349	21022	-	ENSBTAG00000020751	HSF1	protein_coding
1193	14	730854	4.15e-84	14	613328	634349	21022	-	ENSBTAG00000020751	HSF1	protein_coding
1194	14	540844	1.27e-41	14	634453	652447	17995	+	ENSBTAG00000009811	BOP1	protein_coding
1195	14	579239	2.88e-43	14	634453	652447	17995	+	ENSBTAG00000009811	BOP1	protein_coding
1196	14	607820	4.8e-43	14	634453	652447	17995	+	ENSBTAG00000009811	BOP1	protein_coding
1197	14	615082	6.46e-40	14	634453	652447	17995	+	ENSBTAG00000009811	BOP1	protein_coding
1198	14	630235	6.03e-45	14	634453	652447	17995	+	ENSBTAG00000009811	BOP1	protein_coding
1199	14	707908	1.58e-38	14	634453	652447	17995	+	ENSBTAG00000009811	BOP1	protein_coding
1200	14	708522	1.78e-47	14	634453	652447	17995	+	ENSBTAG00000009811	BOP1	protein_coding
1201	14	708828	6.91e-08	14	634453	652447	17995	+	ENSBTAG00000009811	BOP1	protein_coding
1202	14	719634	7.21e-50	14	634453	652447	17995	+	ENSBTAG00000009811	BOP1	protein_coding
1203	14	726217	1.87e-27	14	634453	652447	17995	+	ENSBTAG00000009811	BOP1	protein_coding
1204	14	730854	4.15e-84	14	634453	652447	17995	+	ENSBTAG00000009811	BOP1	protein_coding
1205	14	736431	1.14e-71	14	634453	652447	17995	+	ENSBTAG00000009811	BOP1	protein_coding
1206	14	738019	1.45e-74	14	634453	652447	17995	+	ENSBTAG00000009811	BOP1	protein_coding
1207	14	744283	8.15e-69	14	634453	652447	17995	+	ENSBTAG00000009811	BOP1	protein_coding
1208	14	747717	2e-74	14	634453	652447	17995	+	ENSBTAG00000009811	BOP1	protein_coding
1209	14	751534	6.89e-74	14	634453	652447	17995	+	ENSBTAG00000009811	BOP1	protein_coding
1210	14	579239	2.88e-43	14	646600	648020	1421	-	ENSBTAG00000009816	SCX	protein_coding
1211	14	607820	4.8e-43	14	646600	648020	1421	-	ENSBTAG00000009816	SCX	protein_coding
1212	14	615082	6.46e-40	14	646600	648020	1421	-	ENSBTAG00000009816	SCX	protein_coding
1213	14	630235	6.03e-45	14	646600	648020	1421	-	ENSBTAG00000009816	SCX	protein_coding
1214	14	707908	1.58e-38	14	646600	648020	1421	-	ENSBTAG00000009816	SCX	protein_coding
1215	14	708522	1.78e-47	14	646600	648020	1421	-	ENSBTAG00000009816	SCX	protein_coding
1216	14	708828	6.91e-08	14	646600	648020	1421	-	ENSBTAG00000009816	SCX	protein_coding
1217	14	719634	7.21e-50	14	646600	648020	1421	-	ENSBTAG00000009816	SCX	protein_coding
1218	14	726217	1.87e-27	14	646600	648020	1421	-	ENSBTAG00000009816	SCX	protein_coding
1219	14	730854	4.15e-84	14	646600	648020	1421	-	ENSBTAG00000009816	SCX	protein_coding
1220	14	736431	1.14e-71	14	646600	648020	1421	-	ENSBTAG00000009816	SCX	protein_coding
1221	14	738019	1.45e-74	14	646600	648020	1421	-	ENSBTAG00000009816	SCX	protein_coding
1222	14	744283	8.15e-69	14	646600	648020	1421	-	ENSBTAG00000009816	SCX	protein_coding
1223	14	747717	2e-74	14	646600	648020	1421	-	ENSBTAG00000009816	SCX	protein_coding
1224	14	579239	2.88e-43	14	652785	702430	49646	-	ENSBTAG00000014458	MROH1	protein_coding
1225	14	607820	4.8e-43	14	652785	702430	49646	-	ENSBTAG00000014458	MROH1	protein_coding
1226	14	615082	6.46e-40	14	652785	702430	49646	-	ENSBTAG00000014458	MROH1	protein_coding
1227	14	630235	6.03e-45	14	652785	702430	49646	-	ENSBTAG00000014458	MROH1	protein_coding
1228	14	707908	1.58e-38	14	652785	702430	49646	-	ENSBTAG00000014458	MROH1	protein_coding
1229	14	708522	1.78e-47	14	652785	702430	49646	-	ENSBTAG00000014458	MROH1	protein_coding
1230	14	708828	6.91e-08	14	652785	702430	49646	-	ENSBTAG00000014458	MROH1	protein_coding
1231	14	719634	7.21e-50	14	652785	702430	49646	-	ENSBTAG00000014458	MROH1	protein_coding
1232	14	726217	1.87e-27	14	652785	702430	49646	-	ENSBTAG00000014458	MROH1	protein_coding
1233	14	730854	4.15e-84	14	652785	702430	49646	-	ENSBTAG00000014458	MROH1	protein_coding
1234	14	736431	1.14e-71	14	652785	702430	49646	-	ENSBTAG00000014458	MROH1	protein_coding
1235	14	738019	1.45e-74	14	652785	702430	49646	-	ENSBTAG00000014458	MROH1	protein_coding
1236	14	744283	8.15e-69	14	652785	702430	49646	-	ENSBTAG00000014458	MROH1	protein_coding
1237	14	747717	2e-74	14	652785	702430	49646	-	ENSBTAG00000014458	MROH1	protein_coding
1238	14	751534	6.89e-74	14	652785	702430	49646	-	ENSBTAG00000014458	MROH1	protein_coding
1239	14	758854	6.76e-14	14	652785	702430	49646	-	ENSBTAG00000014458	MROH1	protein_coding
1240	14	765032	4.56e-265	14	652785	702430	49646	-	ENSBTAG00000014458	MROH1	protein_coding
1241	14	765655	7.3e-69	14	652785	702430	49646	-	ENSBTAG00000014458	MROH1	protein_coding
1242	14	787864	1.14e-72	14	652785	702430	49646	-	ENSBTAG00000014458	MROH1	protein_coding
1243	14	801744	1.83e-249	14	652785	702430	49646	-	ENSBTAG00000014458	MROH1	protein_coding
1244	14	607820	4.8e-43	14	691785	691856	72	-	ENSBTAG00000054104	bta-mir-1839	miRNA
1245	14	615082	6.46e-40	14	691785	691856	72	-	ENSBTAG00000054104	bta-mir-1839	miRNA
1246	14	630235	6.03e-45	14	691785	691856	72	-	ENSBTAG00000054104	bta-mir-1839	miRNA
1247	14	707908	1.58e-38	14	691785	691856	72	-	ENSBTAG00000054104	bta-mir-1839	miRNA
1248	14	708522	1.78e-47	14	691785	691856	72	-	ENSBTAG00000054104	bta-mir-1839	miRNA
1249	14	708828	6.91e-08	14	691785	691856	72	-	ENSBTAG00000054104	bta-mir-1839	miRNA
1250	14	719634	7.21e-50	14	691785	691856	72	-	ENSBTAG00000054104	bta-mir-1839	miRNA
1251	14	726217	1.87e-27	14	691785	691856	72	-	ENSBTAG00000054104	bta-mir-1839	miRNA
1252	14	730854	4.15e-84	14	691785	691856	72	-	ENSBTAG00000054104	bta-mir-1839	miRNA
1253	14	736431	1.14e-71	14	691785	691856	72	-	ENSBTAG00000054104	bta-mir-1839	miRNA
1254	14	738019	1.45e-74	14	691785	691856	72	-	ENSBTAG00000054104	bta-mir-1839	miRNA
1255	14	744283	8.15e-69	14	691785	691856	72	-	ENSBTAG00000054104	bta-mir-1839	miRNA
1256	14	747717	2e-74	14	691785	691856	72	-	ENSBTAG00000054104	bta-mir-1839	miRNA
1257	14	751534	6.89e-74	14	691785	691856	72	-	ENSBTAG00000054104	bta-mir-1839	miRNA
1258	14	758854	6.76e-14	14	691785	691856	72	-	ENSBTAG00000054104	bta-mir-1839	miRNA
1259	14	765032	4.56e-265	14	691785	691856	72	-	ENSBTAG00000054104	bta-mir-1839	miRNA
1260	14	765655	7.3e-69	14	691785	691856	72	-	ENSBTAG00000054104	bta-mir-1839	miRNA
1261	14	787864	1.14e-72	14	691785	691856	72	-	ENSBTAG00000054104	bta-mir-1839	miRNA
1262	14	607820	4.8e-43	14	691788	691910	123	-	ENSBTAG00000044406	NA	scaRNA
1263	14	615082	6.46e-40	14	691788	691910	123	-	ENSBTAG00000044406	NA	scaRNA
1264	14	630235	6.03e-45	14	691788	691910	123	-	ENSBTAG00000044406	NA	scaRNA
1265	14	707908	1.58e-38	14	691788	691910	123	-	ENSBTAG00000044406	NA	scaRNA
1266	14	708522	1.78e-47	14	691788	691910	123	-	ENSBTAG00000044406	NA	scaRNA
1267	14	708828	6.91e-08	14	691788	691910	123	-	ENSBTAG00000044406	NA	scaRNA
1268	14	719634	7.21e-50	14	691788	691910	123	-	ENSBTAG00000044406	NA	scaRNA
1269	14	726217	1.87e-27	14	691788	691910	123	-	ENSBTAG00000044406	NA	scaRNA
1270	14	730854	4.15e-84	14	691788	691910	123	-	ENSBTAG00000044406	NA	scaRNA
1271	14	736431	1.14e-71	14	691788	691910	123	-	ENSBTAG00000044406	NA	scaRNA
1272	14	738019	1.45e-74	14	691788	691910	123	-	ENSBTAG00000044406	NA	scaRNA
1273	14	744283	8.15e-69	14	691788	691910	123	-	ENSBTAG00000044406	NA	scaRNA
1274	14	747717	2e-74	14	691788	691910	123	-	ENSBTAG00000044406	NA	scaRNA
1275	14	751534	6.89e-74	14	691788	691910	123	-	ENSBTAG00000044406	NA	scaRNA
1276	14	758854	6.76e-14	14	691788	691910	123	-	ENSBTAG00000044406	NA	scaRNA
1277	14	765032	4.56e-265	14	691788	691910	123	-	ENSBTAG00000044406	NA	scaRNA
1278	14	765655	7.3e-69	14	691788	691910	123	-	ENSBTAG00000044406	NA	scaRNA
1279	14	787864	1.14e-72	14	691788	691910	123	-	ENSBTAG00000044406	NA	scaRNA
1280	14	615082	6.46e-40	14	709459	712018	2560	+	ENSBTAG00000039978	NA	protein_coding
1281	14	630235	6.03e-45	14	709459	712018	2560	+	ENSBTAG00000039978	NA	protein_coding
1282	14	707908	1.58e-38	14	709459	712018	2560	+	ENSBTAG00000039978	NA	protein_coding
1283	14	708522	1.78e-47	14	709459	712018	2560	+	ENSBTAG00000039978	NA	protein_coding
1284	14	708828	6.91e-08	14	709459	712018	2560	+	ENSBTAG00000039978	NA	protein_coding
1285	14	719634	7.21e-50	14	709459	712018	2560	+	ENSBTAG00000039978	NA	protein_coding
1286	14	726217	1.87e-27	14	709459	712018	2560	+	ENSBTAG00000039978	NA	protein_coding
1287	14	730854	4.15e-84	14	709459	712018	2560	+	ENSBTAG00000039978	NA	protein_coding
1288	14	736431	1.14e-71	14	709459	712018	2560	+	ENSBTAG00000039978	NA	protein_coding
1289	14	738019	1.45e-74	14	709459	712018	2560	+	ENSBTAG00000039978	NA	protein_coding
1290	14	744283	8.15e-69	14	709459	712018	2560	+	ENSBTAG00000039978	NA	protein_coding
1291	14	747717	2e-74	14	709459	712018	2560	+	ENSBTAG00000039978	NA	protein_coding
1292	14	751534	6.89e-74	14	709459	712018	2560	+	ENSBTAG00000039978	NA	protein_coding
1293	14	758854	6.76e-14	14	709459	712018	2560	+	ENSBTAG00000039978	NA	protein_coding
1294	14	765032	4.56e-265	14	709459	712018	2560	+	ENSBTAG00000039978	NA	protein_coding
1295	14	765655	7.3e-69	14	709459	712018	2560	+	ENSBTAG00000039978	NA	protein_coding
1296	14	787864	1.14e-72	14	709459	712018	2560	+	ENSBTAG00000039978	NA	protein_coding
1297	14	801744	1.83e-249	14	709459	712018	2560	+	ENSBTAG00000039978	NA	protein_coding
1298	14	810116	2.47e-98	14	709459	712018	2560	+	ENSBTAG00000039978	NA	protein_coding
1299	14	615082	6.46e-40	14	712202	715270	3069	-	ENSBTAG00000039705	HGH1	protein_coding
1300	14	630235	6.03e-45	14	712202	715270	3069	-	ENSBTAG00000039705	HGH1	protein_coding
1301	14	707908	1.58e-38	14	712202	715270	3069	-	ENSBTAG00000039705	HGH1	protein_coding
1302	14	708522	1.78e-47	14	712202	715270	3069	-	ENSBTAG00000039705	HGH1	protein_coding
1303	14	708828	6.91e-08	14	712202	715270	3069	-	ENSBTAG00000039705	HGH1	protein_coding
1304	14	719634	7.21e-50	14	712202	715270	3069	-	ENSBTAG00000039705	HGH1	protein_coding
1305	14	726217	1.87e-27	14	712202	715270	3069	-	ENSBTAG00000039705	HGH1	protein_coding
1306	14	730854	4.15e-84	14	712202	715270	3069	-	ENSBTAG00000039705	HGH1	protein_coding
1307	14	736431	1.14e-71	14	712202	715270	3069	-	ENSBTAG00000039705	HGH1	protein_coding
1308	14	738019	1.45e-74	14	712202	715270	3069	-	ENSBTAG00000039705	HGH1	protein_coding
1309	14	744283	8.15e-69	14	712202	715270	3069	-	ENSBTAG00000039705	HGH1	protein_coding
1310	14	747717	2e-74	14	712202	715270	3069	-	ENSBTAG00000039705	HGH1	protein_coding
1311	14	751534	6.89e-74	14	712202	715270	3069	-	ENSBTAG00000039705	HGH1	protein_coding
1312	14	758854	6.76e-14	14	712202	715270	3069	-	ENSBTAG00000039705	HGH1	protein_coding
1313	14	765032	4.56e-265	14	712202	715270	3069	-	ENSBTAG00000039705	HGH1	protein_coding
1314	14	765655	7.3e-69	14	712202	715270	3069	-	ENSBTAG00000039705	HGH1	protein_coding
1315	14	787864	1.14e-72	14	712202	715270	3069	-	ENSBTAG00000039705	HGH1	protein_coding
1316	14	801744	1.83e-249	14	712202	715270	3069	-	ENSBTAG00000039705	HGH1	protein_coding
1317	14	810116	2.47e-98	14	712202	715270	3069	-	ENSBTAG00000039705	HGH1	protein_coding
1318	14	815177	7.15e-12	14	712202	715270	3069	-	ENSBTAG00000039705	HGH1	protein_coding
1319	14	630235	6.03e-45	14	720987	723829	2843	-	ENSBTAG00000000658	WDR97	protein_coding
1320	14	707908	1.58e-38	14	720987	723829	2843	-	ENSBTAG00000000658	WDR97	protein_coding
1321	14	708522	1.78e-47	14	720987	723829	2843	-	ENSBTAG00000000658	WDR97	protein_coding
1322	14	708828	6.91e-08	14	720987	723829	2843	-	ENSBTAG00000000658	WDR97	protein_coding
1323	14	719634	7.21e-50	14	720987	723829	2843	-	ENSBTAG00000000658	WDR97	protein_coding
1324	14	726217	1.87e-27	14	720987	723829	2843	-	ENSBTAG00000000658	WDR97	protein_coding
1325	14	730854	4.15e-84	14	720987	723829	2843	-	ENSBTAG00000000658	WDR97	protein_coding
1326	14	736431	1.14e-71	14	720987	723829	2843	-	ENSBTAG00000000658	WDR97	protein_coding
1327	14	738019	1.45e-74	14	720987	723829	2843	-	ENSBTAG00000000658	WDR97	protein_coding
1328	14	744283	8.15e-69	14	720987	723829	2843	-	ENSBTAG00000000658	WDR97	protein_coding
1329	14	747717	2e-74	14	720987	723829	2843	-	ENSBTAG00000000658	WDR97	protein_coding
1330	14	751534	6.89e-74	14	720987	723829	2843	-	ENSBTAG00000000658	WDR97	protein_coding
1331	14	758854	6.76e-14	14	720987	723829	2843	-	ENSBTAG00000000658	WDR97	protein_coding
1332	14	765032	4.56e-265	14	720987	723829	2843	-	ENSBTAG00000000658	WDR97	protein_coding
1333	14	765655	7.3e-69	14	720987	723829	2843	-	ENSBTAG00000000658	WDR97	protein_coding
1334	14	787864	1.14e-72	14	720987	723829	2843	-	ENSBTAG00000000658	WDR97	protein_coding
1335	14	801744	1.83e-249	14	720987	723829	2843	-	ENSBTAG00000000658	WDR97	protein_coding
1336	14	810116	2.47e-98	14	720987	723829	2843	-	ENSBTAG00000000658	WDR97	protein_coding
1337	14	815177	7.15e-12	14	720987	723829	2843	-	ENSBTAG00000000658	WDR97	protein_coding
1338	14	822502	1.05e-18	14	720987	723829	2843	-	ENSBTAG00000000658	WDR97	protein_coding
1339	14	630235	6.03e-45	14	728324	732756	4433	-	ENSBTAG00000012242	MAF1	protein_coding
1340	14	707908	1.58e-38	14	728324	732756	4433	-	ENSBTAG00000012242	MAF1	protein_coding
1341	14	708522	1.78e-47	14	728324	732756	4433	-	ENSBTAG00000012242	MAF1	protein_coding
1342	14	708828	6.91e-08	14	728324	732756	4433	-	ENSBTAG00000012242	MAF1	protein_coding
1343	14	719634	7.21e-50	14	728324	732756	4433	-	ENSBTAG00000012242	MAF1	protein_coding
1344	14	726217	1.87e-27	14	728324	732756	4433	-	ENSBTAG00000012242	MAF1	protein_coding
1345	14	730854	4.15e-84	14	728324	732756	4433	-	ENSBTAG00000012242	MAF1	protein_coding
1346	14	736431	1.14e-71	14	728324	732756	4433	-	ENSBTAG00000012242	MAF1	protein_coding
1347	14	738019	1.45e-74	14	728324	732756	4433	-	ENSBTAG00000012242	MAF1	protein_coding
1348	14	744283	8.15e-69	14	728324	732756	4433	-	ENSBTAG00000012242	MAF1	protein_coding
1349	14	747717	2e-74	14	728324	732756	4433	-	ENSBTAG00000012242	MAF1	protein_coding
1350	14	751534	6.89e-74	14	728324	732756	4433	-	ENSBTAG00000012242	MAF1	protein_coding
1351	14	758854	6.76e-14	14	728324	732756	4433	-	ENSBTAG00000012242	MAF1	protein_coding
1352	14	765032	4.56e-265	14	728324	732756	4433	-	ENSBTAG00000012242	MAF1	protein_coding
1353	14	765655	7.3e-69	14	728324	732756	4433	-	ENSBTAG00000012242	MAF1	protein_coding
1354	14	787864	1.14e-72	14	728324	732756	4433	-	ENSBTAG00000012242	MAF1	protein_coding
1355	14	801744	1.83e-249	14	728324	732756	4433	-	ENSBTAG00000012242	MAF1	protein_coding
1356	14	810116	2.47e-98	14	728324	732756	4433	-	ENSBTAG00000012242	MAF1	protein_coding
1357	14	815177	7.15e-12	14	728324	732756	4433	-	ENSBTAG00000012242	MAF1	protein_coding
1358	14	822502	1.05e-18	14	728324	732756	4433	-	ENSBTAG00000012242	MAF1	protein_coding
1359	14	827586	6.5e-307	14	728324	732756	4433	-	ENSBTAG00000012242	MAF1	protein_coding
1360	14	827712	9.71e-274	14	728324	732756	4433	-	ENSBTAG00000012242	MAF1	protein_coding
1361	14	630235	6.03e-45	14	728512	729027	516	+	ENSBTAG00000051469	NA	protein_coding
1362	14	707908	1.58e-38	14	728512	729027	516	+	ENSBTAG00000051469	NA	protein_coding
1363	14	708522	1.78e-47	14	728512	729027	516	+	ENSBTAG00000051469	NA	protein_coding
1364	14	708828	6.91e-08	14	728512	729027	516	+	ENSBTAG00000051469	NA	protein_coding
1365	14	719634	7.21e-50	14	728512	729027	516	+	ENSBTAG00000051469	NA	protein_coding
1366	14	726217	1.87e-27	14	728512	729027	516	+	ENSBTAG00000051469	NA	protein_coding
1367	14	730854	4.15e-84	14	728512	729027	516	+	ENSBTAG00000051469	NA	protein_coding
1368	14	736431	1.14e-71	14	728512	729027	516	+	ENSBTAG00000051469	NA	protein_coding
1369	14	738019	1.45e-74	14	728512	729027	516	+	ENSBTAG00000051469	NA	protein_coding
1370	14	744283	8.15e-69	14	728512	729027	516	+	ENSBTAG00000051469	NA	protein_coding
1371	14	747717	2e-74	14	728512	729027	516	+	ENSBTAG00000051469	NA	protein_coding
1372	14	751534	6.89e-74	14	728512	729027	516	+	ENSBTAG00000051469	NA	protein_coding
1373	14	758854	6.76e-14	14	728512	729027	516	+	ENSBTAG00000051469	NA	protein_coding
1374	14	765032	4.56e-265	14	728512	729027	516	+	ENSBTAG00000051469	NA	protein_coding
1375	14	765655	7.3e-69	14	728512	729027	516	+	ENSBTAG00000051469	NA	protein_coding
1376	14	787864	1.14e-72	14	728512	729027	516	+	ENSBTAG00000051469	NA	protein_coding
1377	14	801744	1.83e-249	14	728512	729027	516	+	ENSBTAG00000051469	NA	protein_coding
1378	14	810116	2.47e-98	14	728512	729027	516	+	ENSBTAG00000051469	NA	protein_coding
1379	14	815177	7.15e-12	14	728512	729027	516	+	ENSBTAG00000051469	NA	protein_coding
1380	14	822502	1.05e-18	14	728512	729027	516	+	ENSBTAG00000051469	NA	protein_coding
1381	14	827586	6.5e-307	14	728512	729027	516	+	ENSBTAG00000051469	NA	protein_coding
1382	14	827712	9.71e-274	14	728512	729027	516	+	ENSBTAG00000051469	NA	protein_coding
1383	14	707908	1.58e-38	14	732964	737292	4329	+	ENSBTAG00000012235	SHARPIN	protein_coding
1384	14	708522	1.78e-47	14	732964	737292	4329	+	ENSBTAG00000012235	SHARPIN	protein_coding
1385	14	708828	6.91e-08	14	732964	737292	4329	+	ENSBTAG00000012235	SHARPIN	protein_coding
1386	14	719634	7.21e-50	14	732964	737292	4329	+	ENSBTAG00000012235	SHARPIN	protein_coding
1387	14	726217	1.87e-27	14	732964	737292	4329	+	ENSBTAG00000012235	SHARPIN	protein_coding
1388	14	730854	4.15e-84	14	732964	737292	4329	+	ENSBTAG00000012235	SHARPIN	protein_coding
1389	14	736431	1.14e-71	14	732964	737292	4329	+	ENSBTAG00000012235	SHARPIN	protein_coding
1390	14	738019	1.45e-74	14	732964	737292	4329	+	ENSBTAG00000012235	SHARPIN	protein_coding
1391	14	744283	8.15e-69	14	732964	737292	4329	+	ENSBTAG00000012235	SHARPIN	protein_coding
1392	14	747717	2e-74	14	732964	737292	4329	+	ENSBTAG00000012235	SHARPIN	protein_coding
1393	14	751534	6.89e-74	14	732964	737292	4329	+	ENSBTAG00000012235	SHARPIN	protein_coding
1394	14	758854	6.76e-14	14	732964	737292	4329	+	ENSBTAG00000012235	SHARPIN	protein_coding
1395	14	765032	4.56e-265	14	732964	737292	4329	+	ENSBTAG00000012235	SHARPIN	protein_coding
1396	14	765655	7.3e-69	14	732964	737292	4329	+	ENSBTAG00000012235	SHARPIN	protein_coding
1397	14	787864	1.14e-72	14	732964	737292	4329	+	ENSBTAG00000012235	SHARPIN	protein_coding
1398	14	801744	1.83e-249	14	732964	737292	4329	+	ENSBTAG00000012235	SHARPIN	protein_coding
1399	14	810116	2.47e-98	14	732964	737292	4329	+	ENSBTAG00000012235	SHARPIN	protein_coding
1400	14	815177	7.15e-12	14	732964	737292	4329	+	ENSBTAG00000012235	SHARPIN	protein_coding
1401	14	822502	1.05e-18	14	732964	737292	4329	+	ENSBTAG00000012235	SHARPIN	protein_coding
1402	14	827586	6.5e-307	14	732964	737292	4329	+	ENSBTAG00000012235	SHARPIN	protein_coding
1403	14	827712	9.71e-274	14	732964	737292	4329	+	ENSBTAG00000012235	SHARPIN	protein_coding
1404	14	707908	1.58e-38	14	738124	740518	2395	-	ENSBTAG00000012232	CYC1	protein_coding
1405	14	708522	1.78e-47	14	738124	740518	2395	-	ENSBTAG00000012232	CYC1	protein_coding
1406	14	708828	6.91e-08	14	738124	740518	2395	-	ENSBTAG00000012232	CYC1	protein_coding
1407	14	719634	7.21e-50	14	738124	740518	2395	-	ENSBTAG00000012232	CYC1	protein_coding
1408	14	726217	1.87e-27	14	738124	740518	2395	-	ENSBTAG00000012232	CYC1	protein_coding
1409	14	730854	4.15e-84	14	738124	740518	2395	-	ENSBTAG00000012232	CYC1	protein_coding
1410	14	736431	1.14e-71	14	738124	740518	2395	-	ENSBTAG00000012232	CYC1	protein_coding
1411	14	738019	1.45e-74	14	738124	740518	2395	-	ENSBTAG00000012232	CYC1	protein_coding
1412	14	744283	8.15e-69	14	738124	740518	2395	-	ENSBTAG00000012232	CYC1	protein_coding
1413	14	747717	2e-74	14	738124	740518	2395	-	ENSBTAG00000012232	CYC1	protein_coding
1414	14	751534	6.89e-74	14	738124	740518	2395	-	ENSBTAG00000012232	CYC1	protein_coding
1415	14	758854	6.76e-14	14	738124	740518	2395	-	ENSBTAG00000012232	CYC1	protein_coding
1416	14	765032	4.56e-265	14	738124	740518	2395	-	ENSBTAG00000012232	CYC1	protein_coding
1417	14	765655	7.3e-69	14	738124	740518	2395	-	ENSBTAG00000012232	CYC1	protein_coding
1418	14	787864	1.14e-72	14	738124	740518	2395	-	ENSBTAG00000012232	CYC1	protein_coding
1419	14	801744	1.83e-249	14	738124	740518	2395	-	ENSBTAG00000012232	CYC1	protein_coding
1420	14	810116	2.47e-98	14	738124	740518	2395	-	ENSBTAG00000012232	CYC1	protein_coding
1421	14	815177	7.15e-12	14	738124	740518	2395	-	ENSBTAG00000012232	CYC1	protein_coding
1422	14	822502	1.05e-18	14	738124	740518	2395	-	ENSBTAG00000012232	CYC1	protein_coding
1423	14	827586	6.5e-307	14	738124	740518	2395	-	ENSBTAG00000012232	CYC1	protein_coding
1424	14	827712	9.71e-274	14	738124	740518	2395	-	ENSBTAG00000012232	CYC1	protein_coding
1425	14	707908	1.58e-38	14	750608	753850	3243	-	ENSBTAG00000014610	GPAA1	protein_coding
1426	14	708522	1.78e-47	14	750608	753850	3243	-	ENSBTAG00000014610	GPAA1	protein_coding
1427	14	708828	6.91e-08	14	750608	753850	3243	-	ENSBTAG00000014610	GPAA1	protein_coding
1428	14	719634	7.21e-50	14	750608	753850	3243	-	ENSBTAG00000014610	GPAA1	protein_coding
1429	14	726217	1.87e-27	14	750608	753850	3243	-	ENSBTAG00000014610	GPAA1	protein_coding
1430	14	730854	4.15e-84	14	750608	753850	3243	-	ENSBTAG00000014610	GPAA1	protein_coding
1431	14	736431	1.14e-71	14	750608	753850	3243	-	ENSBTAG00000014610	GPAA1	protein_coding
1432	14	738019	1.45e-74	14	750608	753850	3243	-	ENSBTAG00000014610	GPAA1	protein_coding
1433	14	744283	8.15e-69	14	750608	753850	3243	-	ENSBTAG00000014610	GPAA1	protein_coding
1434	14	747717	2e-74	14	750608	753850	3243	-	ENSBTAG00000014610	GPAA1	protein_coding
1435	14	751534	6.89e-74	14	750608	753850	3243	-	ENSBTAG00000014610	GPAA1	protein_coding
1436	14	758854	6.76e-14	14	750608	753850	3243	-	ENSBTAG00000014610	GPAA1	protein_coding
1437	14	765032	4.56e-265	14	750608	753850	3243	-	ENSBTAG00000014610	GPAA1	protein_coding
1438	14	765655	7.3e-69	14	750608	753850	3243	-	ENSBTAG00000014610	GPAA1	protein_coding
1439	14	787864	1.14e-72	14	750608	753850	3243	-	ENSBTAG00000014610	GPAA1	protein_coding
1440	14	801744	1.83e-249	14	750608	753850	3243	-	ENSBTAG00000014610	GPAA1	protein_coding
1441	14	810116	2.47e-98	14	750608	753850	3243	-	ENSBTAG00000014610	GPAA1	protein_coding
1442	14	815177	7.15e-12	14	750608	753850	3243	-	ENSBTAG00000014610	GPAA1	protein_coding
1443	14	822502	1.05e-18	14	750608	753850	3243	-	ENSBTAG00000014610	GPAA1	protein_coding
1444	14	827586	6.5e-307	14	750608	753850	3243	-	ENSBTAG00000014610	GPAA1	protein_coding
1445	14	827712	9.71e-274	14	750608	753850	3243	-	ENSBTAG00000014610	GPAA1	protein_coding
1446	14	852856	6.13e-175	14	750608	753850	3243	-	ENSBTAG00000014610	GPAA1	protein_coding
1447	14	707908	1.58e-38	14	755134	757010	1877	-	ENSBTAG00000014607	EXOSC4	protein_coding
1448	14	708522	1.78e-47	14	755134	757010	1877	-	ENSBTAG00000014607	EXOSC4	protein_coding
1449	14	708828	6.91e-08	14	755134	757010	1877	-	ENSBTAG00000014607	EXOSC4	protein_coding
1450	14	719634	7.21e-50	14	755134	757010	1877	-	ENSBTAG00000014607	EXOSC4	protein_coding
1451	14	726217	1.87e-27	14	755134	757010	1877	-	ENSBTAG00000014607	EXOSC4	protein_coding
1452	14	730854	4.15e-84	14	755134	757010	1877	-	ENSBTAG00000014607	EXOSC4	protein_coding
1453	14	736431	1.14e-71	14	755134	757010	1877	-	ENSBTAG00000014607	EXOSC4	protein_coding
1454	14	738019	1.45e-74	14	755134	757010	1877	-	ENSBTAG00000014607	EXOSC4	protein_coding
1455	14	744283	8.15e-69	14	755134	757010	1877	-	ENSBTAG00000014607	EXOSC4	protein_coding
1456	14	747717	2e-74	14	755134	757010	1877	-	ENSBTAG00000014607	EXOSC4	protein_coding
1457	14	751534	6.89e-74	14	755134	757010	1877	-	ENSBTAG00000014607	EXOSC4	protein_coding
1458	14	758854	6.76e-14	14	755134	757010	1877	-	ENSBTAG00000014607	EXOSC4	protein_coding
1459	14	765032	4.56e-265	14	755134	757010	1877	-	ENSBTAG00000014607	EXOSC4	protein_coding
1460	14	765655	7.3e-69	14	755134	757010	1877	-	ENSBTAG00000014607	EXOSC4	protein_coding
1461	14	787864	1.14e-72	14	755134	757010	1877	-	ENSBTAG00000014607	EXOSC4	protein_coding
1462	14	801744	1.83e-249	14	755134	757010	1877	-	ENSBTAG00000014607	EXOSC4	protein_coding
1463	14	810116	2.47e-98	14	755134	757010	1877	-	ENSBTAG00000014607	EXOSC4	protein_coding
1464	14	815177	7.15e-12	14	755134	757010	1877	-	ENSBTAG00000014607	EXOSC4	protein_coding
1465	14	822502	1.05e-18	14	755134	757010	1877	-	ENSBTAG00000014607	EXOSC4	protein_coding
1466	14	827586	6.5e-307	14	755134	757010	1877	-	ENSBTAG00000014607	EXOSC4	protein_coding
1467	14	827712	9.71e-274	14	755134	757010	1877	-	ENSBTAG00000014607	EXOSC4	protein_coding
1468	14	852856	6.13e-175	14	755134	757010	1877	-	ENSBTAG00000014607	EXOSC4	protein_coding
1469	14	707908	1.58e-38	14	765421	774581	9161	+	ENSBTAG00000017281	OPLAH	protein_coding
1470	14	708522	1.78e-47	14	765421	774581	9161	+	ENSBTAG00000017281	OPLAH	protein_coding
1471	14	708828	6.91e-08	14	765421	774581	9161	+	ENSBTAG00000017281	OPLAH	protein_coding
1472	14	719634	7.21e-50	14	765421	774581	9161	+	ENSBTAG00000017281	OPLAH	protein_coding
1473	14	726217	1.87e-27	14	765421	774581	9161	+	ENSBTAG00000017281	OPLAH	protein_coding
1474	14	730854	4.15e-84	14	765421	774581	9161	+	ENSBTAG00000017281	OPLAH	protein_coding
1475	14	736431	1.14e-71	14	765421	774581	9161	+	ENSBTAG00000017281	OPLAH	protein_coding
1476	14	738019	1.45e-74	14	765421	774581	9161	+	ENSBTAG00000017281	OPLAH	protein_coding
1477	14	744283	8.15e-69	14	765421	774581	9161	+	ENSBTAG00000017281	OPLAH	protein_coding
1478	14	747717	2e-74	14	765421	774581	9161	+	ENSBTAG00000017281	OPLAH	protein_coding
1479	14	751534	6.89e-74	14	765421	774581	9161	+	ENSBTAG00000017281	OPLAH	protein_coding
1480	14	758854	6.76e-14	14	765421	774581	9161	+	ENSBTAG00000017281	OPLAH	protein_coding
1481	14	765032	4.56e-265	14	765421	774581	9161	+	ENSBTAG00000017281	OPLAH	protein_coding
1482	14	765655	7.3e-69	14	765421	774581	9161	+	ENSBTAG00000017281	OPLAH	protein_coding
1483	14	787864	1.14e-72	14	765421	774581	9161	+	ENSBTAG00000017281	OPLAH	protein_coding
1484	14	801744	1.83e-249	14	765421	774581	9161	+	ENSBTAG00000017281	OPLAH	protein_coding
1485	14	810116	2.47e-98	14	765421	774581	9161	+	ENSBTAG00000017281	OPLAH	protein_coding
1486	14	815177	7.15e-12	14	765421	774581	9161	+	ENSBTAG00000017281	OPLAH	protein_coding
1487	14	822502	1.05e-18	14	765421	774581	9161	+	ENSBTAG00000017281	OPLAH	protein_coding
1488	14	827586	6.5e-307	14	765421	774581	9161	+	ENSBTAG00000017281	OPLAH	protein_coding
1489	14	827712	9.71e-274	14	765421	774581	9161	+	ENSBTAG00000017281	OPLAH	protein_coding
1490	14	852856	6.13e-175	14	765421	774581	9161	+	ENSBTAG00000017281	OPLAH	protein_coding
1491	14	860342	2.2e-11	14	765421	774581	9161	+	ENSBTAG00000017281	OPLAH	protein_coding
1492	14	862483	1.88e-270	14	765421	774581	9161	+	ENSBTAG00000017281	OPLAH	protein_coding
1493	14	863371	1.46e-144	14	765421	774581	9161	+	ENSBTAG00000017281	OPLAH	protein_coding
1494	14	863429	1.47e-144	14	765421	774581	9161	+	ENSBTAG00000017281	OPLAH	protein_coding
1495	14	864040	1.55e-144	14	765421	774581	9161	+	ENSBTAG00000017281	OPLAH	protein_coding
1496	14	868228	4.09e-124	14	765421	774581	9161	+	ENSBTAG00000017281	OPLAH	protein_coding
1497	14	871818	1.86e-182	14	765421	774581	9161	+	ENSBTAG00000017281	OPLAH	protein_coding
1498	14	873341	3.31e-125	14	765421	774581	9161	+	ENSBTAG00000017281	OPLAH	protein_coding
1499	14	707908	1.58e-38	14	774643	776724	2082	-	ENSBTAG00000015040	NA	protein_coding
1500	14	708522	1.78e-47	14	774643	776724	2082	-	ENSBTAG00000015040	NA	protein_coding
1501	14	708828	6.91e-08	14	774643	776724	2082	-	ENSBTAG00000015040	NA	protein_coding
1502	14	719634	7.21e-50	14	774643	776724	2082	-	ENSBTAG00000015040	NA	protein_coding
1503	14	726217	1.87e-27	14	774643	776724	2082	-	ENSBTAG00000015040	NA	protein_coding
1504	14	730854	4.15e-84	14	774643	776724	2082	-	ENSBTAG00000015040	NA	protein_coding
1505	14	736431	1.14e-71	14	774643	776724	2082	-	ENSBTAG00000015040	NA	protein_coding
1506	14	738019	1.45e-74	14	774643	776724	2082	-	ENSBTAG00000015040	NA	protein_coding
1507	14	744283	8.15e-69	14	774643	776724	2082	-	ENSBTAG00000015040	NA	protein_coding
1508	14	747717	2e-74	14	774643	776724	2082	-	ENSBTAG00000015040	NA	protein_coding
1509	14	751534	6.89e-74	14	774643	776724	2082	-	ENSBTAG00000015040	NA	protein_coding
1510	14	758854	6.76e-14	14	774643	776724	2082	-	ENSBTAG00000015040	NA	protein_coding
1511	14	765032	4.56e-265	14	774643	776724	2082	-	ENSBTAG00000015040	NA	protein_coding
1512	14	765655	7.3e-69	14	774643	776724	2082	-	ENSBTAG00000015040	NA	protein_coding
1513	14	787864	1.14e-72	14	774643	776724	2082	-	ENSBTAG00000015040	NA	protein_coding
1514	14	801744	1.83e-249	14	774643	776724	2082	-	ENSBTAG00000015040	NA	protein_coding
1515	14	810116	2.47e-98	14	774643	776724	2082	-	ENSBTAG00000015040	NA	protein_coding
1516	14	815177	7.15e-12	14	774643	776724	2082	-	ENSBTAG00000015040	NA	protein_coding
1517	14	822502	1.05e-18	14	774643	776724	2082	-	ENSBTAG00000015040	NA	protein_coding
1518	14	827586	6.5e-307	14	774643	776724	2082	-	ENSBTAG00000015040	NA	protein_coding
1519	14	827712	9.71e-274	14	774643	776724	2082	-	ENSBTAG00000015040	NA	protein_coding
1520	14	852856	6.13e-175	14	774643	776724	2082	-	ENSBTAG00000015040	NA	protein_coding
1521	14	860342	2.2e-11	14	774643	776724	2082	-	ENSBTAG00000015040	NA	protein_coding
1522	14	862483	1.88e-270	14	774643	776724	2082	-	ENSBTAG00000015040	NA	protein_coding
1523	14	863371	1.46e-144	14	774643	776724	2082	-	ENSBTAG00000015040	NA	protein_coding
1524	14	863429	1.47e-144	14	774643	776724	2082	-	ENSBTAG00000015040	NA	protein_coding
1525	14	864040	1.55e-144	14	774643	776724	2082	-	ENSBTAG00000015040	NA	protein_coding
1526	14	868228	4.09e-124	14	774643	776724	2082	-	ENSBTAG00000015040	NA	protein_coding
1527	14	871818	1.86e-182	14	774643	776724	2082	-	ENSBTAG00000015040	NA	protein_coding
1528	14	873341	3.31e-125	14	774643	776724	2082	-	ENSBTAG00000015040	NA	protein_coding
1529	14	707908	1.58e-38	14	778853	806391	27539	-	ENSBTAG00000026350	SPATC1	protein_coding
1530	14	708522	1.78e-47	14	778853	806391	27539	-	ENSBTAG00000026350	SPATC1	protein_coding
1531	14	708828	6.91e-08	14	778853	806391	27539	-	ENSBTAG00000026350	SPATC1	protein_coding
1532	14	719634	7.21e-50	14	778853	806391	27539	-	ENSBTAG00000026350	SPATC1	protein_coding
1533	14	726217	1.87e-27	14	778853	806391	27539	-	ENSBTAG00000026350	SPATC1	protein_coding
1534	14	730854	4.15e-84	14	778853	806391	27539	-	ENSBTAG00000026350	SPATC1	protein_coding
1535	14	736431	1.14e-71	14	778853	806391	27539	-	ENSBTAG00000026350	SPATC1	protein_coding
1536	14	738019	1.45e-74	14	778853	806391	27539	-	ENSBTAG00000026350	SPATC1	protein_coding
1537	14	744283	8.15e-69	14	778853	806391	27539	-	ENSBTAG00000026350	SPATC1	protein_coding
1538	14	747717	2e-74	14	778853	806391	27539	-	ENSBTAG00000026350	SPATC1	protein_coding
1539	14	751534	6.89e-74	14	778853	806391	27539	-	ENSBTAG00000026350	SPATC1	protein_coding
1540	14	758854	6.76e-14	14	778853	806391	27539	-	ENSBTAG00000026350	SPATC1	protein_coding
1541	14	765032	4.56e-265	14	778853	806391	27539	-	ENSBTAG00000026350	SPATC1	protein_coding
1542	14	765655	7.3e-69	14	778853	806391	27539	-	ENSBTAG00000026350	SPATC1	protein_coding
1543	14	787864	1.14e-72	14	778853	806391	27539	-	ENSBTAG00000026350	SPATC1	protein_coding
1544	14	801744	1.83e-249	14	778853	806391	27539	-	ENSBTAG00000026350	SPATC1	protein_coding
1545	14	810116	2.47e-98	14	778853	806391	27539	-	ENSBTAG00000026350	SPATC1	protein_coding
1546	14	815177	7.15e-12	14	778853	806391	27539	-	ENSBTAG00000026350	SPATC1	protein_coding
1547	14	822502	1.05e-18	14	778853	806391	27539	-	ENSBTAG00000026350	SPATC1	protein_coding
1548	14	827586	6.5e-307	14	778853	806391	27539	-	ENSBTAG00000026350	SPATC1	protein_coding
1549	14	827712	9.71e-274	14	778853	806391	27539	-	ENSBTAG00000026350	SPATC1	protein_coding
1550	14	852856	6.13e-175	14	778853	806391	27539	-	ENSBTAG00000026350	SPATC1	protein_coding
1551	14	860342	2.2e-11	14	778853	806391	27539	-	ENSBTAG00000026350	SPATC1	protein_coding
1552	14	862483	1.88e-270	14	778853	806391	27539	-	ENSBTAG00000026350	SPATC1	protein_coding
1553	14	863371	1.46e-144	14	778853	806391	27539	-	ENSBTAG00000026350	SPATC1	protein_coding
1554	14	863429	1.47e-144	14	778853	806391	27539	-	ENSBTAG00000026350	SPATC1	protein_coding
1555	14	864040	1.55e-144	14	778853	806391	27539	-	ENSBTAG00000026350	SPATC1	protein_coding
1556	14	868228	4.09e-124	14	778853	806391	27539	-	ENSBTAG00000026350	SPATC1	protein_coding
1557	14	871818	1.86e-182	14	778853	806391	27539	-	ENSBTAG00000026350	SPATC1	protein_coding
1558	14	873341	3.31e-125	14	778853	806391	27539	-	ENSBTAG00000026350	SPATC1	protein_coding
1559	14	876759	4.98e-161	14	778853	806391	27539	-	ENSBTAG00000026350	SPATC1	protein_coding
1560	14	886022	3.77e-126	14	778853	806391	27539	-	ENSBTAG00000026350	SPATC1	protein_coding
1561	14	890177	1.32e-120	14	778853	806391	27539	-	ENSBTAG00000026350	SPATC1	protein_coding
1562	14	892492	1.11e-156	14	778853	806391	27539	-	ENSBTAG00000026350	SPATC1	protein_coding
1563	14	901826	7.69e-24	14	778853	806391	27539	-	ENSBTAG00000026350	SPATC1	protein_coding
1564	14	730854	4.15e-84	14	826740	830066	3327	-	ENSBTAG00000000312	GRINA	protein_coding
1565	14	736431	1.14e-71	14	826740	830066	3327	-	ENSBTAG00000000312	GRINA	protein_coding
1566	14	738019	1.45e-74	14	826740	830066	3327	-	ENSBTAG00000000312	GRINA	protein_coding
1567	14	744283	8.15e-69	14	826740	830066	3327	-	ENSBTAG00000000312	GRINA	protein_coding
1568	14	747717	2e-74	14	826740	830066	3327	-	ENSBTAG00000000312	GRINA	protein_coding
1569	14	751534	6.89e-74	14	826740	830066	3327	-	ENSBTAG00000000312	GRINA	protein_coding
1570	14	758854	6.76e-14	14	826740	830066	3327	-	ENSBTAG00000000312	GRINA	protein_coding
1571	14	765032	4.56e-265	14	826740	830066	3327	-	ENSBTAG00000000312	GRINA	protein_coding
1572	14	765655	7.3e-69	14	826740	830066	3327	-	ENSBTAG00000000312	GRINA	protein_coding
1573	14	787864	1.14e-72	14	826740	830066	3327	-	ENSBTAG00000000312	GRINA	protein_coding
1574	14	801744	1.83e-249	14	826740	830066	3327	-	ENSBTAG00000000312	GRINA	protein_coding
1575	14	810116	2.47e-98	14	826740	830066	3327	-	ENSBTAG00000000312	GRINA	protein_coding
1576	14	815177	7.15e-12	14	826740	830066	3327	-	ENSBTAG00000000312	GRINA	protein_coding
1577	14	822502	1.05e-18	14	826740	830066	3327	-	ENSBTAG00000000312	GRINA	protein_coding
1578	14	827586	6.5e-307	14	826740	830066	3327	-	ENSBTAG00000000312	GRINA	protein_coding
1579	14	827712	9.71e-274	14	826740	830066	3327	-	ENSBTAG00000000312	GRINA	protein_coding
1580	14	852856	6.13e-175	14	826740	830066	3327	-	ENSBTAG00000000312	GRINA	protein_coding
1581	14	860342	2.2e-11	14	826740	830066	3327	-	ENSBTAG00000000312	GRINA	protein_coding
1582	14	862483	1.88e-270	14	826740	830066	3327	-	ENSBTAG00000000312	GRINA	protein_coding
1583	14	863371	1.46e-144	14	826740	830066	3327	-	ENSBTAG00000000312	GRINA	protein_coding
1584	14	863429	1.47e-144	14	826740	830066	3327	-	ENSBTAG00000000312	GRINA	protein_coding
1585	14	864040	1.55e-144	14	826740	830066	3327	-	ENSBTAG00000000312	GRINA	protein_coding
1586	14	868228	4.09e-124	14	826740	830066	3327	-	ENSBTAG00000000312	GRINA	protein_coding
1587	14	871818	1.86e-182	14	826740	830066	3327	-	ENSBTAG00000000312	GRINA	protein_coding
1588	14	873341	3.31e-125	14	826740	830066	3327	-	ENSBTAG00000000312	GRINA	protein_coding
1589	14	876759	4.98e-161	14	826740	830066	3327	-	ENSBTAG00000000312	GRINA	protein_coding
1590	14	886022	3.77e-126	14	826740	830066	3327	-	ENSBTAG00000000312	GRINA	protein_coding
1591	14	890177	1.32e-120	14	826740	830066	3327	-	ENSBTAG00000000312	GRINA	protein_coding
1592	14	892492	1.11e-156	14	826740	830066	3327	-	ENSBTAG00000000312	GRINA	protein_coding
1593	14	901826	7.69e-24	14	826740	830066	3327	-	ENSBTAG00000000312	GRINA	protein_coding
1594	14	907904	1.96e-31	14	826740	830066	3327	-	ENSBTAG00000000312	GRINA	protein_coding
1595	14	911722	1.11e-89	14	826740	830066	3327	-	ENSBTAG00000000312	GRINA	protein_coding
1596	14	918270	2.28e-48	14	826740	830066	3327	-	ENSBTAG00000000312	GRINA	protein_coding
1597	14	927098	8.2e-06	14	826740	830066	3327	-	ENSBTAG00000000312	GRINA	protein_coding
1598	14	928144	1.35e-07	14	826740	830066	3327	-	ENSBTAG00000000312	GRINA	protein_coding
1599	14	928287	5.67e-07	14	826740	830066	3327	-	ENSBTAG00000000312	GRINA	protein_coding
1600	14	736431	1.14e-71	14	832766	839743	6978	+	ENSBTAG00000009677	PARP10	protein_coding
1601	14	738019	1.45e-74	14	832766	839743	6978	+	ENSBTAG00000009677	PARP10	protein_coding
1602	14	744283	8.15e-69	14	832766	839743	6978	+	ENSBTAG00000009677	PARP10	protein_coding
1603	14	747717	2e-74	14	832766	839743	6978	+	ENSBTAG00000009677	PARP10	protein_coding
1604	14	751534	6.89e-74	14	832766	839743	6978	+	ENSBTAG00000009677	PARP10	protein_coding
1605	14	758854	6.76e-14	14	832766	839743	6978	+	ENSBTAG00000009677	PARP10	protein_coding
1606	14	765032	4.56e-265	14	832766	839743	6978	+	ENSBTAG00000009677	PARP10	protein_coding
1607	14	765655	7.3e-69	14	832766	839743	6978	+	ENSBTAG00000009677	PARP10	protein_coding
1608	14	787864	1.14e-72	14	832766	839743	6978	+	ENSBTAG00000009677	PARP10	protein_coding
1609	14	801744	1.83e-249	14	832766	839743	6978	+	ENSBTAG00000009677	PARP10	protein_coding
1610	14	810116	2.47e-98	14	832766	839743	6978	+	ENSBTAG00000009677	PARP10	protein_coding
1611	14	815177	7.15e-12	14	832766	839743	6978	+	ENSBTAG00000009677	PARP10	protein_coding
1612	14	822502	1.05e-18	14	832766	839743	6978	+	ENSBTAG00000009677	PARP10	protein_coding
1613	14	827586	6.5e-307	14	832766	839743	6978	+	ENSBTAG00000009677	PARP10	protein_coding
1614	14	827712	9.71e-274	14	832766	839743	6978	+	ENSBTAG00000009677	PARP10	protein_coding
1615	14	852856	6.13e-175	14	832766	839743	6978	+	ENSBTAG00000009677	PARP10	protein_coding
1616	14	860342	2.2e-11	14	832766	839743	6978	+	ENSBTAG00000009677	PARP10	protein_coding
1617	14	862483	1.88e-270	14	832766	839743	6978	+	ENSBTAG00000009677	PARP10	protein_coding
1618	14	863371	1.46e-144	14	832766	839743	6978	+	ENSBTAG00000009677	PARP10	protein_coding
1619	14	863429	1.47e-144	14	832766	839743	6978	+	ENSBTAG00000009677	PARP10	protein_coding
1620	14	864040	1.55e-144	14	832766	839743	6978	+	ENSBTAG00000009677	PARP10	protein_coding
1621	14	868228	4.09e-124	14	832766	839743	6978	+	ENSBTAG00000009677	PARP10	protein_coding
1622	14	871818	1.86e-182	14	832766	839743	6978	+	ENSBTAG00000009677	PARP10	protein_coding
1623	14	873341	3.31e-125	14	832766	839743	6978	+	ENSBTAG00000009677	PARP10	protein_coding
1624	14	876759	4.98e-161	14	832766	839743	6978	+	ENSBTAG00000009677	PARP10	protein_coding
1625	14	886022	3.77e-126	14	832766	839743	6978	+	ENSBTAG00000009677	PARP10	protein_coding
1626	14	890177	1.32e-120	14	832766	839743	6978	+	ENSBTAG00000009677	PARP10	protein_coding
1627	14	892492	1.11e-156	14	832766	839743	6978	+	ENSBTAG00000009677	PARP10	protein_coding
1628	14	901826	7.69e-24	14	832766	839743	6978	+	ENSBTAG00000009677	PARP10	protein_coding
1629	14	907904	1.96e-31	14	832766	839743	6978	+	ENSBTAG00000009677	PARP10	protein_coding
1630	14	911722	1.11e-89	14	832766	839743	6978	+	ENSBTAG00000009677	PARP10	protein_coding
1631	14	918270	2.28e-48	14	832766	839743	6978	+	ENSBTAG00000009677	PARP10	protein_coding
1632	14	927098	8.2e-06	14	832766	839743	6978	+	ENSBTAG00000009677	PARP10	protein_coding
1633	14	928144	1.35e-07	14	832766	839743	6978	+	ENSBTAG00000009677	PARP10	protein_coding
1634	14	928287	5.67e-07	14	832766	839743	6978	+	ENSBTAG00000009677	PARP10	protein_coding
1635	14	744283	8.15e-69	14	839972	896647	56676	+	ENSBTAG00000011922	PLEC	protein_coding
1636	14	747717	2e-74	14	839972	896647	56676	+	ENSBTAG00000011922	PLEC	protein_coding
1637	14	751534	6.89e-74	14	839972	896647	56676	+	ENSBTAG00000011922	PLEC	protein_coding
1638	14	758854	6.76e-14	14	839972	896647	56676	+	ENSBTAG00000011922	PLEC	protein_coding
1639	14	765032	4.56e-265	14	839972	896647	56676	+	ENSBTAG00000011922	PLEC	protein_coding
1640	14	765655	7.3e-69	14	839972	896647	56676	+	ENSBTAG00000011922	PLEC	protein_coding
1641	14	787864	1.14e-72	14	839972	896647	56676	+	ENSBTAG00000011922	PLEC	protein_coding
1642	14	801744	1.83e-249	14	839972	896647	56676	+	ENSBTAG00000011922	PLEC	protein_coding
1643	14	810116	2.47e-98	14	839972	896647	56676	+	ENSBTAG00000011922	PLEC	protein_coding
1644	14	815177	7.15e-12	14	839972	896647	56676	+	ENSBTAG00000011922	PLEC	protein_coding
1645	14	822502	1.05e-18	14	839972	896647	56676	+	ENSBTAG00000011922	PLEC	protein_coding
1646	14	827586	6.5e-307	14	839972	896647	56676	+	ENSBTAG00000011922	PLEC	protein_coding
1647	14	827712	9.71e-274	14	839972	896647	56676	+	ENSBTAG00000011922	PLEC	protein_coding
1648	14	852856	6.13e-175	14	839972	896647	56676	+	ENSBTAG00000011922	PLEC	protein_coding
1649	14	860342	2.2e-11	14	839972	896647	56676	+	ENSBTAG00000011922	PLEC	protein_coding
1650	14	862483	1.88e-270	14	839972	896647	56676	+	ENSBTAG00000011922	PLEC	protein_coding
1651	14	863371	1.46e-144	14	839972	896647	56676	+	ENSBTAG00000011922	PLEC	protein_coding
1652	14	863429	1.47e-144	14	839972	896647	56676	+	ENSBTAG00000011922	PLEC	protein_coding
1653	14	864040	1.55e-144	14	839972	896647	56676	+	ENSBTAG00000011922	PLEC	protein_coding
1654	14	868228	4.09e-124	14	839972	896647	56676	+	ENSBTAG00000011922	PLEC	protein_coding
1655	14	871818	1.86e-182	14	839972	896647	56676	+	ENSBTAG00000011922	PLEC	protein_coding
1656	14	873341	3.31e-125	14	839972	896647	56676	+	ENSBTAG00000011922	PLEC	protein_coding
1657	14	876759	4.98e-161	14	839972	896647	56676	+	ENSBTAG00000011922	PLEC	protein_coding
1658	14	886022	3.77e-126	14	839972	896647	56676	+	ENSBTAG00000011922	PLEC	protein_coding
1659	14	890177	1.32e-120	14	839972	896647	56676	+	ENSBTAG00000011922	PLEC	protein_coding
1660	14	892492	1.11e-156	14	839972	896647	56676	+	ENSBTAG00000011922	PLEC	protein_coding
1661	14	901826	7.69e-24	14	839972	896647	56676	+	ENSBTAG00000011922	PLEC	protein_coding
1662	14	907904	1.96e-31	14	839972	896647	56676	+	ENSBTAG00000011922	PLEC	protein_coding
1663	14	911722	1.11e-89	14	839972	896647	56676	+	ENSBTAG00000011922	PLEC	protein_coding
1664	14	918270	2.28e-48	14	839972	896647	56676	+	ENSBTAG00000011922	PLEC	protein_coding
1665	14	927098	8.2e-06	14	839972	896647	56676	+	ENSBTAG00000011922	PLEC	protein_coding
1666	14	928144	1.35e-07	14	839972	896647	56676	+	ENSBTAG00000011922	PLEC	protein_coding
1667	14	928287	5.67e-07	14	839972	896647	56676	+	ENSBTAG00000011922	PLEC	protein_coding
1668	14	944818	1.76e-82	14	839972	896647	56676	+	ENSBTAG00000011922	PLEC	protein_coding
1669	14	947222	6.04e-215	14	839972	896647	56676	+	ENSBTAG00000011922	PLEC	protein_coding
1670	14	955943	4.18e-185	14	839972	896647	56676	+	ENSBTAG00000011922	PLEC	protein_coding
1671	14	957274	1.04e-06	14	839972	896647	56676	+	ENSBTAG00000011922	PLEC	protein_coding
1672	14	958272	5.74e-72	14	839972	896647	56676	+	ENSBTAG00000011922	PLEC	protein_coding
1673	14	959603	8.13e-14	14	839972	896647	56676	+	ENSBTAG00000011922	PLEC	protein_coding
1674	14	967845	3.44e-26	14	839972	896647	56676	+	ENSBTAG00000011922	PLEC	protein_coding
1675	14	973554	3.18e-09	14	839972	896647	56676	+	ENSBTAG00000011922	PLEC	protein_coding
1676	14	974306	1.37e-139	14	839972	896647	56676	+	ENSBTAG00000011922	PLEC	protein_coding
1677	14	974526	7.11e-07	14	839972	896647	56676	+	ENSBTAG00000011922	PLEC	protein_coding
1678	14	979933	5.34e-191	14	839972	896647	56676	+	ENSBTAG00000011922	PLEC	protein_coding
1679	14	989889	1.1e-32	14	839972	896647	56676	+	ENSBTAG00000011922	PLEC	protein_coding
1680	14	991786	1.99e-172	14	839972	896647	56676	+	ENSBTAG00000011922	PLEC	protein_coding
1681	14	992287	2.91e-22	14	839972	896647	56676	+	ENSBTAG00000011922	PLEC	protein_coding
1682	14	787864	1.14e-72	14	879199	879273	75	+	ENSBTAG00000044263	bta-mir-2309	miRNA
1683	14	801744	1.83e-249	14	879199	879273	75	+	ENSBTAG00000044263	bta-mir-2309	miRNA
1684	14	810116	2.47e-98	14	879199	879273	75	+	ENSBTAG00000044263	bta-mir-2309	miRNA
1685	14	815177	7.15e-12	14	879199	879273	75	+	ENSBTAG00000044263	bta-mir-2309	miRNA
1686	14	822502	1.05e-18	14	879199	879273	75	+	ENSBTAG00000044263	bta-mir-2309	miRNA
1687	14	827586	6.5e-307	14	879199	879273	75	+	ENSBTAG00000044263	bta-mir-2309	miRNA
1688	14	827712	9.71e-274	14	879199	879273	75	+	ENSBTAG00000044263	bta-mir-2309	miRNA
1689	14	852856	6.13e-175	14	879199	879273	75	+	ENSBTAG00000044263	bta-mir-2309	miRNA
1690	14	860342	2.2e-11	14	879199	879273	75	+	ENSBTAG00000044263	bta-mir-2309	miRNA
1691	14	862483	1.88e-270	14	879199	879273	75	+	ENSBTAG00000044263	bta-mir-2309	miRNA
1692	14	863371	1.46e-144	14	879199	879273	75	+	ENSBTAG00000044263	bta-mir-2309	miRNA
1693	14	863429	1.47e-144	14	879199	879273	75	+	ENSBTAG00000044263	bta-mir-2309	miRNA
1694	14	864040	1.55e-144	14	879199	879273	75	+	ENSBTAG00000044263	bta-mir-2309	miRNA
1695	14	868228	4.09e-124	14	879199	879273	75	+	ENSBTAG00000044263	bta-mir-2309	miRNA
1696	14	871818	1.86e-182	14	879199	879273	75	+	ENSBTAG00000044263	bta-mir-2309	miRNA
1697	14	873341	3.31e-125	14	879199	879273	75	+	ENSBTAG00000044263	bta-mir-2309	miRNA
1698	14	876759	4.98e-161	14	879199	879273	75	+	ENSBTAG00000044263	bta-mir-2309	miRNA
1699	14	886022	3.77e-126	14	879199	879273	75	+	ENSBTAG00000044263	bta-mir-2309	miRNA
1700	14	890177	1.32e-120	14	879199	879273	75	+	ENSBTAG00000044263	bta-mir-2309	miRNA
1701	14	892492	1.11e-156	14	879199	879273	75	+	ENSBTAG00000044263	bta-mir-2309	miRNA
1702	14	901826	7.69e-24	14	879199	879273	75	+	ENSBTAG00000044263	bta-mir-2309	miRNA
1703	14	907904	1.96e-31	14	879199	879273	75	+	ENSBTAG00000044263	bta-mir-2309	miRNA
1704	14	911722	1.11e-89	14	879199	879273	75	+	ENSBTAG00000044263	bta-mir-2309	miRNA
1705	14	918270	2.28e-48	14	879199	879273	75	+	ENSBTAG00000044263	bta-mir-2309	miRNA
1706	14	927098	8.2e-06	14	879199	879273	75	+	ENSBTAG00000044263	bta-mir-2309	miRNA
1707	14	928144	1.35e-07	14	879199	879273	75	+	ENSBTAG00000044263	bta-mir-2309	miRNA
1708	14	928287	5.67e-07	14	879199	879273	75	+	ENSBTAG00000044263	bta-mir-2309	miRNA
1709	14	944818	1.76e-82	14	879199	879273	75	+	ENSBTAG00000044263	bta-mir-2309	miRNA
1710	14	947222	6.04e-215	14	879199	879273	75	+	ENSBTAG00000044263	bta-mir-2309	miRNA
1711	14	955943	4.18e-185	14	879199	879273	75	+	ENSBTAG00000044263	bta-mir-2309	miRNA
1712	14	957274	1.04e-06	14	879199	879273	75	+	ENSBTAG00000044263	bta-mir-2309	miRNA
1713	14	958272	5.74e-72	14	879199	879273	75	+	ENSBTAG00000044263	bta-mir-2309	miRNA
1714	14	959603	8.13e-14	14	879199	879273	75	+	ENSBTAG00000044263	bta-mir-2309	miRNA
1715	14	967845	3.44e-26	14	879199	879273	75	+	ENSBTAG00000044263	bta-mir-2309	miRNA
1716	14	973554	3.18e-09	14	879199	879273	75	+	ENSBTAG00000044263	bta-mir-2309	miRNA
1717	14	974306	1.37e-139	14	879199	879273	75	+	ENSBTAG00000044263	bta-mir-2309	miRNA
1718	14	974526	7.11e-07	14	879199	879273	75	+	ENSBTAG00000044263	bta-mir-2309	miRNA
1719	14	852856	6.13e-175	14	940689	955681	14993	+	ENSBTAG00000045727	EPPK1	protein_coding
1720	14	860342	2.2e-11	14	940689	955681	14993	+	ENSBTAG00000045727	EPPK1	protein_coding
1721	14	862483	1.88e-270	14	940689	955681	14993	+	ENSBTAG00000045727	EPPK1	protein_coding
1722	14	863371	1.46e-144	14	940689	955681	14993	+	ENSBTAG00000045727	EPPK1	protein_coding
1723	14	863429	1.47e-144	14	940689	955681	14993	+	ENSBTAG00000045727	EPPK1	protein_coding
1724	14	864040	1.55e-144	14	940689	955681	14993	+	ENSBTAG00000045727	EPPK1	protein_coding
1725	14	868228	4.09e-124	14	940689	955681	14993	+	ENSBTAG00000045727	EPPK1	protein_coding
1726	14	871818	1.86e-182	14	940689	955681	14993	+	ENSBTAG00000045727	EPPK1	protein_coding
1727	14	873341	3.31e-125	14	940689	955681	14993	+	ENSBTAG00000045727	EPPK1	protein_coding
1728	14	876759	4.98e-161	14	940689	955681	14993	+	ENSBTAG00000045727	EPPK1	protein_coding
1729	14	886022	3.77e-126	14	940689	955681	14993	+	ENSBTAG00000045727	EPPK1	protein_coding
1730	14	890177	1.32e-120	14	940689	955681	14993	+	ENSBTAG00000045727	EPPK1	protein_coding
1731	14	892492	1.11e-156	14	940689	955681	14993	+	ENSBTAG00000045727	EPPK1	protein_coding
1732	14	901826	7.69e-24	14	940689	955681	14993	+	ENSBTAG00000045727	EPPK1	protein_coding
1733	14	907904	1.96e-31	14	940689	955681	14993	+	ENSBTAG00000045727	EPPK1	protein_coding
1734	14	911722	1.11e-89	14	940689	955681	14993	+	ENSBTAG00000045727	EPPK1	protein_coding
1735	14	918270	2.28e-48	14	940689	955681	14993	+	ENSBTAG00000045727	EPPK1	protein_coding
1736	14	927098	8.2e-06	14	940689	955681	14993	+	ENSBTAG00000045727	EPPK1	protein_coding
1737	14	928144	1.35e-07	14	940689	955681	14993	+	ENSBTAG00000045727	EPPK1	protein_coding
1738	14	928287	5.67e-07	14	940689	955681	14993	+	ENSBTAG00000045727	EPPK1	protein_coding
1739	14	944818	1.76e-82	14	940689	955681	14993	+	ENSBTAG00000045727	EPPK1	protein_coding
1740	14	947222	6.04e-215	14	940689	955681	14993	+	ENSBTAG00000045727	EPPK1	protein_coding
1741	14	955943	4.18e-185	14	940689	955681	14993	+	ENSBTAG00000045727	EPPK1	protein_coding
1742	14	957274	1.04e-06	14	940689	955681	14993	+	ENSBTAG00000045727	EPPK1	protein_coding
1743	14	958272	5.74e-72	14	940689	955681	14993	+	ENSBTAG00000045727	EPPK1	protein_coding
1744	14	959603	8.13e-14	14	940689	955681	14993	+	ENSBTAG00000045727	EPPK1	protein_coding
1745	14	967845	3.44e-26	14	940689	955681	14993	+	ENSBTAG00000045727	EPPK1	protein_coding
1746	14	973554	3.18e-09	14	940689	955681	14993	+	ENSBTAG00000045727	EPPK1	protein_coding
1747	14	974306	1.37e-139	14	940689	955681	14993	+	ENSBTAG00000045727	EPPK1	protein_coding
1748	14	974526	7.11e-07	14	940689	955681	14993	+	ENSBTAG00000045727	EPPK1	protein_coding
1749	14	979933	5.34e-191	14	940689	955681	14993	+	ENSBTAG00000045727	EPPK1	protein_coding
1750	14	989889	1.1e-32	14	940689	955681	14993	+	ENSBTAG00000045727	EPPK1	protein_coding
1751	14	991786	1.99e-172	14	940689	955681	14993	+	ENSBTAG00000045727	EPPK1	protein_coding
1752	14	992287	2.91e-22	14	940689	955681	14993	+	ENSBTAG00000045727	EPPK1	protein_coding
1753	14	997315	3.9e-72	14	940689	955681	14993	+	ENSBTAG00000045727	EPPK1	protein_coding
1754	14	999900	1.06e-60	14	940689	955681	14993	+	ENSBTAG00000045727	EPPK1	protein_coding
1755	14	1000891	2.93e-36	14	940689	955681	14993	+	ENSBTAG00000045727	EPPK1	protein_coding
1756	14	1003887	6.4e-92	14	940689	955681	14993	+	ENSBTAG00000045727	EPPK1	protein_coding
1757	14	1007601	1.48e-81	14	940689	955681	14993	+	ENSBTAG00000045727	EPPK1	protein_coding
1758	14	1020102	2.29e-49	14	940689	955681	14993	+	ENSBTAG00000045727	EPPK1	protein_coding
1759	14	1021305	1.48e-18	14	940689	955681	14993	+	ENSBTAG00000045727	EPPK1	protein_coding
1760	14	1022847	2.23e-21	14	940689	955681	14993	+	ENSBTAG00000045727	EPPK1	protein_coding
1761	14	1024204	4.06e-18	14	940689	955681	14993	+	ENSBTAG00000045727	EPPK1	protein_coding
1762	14	1024242	3.43e-22	14	940689	955681	14993	+	ENSBTAG00000045727	EPPK1	protein_coding
1763	14	1026892	1.28e-06	14	940689	955681	14993	+	ENSBTAG00000045727	EPPK1	protein_coding
1764	14	1030164	6.79e-21	14	940689	955681	14993	+	ENSBTAG00000045727	EPPK1	protein_coding
1765	14	1033246	2.58e-73	14	940689	955681	14993	+	ENSBTAG00000045727	EPPK1	protein_coding
1766	14	1035806	1.13e-24	14	940689	955681	14993	+	ENSBTAG00000045727	EPPK1	protein_coding
1767	14	1040353	1.15e-15	14	940689	955681	14993	+	ENSBTAG00000045727	EPPK1	protein_coding
1768	14	1042757	1.14e-18	14	940689	955681	14993	+	ENSBTAG00000045727	EPPK1	protein_coding
1769	14	1043034	8.27e-86	14	940689	955681	14993	+	ENSBTAG00000045727	EPPK1	protein_coding
1770	14	1044777	9.33e-117	14	940689	955681	14993	+	ENSBTAG00000045727	EPPK1	protein_coding
1771	14	862483	1.88e-270	14	961099	968482	7384	+	ENSBTAG00000008079	NRBP2	protein_coding
1772	14	863371	1.46e-144	14	961099	968482	7384	+	ENSBTAG00000008079	NRBP2	protein_coding
1773	14	863429	1.47e-144	14	961099	968482	7384	+	ENSBTAG00000008079	NRBP2	protein_coding
1774	14	864040	1.55e-144	14	961099	968482	7384	+	ENSBTAG00000008079	NRBP2	protein_coding
1775	14	868228	4.09e-124	14	961099	968482	7384	+	ENSBTAG00000008079	NRBP2	protein_coding
1776	14	871818	1.86e-182	14	961099	968482	7384	+	ENSBTAG00000008079	NRBP2	protein_coding
1777	14	873341	3.31e-125	14	961099	968482	7384	+	ENSBTAG00000008079	NRBP2	protein_coding
1778	14	876759	4.98e-161	14	961099	968482	7384	+	ENSBTAG00000008079	NRBP2	protein_coding
1779	14	886022	3.77e-126	14	961099	968482	7384	+	ENSBTAG00000008079	NRBP2	protein_coding
1780	14	890177	1.32e-120	14	961099	968482	7384	+	ENSBTAG00000008079	NRBP2	protein_coding
1781	14	892492	1.11e-156	14	961099	968482	7384	+	ENSBTAG00000008079	NRBP2	protein_coding
1782	14	901826	7.69e-24	14	961099	968482	7384	+	ENSBTAG00000008079	NRBP2	protein_coding
1783	14	907904	1.96e-31	14	961099	968482	7384	+	ENSBTAG00000008079	NRBP2	protein_coding
1784	14	911722	1.11e-89	14	961099	968482	7384	+	ENSBTAG00000008079	NRBP2	protein_coding
1785	14	918270	2.28e-48	14	961099	968482	7384	+	ENSBTAG00000008079	NRBP2	protein_coding
1786	14	927098	8.2e-06	14	961099	968482	7384	+	ENSBTAG00000008079	NRBP2	protein_coding
1787	14	928144	1.35e-07	14	961099	968482	7384	+	ENSBTAG00000008079	NRBP2	protein_coding
1788	14	928287	5.67e-07	14	961099	968482	7384	+	ENSBTAG00000008079	NRBP2	protein_coding
1789	14	944818	1.76e-82	14	961099	968482	7384	+	ENSBTAG00000008079	NRBP2	protein_coding
1790	14	947222	6.04e-215	14	961099	968482	7384	+	ENSBTAG00000008079	NRBP2	protein_coding
1791	14	955943	4.18e-185	14	961099	968482	7384	+	ENSBTAG00000008079	NRBP2	protein_coding
1792	14	957274	1.04e-06	14	961099	968482	7384	+	ENSBTAG00000008079	NRBP2	protein_coding
1793	14	958272	5.74e-72	14	961099	968482	7384	+	ENSBTAG00000008079	NRBP2	protein_coding
1794	14	959603	8.13e-14	14	961099	968482	7384	+	ENSBTAG00000008079	NRBP2	protein_coding
1795	14	967845	3.44e-26	14	961099	968482	7384	+	ENSBTAG00000008079	NRBP2	protein_coding
1796	14	973554	3.18e-09	14	961099	968482	7384	+	ENSBTAG00000008079	NRBP2	protein_coding
1797	14	974306	1.37e-139	14	961099	968482	7384	+	ENSBTAG00000008079	NRBP2	protein_coding
1798	14	974526	7.11e-07	14	961099	968482	7384	+	ENSBTAG00000008079	NRBP2	protein_coding
1799	14	979933	5.34e-191	14	961099	968482	7384	+	ENSBTAG00000008079	NRBP2	protein_coding
1800	14	989889	1.1e-32	14	961099	968482	7384	+	ENSBTAG00000008079	NRBP2	protein_coding
1801	14	991786	1.99e-172	14	961099	968482	7384	+	ENSBTAG00000008079	NRBP2	protein_coding
1802	14	992287	2.91e-22	14	961099	968482	7384	+	ENSBTAG00000008079	NRBP2	protein_coding
1803	14	997315	3.9e-72	14	961099	968482	7384	+	ENSBTAG00000008079	NRBP2	protein_coding
1804	14	999900	1.06e-60	14	961099	968482	7384	+	ENSBTAG00000008079	NRBP2	protein_coding
1805	14	1000891	2.93e-36	14	961099	968482	7384	+	ENSBTAG00000008079	NRBP2	protein_coding
1806	14	1003887	6.4e-92	14	961099	968482	7384	+	ENSBTAG00000008079	NRBP2	protein_coding
1807	14	1007601	1.48e-81	14	961099	968482	7384	+	ENSBTAG00000008079	NRBP2	protein_coding
1808	14	1020102	2.29e-49	14	961099	968482	7384	+	ENSBTAG00000008079	NRBP2	protein_coding
1809	14	1021305	1.48e-18	14	961099	968482	7384	+	ENSBTAG00000008079	NRBP2	protein_coding
1810	14	1022847	2.23e-21	14	961099	968482	7384	+	ENSBTAG00000008079	NRBP2	protein_coding
1811	14	1024204	4.06e-18	14	961099	968482	7384	+	ENSBTAG00000008079	NRBP2	protein_coding
1812	14	1024242	3.43e-22	14	961099	968482	7384	+	ENSBTAG00000008079	NRBP2	protein_coding
1813	14	1026892	1.28e-06	14	961099	968482	7384	+	ENSBTAG00000008079	NRBP2	protein_coding
1814	14	1030164	6.79e-21	14	961099	968482	7384	+	ENSBTAG00000008079	NRBP2	protein_coding
1815	14	1033246	2.58e-73	14	961099	968482	7384	+	ENSBTAG00000008079	NRBP2	protein_coding
1816	14	1035806	1.13e-24	14	961099	968482	7384	+	ENSBTAG00000008079	NRBP2	protein_coding
1817	14	1040353	1.15e-15	14	961099	968482	7384	+	ENSBTAG00000008079	NRBP2	protein_coding
1818	14	1042757	1.14e-18	14	961099	968482	7384	+	ENSBTAG00000008079	NRBP2	protein_coding
1819	14	1043034	8.27e-86	14	961099	968482	7384	+	ENSBTAG00000008079	NRBP2	protein_coding
1820	14	1044777	9.33e-117	14	961099	968482	7384	+	ENSBTAG00000008079	NRBP2	protein_coding
1821	14	1057205	8.99e-23	14	961099	968482	7384	+	ENSBTAG00000008079	NRBP2	protein_coding
1822	14	1057339	1.82e-35	14	961099	968482	7384	+	ENSBTAG00000008079	NRBP2	protein_coding
1823	14	873341	3.31e-125	14	972914	986379	13466	+	ENSBTAG00000037493	PUF60	protein_coding
1824	14	876759	4.98e-161	14	972914	986379	13466	+	ENSBTAG00000037493	PUF60	protein_coding
1825	14	886022	3.77e-126	14	972914	986379	13466	+	ENSBTAG00000037493	PUF60	protein_coding
1826	14	890177	1.32e-120	14	972914	986379	13466	+	ENSBTAG00000037493	PUF60	protein_coding
1827	14	892492	1.11e-156	14	972914	986379	13466	+	ENSBTAG00000037493	PUF60	protein_coding
1828	14	901826	7.69e-24	14	972914	986379	13466	+	ENSBTAG00000037493	PUF60	protein_coding
1829	14	907904	1.96e-31	14	972914	986379	13466	+	ENSBTAG00000037493	PUF60	protein_coding
1830	14	911722	1.11e-89	14	972914	986379	13466	+	ENSBTAG00000037493	PUF60	protein_coding
1831	14	918270	2.28e-48	14	972914	986379	13466	+	ENSBTAG00000037493	PUF60	protein_coding
1832	14	927098	8.2e-06	14	972914	986379	13466	+	ENSBTAG00000037493	PUF60	protein_coding
1833	14	928144	1.35e-07	14	972914	986379	13466	+	ENSBTAG00000037493	PUF60	protein_coding
1834	14	928287	5.67e-07	14	972914	986379	13466	+	ENSBTAG00000037493	PUF60	protein_coding
1835	14	944818	1.76e-82	14	972914	986379	13466	+	ENSBTAG00000037493	PUF60	protein_coding
1836	14	947222	6.04e-215	14	972914	986379	13466	+	ENSBTAG00000037493	PUF60	protein_coding
1837	14	955943	4.18e-185	14	972914	986379	13466	+	ENSBTAG00000037493	PUF60	protein_coding
1838	14	957274	1.04e-06	14	972914	986379	13466	+	ENSBTAG00000037493	PUF60	protein_coding
1839	14	958272	5.74e-72	14	972914	986379	13466	+	ENSBTAG00000037493	PUF60	protein_coding
1840	14	959603	8.13e-14	14	972914	986379	13466	+	ENSBTAG00000037493	PUF60	protein_coding
1841	14	967845	3.44e-26	14	972914	986379	13466	+	ENSBTAG00000037493	PUF60	protein_coding
1842	14	973554	3.18e-09	14	972914	986379	13466	+	ENSBTAG00000037493	PUF60	protein_coding
1843	14	974306	1.37e-139	14	972914	986379	13466	+	ENSBTAG00000037493	PUF60	protein_coding
1844	14	974526	7.11e-07	14	972914	986379	13466	+	ENSBTAG00000037493	PUF60	protein_coding
1845	14	979933	5.34e-191	14	972914	986379	13466	+	ENSBTAG00000037493	PUF60	protein_coding
1846	14	989889	1.1e-32	14	972914	986379	13466	+	ENSBTAG00000037493	PUF60	protein_coding
1847	14	991786	1.99e-172	14	972914	986379	13466	+	ENSBTAG00000037493	PUF60	protein_coding
1848	14	992287	2.91e-22	14	972914	986379	13466	+	ENSBTAG00000037493	PUF60	protein_coding
1849	14	997315	3.9e-72	14	972914	986379	13466	+	ENSBTAG00000037493	PUF60	protein_coding
1850	14	999900	1.06e-60	14	972914	986379	13466	+	ENSBTAG00000037493	PUF60	protein_coding
1851	14	1000891	2.93e-36	14	972914	986379	13466	+	ENSBTAG00000037493	PUF60	protein_coding
1852	14	1003887	6.4e-92	14	972914	986379	13466	+	ENSBTAG00000037493	PUF60	protein_coding
1853	14	1007601	1.48e-81	14	972914	986379	13466	+	ENSBTAG00000037493	PUF60	protein_coding
1854	14	1020102	2.29e-49	14	972914	986379	13466	+	ENSBTAG00000037493	PUF60	protein_coding
1855	14	1021305	1.48e-18	14	972914	986379	13466	+	ENSBTAG00000037493	PUF60	protein_coding
1856	14	1022847	2.23e-21	14	972914	986379	13466	+	ENSBTAG00000037493	PUF60	protein_coding
1857	14	1024204	4.06e-18	14	972914	986379	13466	+	ENSBTAG00000037493	PUF60	protein_coding
1858	14	1024242	3.43e-22	14	972914	986379	13466	+	ENSBTAG00000037493	PUF60	protein_coding
1859	14	1026892	1.28e-06	14	972914	986379	13466	+	ENSBTAG00000037493	PUF60	protein_coding
1860	14	1030164	6.79e-21	14	972914	986379	13466	+	ENSBTAG00000037493	PUF60	protein_coding
1861	14	1033246	2.58e-73	14	972914	986379	13466	+	ENSBTAG00000037493	PUF60	protein_coding
1862	14	1035806	1.13e-24	14	972914	986379	13466	+	ENSBTAG00000037493	PUF60	protein_coding
1863	14	1040353	1.15e-15	14	972914	986379	13466	+	ENSBTAG00000037493	PUF60	protein_coding
1864	14	1042757	1.14e-18	14	972914	986379	13466	+	ENSBTAG00000037493	PUF60	protein_coding
1865	14	1043034	8.27e-86	14	972914	986379	13466	+	ENSBTAG00000037493	PUF60	protein_coding
1866	14	1044777	9.33e-117	14	972914	986379	13466	+	ENSBTAG00000037493	PUF60	protein_coding
1867	14	1057205	8.99e-23	14	972914	986379	13466	+	ENSBTAG00000037493	PUF60	protein_coding
1868	14	1057339	1.82e-35	14	972914	986379	13466	+	ENSBTAG00000037493	PUF60	protein_coding
1869	14	1070218	2.11e-42	14	972914	986379	13466	+	ENSBTAG00000037493	PUF60	protein_coding
1870	14	1073075	4.11e-10	14	972914	986379	13466	+	ENSBTAG00000037493	PUF60	protein_coding
1871	14	1074772	8.08e-08	14	972914	986379	13466	+	ENSBTAG00000037493	PUF60	protein_coding
1872	14	1077261	1.36e-29	14	972914	986379	13466	+	ENSBTAG00000037493	PUF60	protein_coding
1873	14	1079199	1.27e-153	14	972914	986379	13466	+	ENSBTAG00000037493	PUF60	protein_coding
1874	14	1079849	5.57e-28	14	972914	986379	13466	+	ENSBTAG00000037493	PUF60	protein_coding
1875	14	1080243	1.85e-91	14	972914	986379	13466	+	ENSBTAG00000037493	PUF60	protein_coding
1876	14	1082140	1.53e-115	14	972914	986379	13466	+	ENSBTAG00000037493	PUF60	protein_coding
1877	14	890177	1.32e-120	14	987039	1006477	19439	+	ENSBTAG00000008421	SCRIB	protein_coding
1878	14	892492	1.11e-156	14	987039	1006477	19439	+	ENSBTAG00000008421	SCRIB	protein_coding
1879	14	901826	7.69e-24	14	987039	1006477	19439	+	ENSBTAG00000008421	SCRIB	protein_coding
1880	14	907904	1.96e-31	14	987039	1006477	19439	+	ENSBTAG00000008421	SCRIB	protein_coding
1881	14	911722	1.11e-89	14	987039	1006477	19439	+	ENSBTAG00000008421	SCRIB	protein_coding
1882	14	918270	2.28e-48	14	987039	1006477	19439	+	ENSBTAG00000008421	SCRIB	protein_coding
1883	14	927098	8.2e-06	14	987039	1006477	19439	+	ENSBTAG00000008421	SCRIB	protein_coding
1884	14	928144	1.35e-07	14	987039	1006477	19439	+	ENSBTAG00000008421	SCRIB	protein_coding
1885	14	928287	5.67e-07	14	987039	1006477	19439	+	ENSBTAG00000008421	SCRIB	protein_coding
1886	14	944818	1.76e-82	14	987039	1006477	19439	+	ENSBTAG00000008421	SCRIB	protein_coding
1887	14	947222	6.04e-215	14	987039	1006477	19439	+	ENSBTAG00000008421	SCRIB	protein_coding
1888	14	955943	4.18e-185	14	987039	1006477	19439	+	ENSBTAG00000008421	SCRIB	protein_coding
1889	14	957274	1.04e-06	14	987039	1006477	19439	+	ENSBTAG00000008421	SCRIB	protein_coding
1890	14	958272	5.74e-72	14	987039	1006477	19439	+	ENSBTAG00000008421	SCRIB	protein_coding
1891	14	959603	8.13e-14	14	987039	1006477	19439	+	ENSBTAG00000008421	SCRIB	protein_coding
1892	14	967845	3.44e-26	14	987039	1006477	19439	+	ENSBTAG00000008421	SCRIB	protein_coding
1893	14	973554	3.18e-09	14	987039	1006477	19439	+	ENSBTAG00000008421	SCRIB	protein_coding
1894	14	974306	1.37e-139	14	987039	1006477	19439	+	ENSBTAG00000008421	SCRIB	protein_coding
1895	14	974526	7.11e-07	14	987039	1006477	19439	+	ENSBTAG00000008421	SCRIB	protein_coding
1896	14	979933	5.34e-191	14	987039	1006477	19439	+	ENSBTAG00000008421	SCRIB	protein_coding
1897	14	989889	1.1e-32	14	987039	1006477	19439	+	ENSBTAG00000008421	SCRIB	protein_coding
1898	14	991786	1.99e-172	14	987039	1006477	19439	+	ENSBTAG00000008421	SCRIB	protein_coding
1899	14	992287	2.91e-22	14	987039	1006477	19439	+	ENSBTAG00000008421	SCRIB	protein_coding
1900	14	997315	3.9e-72	14	987039	1006477	19439	+	ENSBTAG00000008421	SCRIB	protein_coding
1901	14	999900	1.06e-60	14	987039	1006477	19439	+	ENSBTAG00000008421	SCRIB	protein_coding
1902	14	1000891	2.93e-36	14	987039	1006477	19439	+	ENSBTAG00000008421	SCRIB	protein_coding
1903	14	1003887	6.4e-92	14	987039	1006477	19439	+	ENSBTAG00000008421	SCRIB	protein_coding
1904	14	1007601	1.48e-81	14	987039	1006477	19439	+	ENSBTAG00000008421	SCRIB	protein_coding
1905	14	1020102	2.29e-49	14	987039	1006477	19439	+	ENSBTAG00000008421	SCRIB	protein_coding
1906	14	1021305	1.48e-18	14	987039	1006477	19439	+	ENSBTAG00000008421	SCRIB	protein_coding
1907	14	1022847	2.23e-21	14	987039	1006477	19439	+	ENSBTAG00000008421	SCRIB	protein_coding
1908	14	1024204	4.06e-18	14	987039	1006477	19439	+	ENSBTAG00000008421	SCRIB	protein_coding
1909	14	1024242	3.43e-22	14	987039	1006477	19439	+	ENSBTAG00000008421	SCRIB	protein_coding
1910	14	1026892	1.28e-06	14	987039	1006477	19439	+	ENSBTAG00000008421	SCRIB	protein_coding
1911	14	1030164	6.79e-21	14	987039	1006477	19439	+	ENSBTAG00000008421	SCRIB	protein_coding
1912	14	1033246	2.58e-73	14	987039	1006477	19439	+	ENSBTAG00000008421	SCRIB	protein_coding
1913	14	1035806	1.13e-24	14	987039	1006477	19439	+	ENSBTAG00000008421	SCRIB	protein_coding
1914	14	1040353	1.15e-15	14	987039	1006477	19439	+	ENSBTAG00000008421	SCRIB	protein_coding
1915	14	1042757	1.14e-18	14	987039	1006477	19439	+	ENSBTAG00000008421	SCRIB	protein_coding
1916	14	1043034	8.27e-86	14	987039	1006477	19439	+	ENSBTAG00000008421	SCRIB	protein_coding
1917	14	1044777	9.33e-117	14	987039	1006477	19439	+	ENSBTAG00000008421	SCRIB	protein_coding
1918	14	1057205	8.99e-23	14	987039	1006477	19439	+	ENSBTAG00000008421	SCRIB	protein_coding
1919	14	1057339	1.82e-35	14	987039	1006477	19439	+	ENSBTAG00000008421	SCRIB	protein_coding
1920	14	1070218	2.11e-42	14	987039	1006477	19439	+	ENSBTAG00000008421	SCRIB	protein_coding
1921	14	1073075	4.11e-10	14	987039	1006477	19439	+	ENSBTAG00000008421	SCRIB	protein_coding
1922	14	1074772	8.08e-08	14	987039	1006477	19439	+	ENSBTAG00000008421	SCRIB	protein_coding
1923	14	1077261	1.36e-29	14	987039	1006477	19439	+	ENSBTAG00000008421	SCRIB	protein_coding
1924	14	1079199	1.27e-153	14	987039	1006477	19439	+	ENSBTAG00000008421	SCRIB	protein_coding
1925	14	1079849	5.57e-28	14	987039	1006477	19439	+	ENSBTAG00000008421	SCRIB	protein_coding
1926	14	1080243	1.85e-91	14	987039	1006477	19439	+	ENSBTAG00000008421	SCRIB	protein_coding
1927	14	1082140	1.53e-115	14	987039	1006477	19439	+	ENSBTAG00000008421	SCRIB	protein_coding
1928	14	1106207	2.28e-103	14	987039	1006477	19439	+	ENSBTAG00000008421	SCRIB	protein_coding
1929	14	907904	1.96e-31	14	1006976	1027840	20865	-	ENSBTAG00000048486	IQANK1	protein_coding
1930	14	911722	1.11e-89	14	1006976	1027840	20865	-	ENSBTAG00000048486	IQANK1	protein_coding
1931	14	918270	2.28e-48	14	1006976	1027840	20865	-	ENSBTAG00000048486	IQANK1	protein_coding
1932	14	927098	8.2e-06	14	1006976	1027840	20865	-	ENSBTAG00000048486	IQANK1	protein_coding
1933	14	928144	1.35e-07	14	1006976	1027840	20865	-	ENSBTAG00000048486	IQANK1	protein_coding
1934	14	928287	5.67e-07	14	1006976	1027840	20865	-	ENSBTAG00000048486	IQANK1	protein_coding
1935	14	944818	1.76e-82	14	1006976	1027840	20865	-	ENSBTAG00000048486	IQANK1	protein_coding
1936	14	947222	6.04e-215	14	1006976	1027840	20865	-	ENSBTAG00000048486	IQANK1	protein_coding
1937	14	955943	4.18e-185	14	1006976	1027840	20865	-	ENSBTAG00000048486	IQANK1	protein_coding
1938	14	957274	1.04e-06	14	1006976	1027840	20865	-	ENSBTAG00000048486	IQANK1	protein_coding
1939	14	958272	5.74e-72	14	1006976	1027840	20865	-	ENSBTAG00000048486	IQANK1	protein_coding
1940	14	959603	8.13e-14	14	1006976	1027840	20865	-	ENSBTAG00000048486	IQANK1	protein_coding
1941	14	967845	3.44e-26	14	1006976	1027840	20865	-	ENSBTAG00000048486	IQANK1	protein_coding
1942	14	973554	3.18e-09	14	1006976	1027840	20865	-	ENSBTAG00000048486	IQANK1	protein_coding
1943	14	974306	1.37e-139	14	1006976	1027840	20865	-	ENSBTAG00000048486	IQANK1	protein_coding
1944	14	974526	7.11e-07	14	1006976	1027840	20865	-	ENSBTAG00000048486	IQANK1	protein_coding
1945	14	979933	5.34e-191	14	1006976	1027840	20865	-	ENSBTAG00000048486	IQANK1	protein_coding
1946	14	989889	1.1e-32	14	1006976	1027840	20865	-	ENSBTAG00000048486	IQANK1	protein_coding
1947	14	991786	1.99e-172	14	1006976	1027840	20865	-	ENSBTAG00000048486	IQANK1	protein_coding
1948	14	992287	2.91e-22	14	1006976	1027840	20865	-	ENSBTAG00000048486	IQANK1	protein_coding
1949	14	997315	3.9e-72	14	1006976	1027840	20865	-	ENSBTAG00000048486	IQANK1	protein_coding
1950	14	999900	1.06e-60	14	1006976	1027840	20865	-	ENSBTAG00000048486	IQANK1	protein_coding
1951	14	1000891	2.93e-36	14	1006976	1027840	20865	-	ENSBTAG00000048486	IQANK1	protein_coding
1952	14	1003887	6.4e-92	14	1006976	1027840	20865	-	ENSBTAG00000048486	IQANK1	protein_coding
1953	14	1007601	1.48e-81	14	1006976	1027840	20865	-	ENSBTAG00000048486	IQANK1	protein_coding
1954	14	1020102	2.29e-49	14	1006976	1027840	20865	-	ENSBTAG00000048486	IQANK1	protein_coding
1955	14	1021305	1.48e-18	14	1006976	1027840	20865	-	ENSBTAG00000048486	IQANK1	protein_coding
1956	14	1022847	2.23e-21	14	1006976	1027840	20865	-	ENSBTAG00000048486	IQANK1	protein_coding
1957	14	1024204	4.06e-18	14	1006976	1027840	20865	-	ENSBTAG00000048486	IQANK1	protein_coding
1958	14	1024242	3.43e-22	14	1006976	1027840	20865	-	ENSBTAG00000048486	IQANK1	protein_coding
1959	14	1026892	1.28e-06	14	1006976	1027840	20865	-	ENSBTAG00000048486	IQANK1	protein_coding
1960	14	1030164	6.79e-21	14	1006976	1027840	20865	-	ENSBTAG00000048486	IQANK1	protein_coding
1961	14	1033246	2.58e-73	14	1006976	1027840	20865	-	ENSBTAG00000048486	IQANK1	protein_coding
1962	14	1035806	1.13e-24	14	1006976	1027840	20865	-	ENSBTAG00000048486	IQANK1	protein_coding
1963	14	1040353	1.15e-15	14	1006976	1027840	20865	-	ENSBTAG00000048486	IQANK1	protein_coding
1964	14	1042757	1.14e-18	14	1006976	1027840	20865	-	ENSBTAG00000048486	IQANK1	protein_coding
1965	14	1043034	8.27e-86	14	1006976	1027840	20865	-	ENSBTAG00000048486	IQANK1	protein_coding
1966	14	1044777	9.33e-117	14	1006976	1027840	20865	-	ENSBTAG00000048486	IQANK1	protein_coding
1967	14	1057205	8.99e-23	14	1006976	1027840	20865	-	ENSBTAG00000048486	IQANK1	protein_coding
1968	14	1057339	1.82e-35	14	1006976	1027840	20865	-	ENSBTAG00000048486	IQANK1	protein_coding
1969	14	1070218	2.11e-42	14	1006976	1027840	20865	-	ENSBTAG00000048486	IQANK1	protein_coding
1970	14	1073075	4.11e-10	14	1006976	1027840	20865	-	ENSBTAG00000048486	IQANK1	protein_coding
1971	14	1074772	8.08e-08	14	1006976	1027840	20865	-	ENSBTAG00000048486	IQANK1	protein_coding
1972	14	1077261	1.36e-29	14	1006976	1027840	20865	-	ENSBTAG00000048486	IQANK1	protein_coding
1973	14	1079199	1.27e-153	14	1006976	1027840	20865	-	ENSBTAG00000048486	IQANK1	protein_coding
1974	14	1079849	5.57e-28	14	1006976	1027840	20865	-	ENSBTAG00000048486	IQANK1	protein_coding
1975	14	1080243	1.85e-91	14	1006976	1027840	20865	-	ENSBTAG00000048486	IQANK1	protein_coding
1976	14	1082140	1.53e-115	14	1006976	1027840	20865	-	ENSBTAG00000048486	IQANK1	protein_coding
1977	14	1106207	2.28e-103	14	1006976	1027840	20865	-	ENSBTAG00000048486	IQANK1	protein_coding
1978	14	927098	8.2e-06	14	1025239	1039266	14028	+	ENSBTAG00000038682	FAM83H	protein_coding
1979	14	928144	1.35e-07	14	1025239	1039266	14028	+	ENSBTAG00000038682	FAM83H	protein_coding
1980	14	928287	5.67e-07	14	1025239	1039266	14028	+	ENSBTAG00000038682	FAM83H	protein_coding
1981	14	944818	1.76e-82	14	1025239	1039266	14028	+	ENSBTAG00000038682	FAM83H	protein_coding
1982	14	947222	6.04e-215	14	1025239	1039266	14028	+	ENSBTAG00000038682	FAM83H	protein_coding
1983	14	955943	4.18e-185	14	1025239	1039266	14028	+	ENSBTAG00000038682	FAM83H	protein_coding
1984	14	957274	1.04e-06	14	1025239	1039266	14028	+	ENSBTAG00000038682	FAM83H	protein_coding
1985	14	958272	5.74e-72	14	1025239	1039266	14028	+	ENSBTAG00000038682	FAM83H	protein_coding
1986	14	959603	8.13e-14	14	1025239	1039266	14028	+	ENSBTAG00000038682	FAM83H	protein_coding
1987	14	967845	3.44e-26	14	1025239	1039266	14028	+	ENSBTAG00000038682	FAM83H	protein_coding
1988	14	973554	3.18e-09	14	1025239	1039266	14028	+	ENSBTAG00000038682	FAM83H	protein_coding
1989	14	974306	1.37e-139	14	1025239	1039266	14028	+	ENSBTAG00000038682	FAM83H	protein_coding
1990	14	974526	7.11e-07	14	1025239	1039266	14028	+	ENSBTAG00000038682	FAM83H	protein_coding
1991	14	979933	5.34e-191	14	1025239	1039266	14028	+	ENSBTAG00000038682	FAM83H	protein_coding
1992	14	989889	1.1e-32	14	1025239	1039266	14028	+	ENSBTAG00000038682	FAM83H	protein_coding
1993	14	991786	1.99e-172	14	1025239	1039266	14028	+	ENSBTAG00000038682	FAM83H	protein_coding
1994	14	992287	2.91e-22	14	1025239	1039266	14028	+	ENSBTAG00000038682	FAM83H	protein_coding
1995	14	997315	3.9e-72	14	1025239	1039266	14028	+	ENSBTAG00000038682	FAM83H	protein_coding
1996	14	999900	1.06e-60	14	1025239	1039266	14028	+	ENSBTAG00000038682	FAM83H	protein_coding
1997	14	1000891	2.93e-36	14	1025239	1039266	14028	+	ENSBTAG00000038682	FAM83H	protein_coding
1998	14	1003887	6.4e-92	14	1025239	1039266	14028	+	ENSBTAG00000038682	FAM83H	protein_coding
1999	14	1007601	1.48e-81	14	1025239	1039266	14028	+	ENSBTAG00000038682	FAM83H	protein_coding
[truncated: 12,129 more rows]
