# Supplementary material for: Genomewide Association Analyses of Lactation Persistency and Milk Production Traits in Holstein Cattle Based on Imputed Whole-Genome Sequence Data
Source: Genes (Basel). 2021 Nov 19;12(11):1830. doi: 10.3390/genes12111830 (PMC8624223; doi:10.3390/genes12111830)
Supplement: Supplementary file 1 [file genes-12-01830-s001.zip › supplementary_files/Table S2.xlsx]

## Sheet: Table S2
	CHR	BP	P	chr	start_pos	end_pos	width	strand	gene_id	gene_name	gene_biotype
1	14	31853	2.56e-32	14	52059	54730	2672	-	ENSBTAG00000037684	NA	protein_coding
2	14	133330	1.56e-32	14	52059	54730	2672	-	ENSBTAG00000037684	NA	protein_coding
3	14	134697	7.75e-26	14	52059	54730	2672	-	ENSBTAG00000037684	NA	protein_coding
4	14	31853	2.56e-32	14	58626	58732	107	+	ENSBTAG00000052287	U6	snRNA
5	14	133330	1.56e-32	14	58626	58732	107	+	ENSBTAG00000052287	U6	snRNA
6	14	134697	7.75e-26	14	58626	58732	107	+	ENSBTAG00000052287	U6	snRNA
7	14	133330	1.56e-32	14	159674	160615	942	-	ENSBTAG00000046435	NA	protein_coding
8	14	134697	7.75e-26	14	159674	160615	942	-	ENSBTAG00000046435	NA	protein_coding
9	14	172194	1.32e-05	14	159674	160615	942	-	ENSBTAG00000046435	NA	protein_coding
10	14	173414	1.07e-05	14	159674	160615	942	-	ENSBTAG00000046435	NA	protein_coding
11	14	183830	2.3e-05	14	159674	160615	942	-	ENSBTAG00000046435	NA	protein_coding
12	14	190976	3.45e-05	14	159674	160615	942	-	ENSBTAG00000046435	NA	protein_coding
13	14	229590	4.95e-06	14	159674	160615	942	-	ENSBTAG00000046435	NA	protein_coding
14	14	241539	9.98e-12	14	159674	160615	942	-	ENSBTAG00000046435	NA	protein_coding
15	14	243981	1.26e-18	14	159674	160615	942	-	ENSBTAG00000046435	NA	protein_coding
16	14	244036	1.17e-05	14	159674	160615	942	-	ENSBTAG00000046435	NA	protein_coding
17	14	244136	2.09e-40	14	159674	160615	942	-	ENSBTAG00000046435	NA	protein_coding
18	14	248006	2.21e-31	14	159674	160615	942	-	ENSBTAG00000046435	NA	protein_coding
19	14	248548	1.11e-05	14	159674	160615	942	-	ENSBTAG00000046435	NA	protein_coding
20	14	253336	9.53e-15	14	159674	160615	942	-	ENSBTAG00000046435	NA	protein_coding
21	14	254563	1.03e-21	14	159674	160615	942	-	ENSBTAG00000046435	NA	protein_coding
22	14	256652	7.87e-44	14	159674	160615	942	-	ENSBTAG00000046435	NA	protein_coding
23	14	133330	1.56e-32	14	169736	170669	934	-	ENSBTAG00000053454	NA	pseudogene
24	14	134697	7.75e-26	14	169736	170669	934	-	ENSBTAG00000053454	NA	pseudogene
25	14	172194	1.32e-05	14	169736	170669	934	-	ENSBTAG00000053454	NA	pseudogene
26	14	173414	1.07e-05	14	169736	170669	934	-	ENSBTAG00000053454	NA	pseudogene
27	14	183830	2.3e-05	14	169736	170669	934	-	ENSBTAG00000053454	NA	pseudogene
28	14	190976	3.45e-05	14	169736	170669	934	-	ENSBTAG00000053454	NA	pseudogene
29	14	229590	4.95e-06	14	169736	170669	934	-	ENSBTAG00000053454	NA	pseudogene
30	14	241539	9.98e-12	14	169736	170669	934	-	ENSBTAG00000053454	NA	pseudogene
31	14	243981	1.26e-18	14	169736	170669	934	-	ENSBTAG00000053454	NA	pseudogene
32	14	244036	1.17e-05	14	169736	170669	934	-	ENSBTAG00000053454	NA	pseudogene
33	14	244136	2.09e-40	14	169736	170669	934	-	ENSBTAG00000053454	NA	pseudogene
34	14	248006	2.21e-31	14	169736	170669	934	-	ENSBTAG00000053454	NA	pseudogene
35	14	248548	1.11e-05	14	169736	170669	934	-	ENSBTAG00000053454	NA	pseudogene
36	14	253336	9.53e-15	14	169736	170669	934	-	ENSBTAG00000053454	NA	pseudogene
37	14	254563	1.03e-21	14	169736	170669	934	-	ENSBTAG00000053454	NA	pseudogene
38	14	256652	7.87e-44	14	169736	170669	934	-	ENSBTAG00000053454	NA	pseudogene
39	14	266864	6.18e-50	14	169736	170669	934	-	ENSBTAG00000053454	NA	pseudogene
40	14	269574	4.71e-62	14	169736	170669	934	-	ENSBTAG00000053454	NA	pseudogene
41	14	172194	1.32e-05	14	239034	247917	8884	-	ENSBTAG00000054022	ZNF250	protein_coding
42	14	173414	1.07e-05	14	239034	247917	8884	-	ENSBTAG00000054022	ZNF250	protein_coding
43	14	183830	2.3e-05	14	239034	247917	8884	-	ENSBTAG00000054022	ZNF250	protein_coding
44	14	190976	3.45e-05	14	239034	247917	8884	-	ENSBTAG00000054022	ZNF250	protein_coding
45	14	229590	4.95e-06	14	239034	247917	8884	-	ENSBTAG00000054022	ZNF250	protein_coding
46	14	241539	9.98e-12	14	239034	247917	8884	-	ENSBTAG00000054022	ZNF250	protein_coding
47	14	243981	1.26e-18	14	239034	247917	8884	-	ENSBTAG00000054022	ZNF250	protein_coding
48	14	244036	1.17e-05	14	239034	247917	8884	-	ENSBTAG00000054022	ZNF250	protein_coding
49	14	244136	2.09e-40	14	239034	247917	8884	-	ENSBTAG00000054022	ZNF250	protein_coding
50	14	248006	2.21e-31	14	239034	247917	8884	-	ENSBTAG00000054022	ZNF250	protein_coding
51	14	248548	1.11e-05	14	239034	247917	8884	-	ENSBTAG00000054022	ZNF250	protein_coding
52	14	253336	9.53e-15	14	239034	247917	8884	-	ENSBTAG00000054022	ZNF250	protein_coding
53	14	254563	1.03e-21	14	239034	247917	8884	-	ENSBTAG00000054022	ZNF250	protein_coding
54	14	256652	7.87e-44	14	239034	247917	8884	-	ENSBTAG00000054022	ZNF250	protein_coding
55	14	266864	6.18e-50	14	239034	247917	8884	-	ENSBTAG00000054022	ZNF250	protein_coding
56	14	269574	4.71e-62	14	239034	247917	8884	-	ENSBTAG00000054022	ZNF250	protein_coding
57	14	290133	1.96e-83	14	239034	247917	8884	-	ENSBTAG00000054022	ZNF250	protein_coding
58	14	296591	2.25e-64	14	239034	247917	8884	-	ENSBTAG00000054022	ZNF250	protein_coding
59	14	302383	4.3e-94	14	239034	247917	8884	-	ENSBTAG00000054022	ZNF250	protein_coding
60	14	302789	4.17e-94	14	239034	247917	8884	-	ENSBTAG00000054022	ZNF250	protein_coding
61	14	303058	2.32e-97	14	239034	247917	8884	-	ENSBTAG00000054022	ZNF250	protein_coding
62	14	305780	1.62e-110	14	239034	247917	8884	-	ENSBTAG00000054022	ZNF250	protein_coding
63	14	308947	2.59e-82	14	239034	247917	8884	-	ENSBTAG00000054022	ZNF250	protein_coding
64	14	310318	3.72e-97	14	239034	247917	8884	-	ENSBTAG00000054022	ZNF250	protein_coding
65	14	318272	6.75e-40	14	239034	247917	8884	-	ENSBTAG00000054022	ZNF250	protein_coding
66	14	318719	3.44e-36	14	239034	247917	8884	-	ENSBTAG00000054022	ZNF250	protein_coding
67	14	319469	5.32e-34	14	239034	247917	8884	-	ENSBTAG00000054022	ZNF250	protein_coding
68	14	320719	7.07e-40	14	239034	247917	8884	-	ENSBTAG00000054022	ZNF250	protein_coding
69	14	324500	6.87e-34	14	239034	247917	8884	-	ENSBTAG00000054022	ZNF250	protein_coding
70	14	325291	3.72e-37	14	239034	247917	8884	-	ENSBTAG00000054022	ZNF250	protein_coding
71	14	326595	1.41e-29	14	239034	247917	8884	-	ENSBTAG00000054022	ZNF250	protein_coding
72	14	329522	2.42e-33	14	239034	247917	8884	-	ENSBTAG00000054022	ZNF250	protein_coding
73	14	331574	3.63e-40	14	239034	247917	8884	-	ENSBTAG00000054022	ZNF250	protein_coding
74	14	344042	1.42e-49	14	239034	247917	8884	-	ENSBTAG00000054022	ZNF250	protein_coding
75	14	172194	1.32e-05	14	261621	275771	14151	-	ENSBTAG00000016203	ZNF16	protein_coding
76	14	173414	1.07e-05	14	261621	275771	14151	-	ENSBTAG00000016203	ZNF16	protein_coding
77	14	183830	2.3e-05	14	261621	275771	14151	-	ENSBTAG00000016203	ZNF16	protein_coding
78	14	190976	3.45e-05	14	261621	275771	14151	-	ENSBTAG00000016203	ZNF16	protein_coding
79	14	229590	4.95e-06	14	261621	275771	14151	-	ENSBTAG00000016203	ZNF16	protein_coding
80	14	241539	9.98e-12	14	261621	275771	14151	-	ENSBTAG00000016203	ZNF16	protein_coding
81	14	243981	1.26e-18	14	261621	275771	14151	-	ENSBTAG00000016203	ZNF16	protein_coding
82	14	244036	1.17e-05	14	261621	275771	14151	-	ENSBTAG00000016203	ZNF16	protein_coding
83	14	244136	2.09e-40	14	261621	275771	14151	-	ENSBTAG00000016203	ZNF16	protein_coding
84	14	248006	2.21e-31	14	261621	275771	14151	-	ENSBTAG00000016203	ZNF16	protein_coding
85	14	248548	1.11e-05	14	261621	275771	14151	-	ENSBTAG00000016203	ZNF16	protein_coding
86	14	253336	9.53e-15	14	261621	275771	14151	-	ENSBTAG00000016203	ZNF16	protein_coding
87	14	254563	1.03e-21	14	261621	275771	14151	-	ENSBTAG00000016203	ZNF16	protein_coding
88	14	256652	7.87e-44	14	261621	275771	14151	-	ENSBTAG00000016203	ZNF16	protein_coding
89	14	266864	6.18e-50	14	261621	275771	14151	-	ENSBTAG00000016203	ZNF16	protein_coding
90	14	269574	4.71e-62	14	261621	275771	14151	-	ENSBTAG00000016203	ZNF16	protein_coding
91	14	290133	1.96e-83	14	261621	275771	14151	-	ENSBTAG00000016203	ZNF16	protein_coding
92	14	296591	2.25e-64	14	261621	275771	14151	-	ENSBTAG00000016203	ZNF16	protein_coding
93	14	302383	4.3e-94	14	261621	275771	14151	-	ENSBTAG00000016203	ZNF16	protein_coding
94	14	302789	4.17e-94	14	261621	275771	14151	-	ENSBTAG00000016203	ZNF16	protein_coding
95	14	303058	2.32e-97	14	261621	275771	14151	-	ENSBTAG00000016203	ZNF16	protein_coding
96	14	305780	1.62e-110	14	261621	275771	14151	-	ENSBTAG00000016203	ZNF16	protein_coding
97	14	308947	2.59e-82	14	261621	275771	14151	-	ENSBTAG00000016203	ZNF16	protein_coding
98	14	310318	3.72e-97	14	261621	275771	14151	-	ENSBTAG00000016203	ZNF16	protein_coding
99	14	318272	6.75e-40	14	261621	275771	14151	-	ENSBTAG00000016203	ZNF16	protein_coding
100	14	318719	3.44e-36	14	261621	275771	14151	-	ENSBTAG00000016203	ZNF16	protein_coding
101	14	319469	5.32e-34	14	261621	275771	14151	-	ENSBTAG00000016203	ZNF16	protein_coding
102	14	320719	7.07e-40	14	261621	275771	14151	-	ENSBTAG00000016203	ZNF16	protein_coding
103	14	324500	6.87e-34	14	261621	275771	14151	-	ENSBTAG00000016203	ZNF16	protein_coding
104	14	325291	3.72e-37	14	261621	275771	14151	-	ENSBTAG00000016203	ZNF16	protein_coding
105	14	326595	1.41e-29	14	261621	275771	14151	-	ENSBTAG00000016203	ZNF16	protein_coding
106	14	329522	2.42e-33	14	261621	275771	14151	-	ENSBTAG00000016203	ZNF16	protein_coding
107	14	331574	3.63e-40	14	261621	275771	14151	-	ENSBTAG00000016203	ZNF16	protein_coding
108	14	344042	1.42e-49	14	261621	275771	14151	-	ENSBTAG00000016203	ZNF16	protein_coding
109	14	229590	4.95e-06	14	303633	305704	2072	+	ENSBTAG00000000879	C14H8orf33	protein_coding
110	14	241539	9.98e-12	14	303633	305704	2072	+	ENSBTAG00000000879	C14H8orf33	protein_coding
111	14	243981	1.26e-18	14	303633	305704	2072	+	ENSBTAG00000000879	C14H8orf33	protein_coding
112	14	244036	1.17e-05	14	303633	305704	2072	+	ENSBTAG00000000879	C14H8orf33	protein_coding
113	14	244136	2.09e-40	14	303633	305704	2072	+	ENSBTAG00000000879	C14H8orf33	protein_coding
114	14	248006	2.21e-31	14	303633	305704	2072	+	ENSBTAG00000000879	C14H8orf33	protein_coding
115	14	248548	1.11e-05	14	303633	305704	2072	+	ENSBTAG00000000879	C14H8orf33	protein_coding
116	14	253336	9.53e-15	14	303633	305704	2072	+	ENSBTAG00000000879	C14H8orf33	protein_coding
117	14	254563	1.03e-21	14	303633	305704	2072	+	ENSBTAG00000000879	C14H8orf33	protein_coding
118	14	256652	7.87e-44	14	303633	305704	2072	+	ENSBTAG00000000879	C14H8orf33	protein_coding
119	14	266864	6.18e-50	14	303633	305704	2072	+	ENSBTAG00000000879	C14H8orf33	protein_coding
120	14	269574	4.71e-62	14	303633	305704	2072	+	ENSBTAG00000000879	C14H8orf33	protein_coding
121	14	290133	1.96e-83	14	303633	305704	2072	+	ENSBTAG00000000879	C14H8orf33	protein_coding
122	14	296591	2.25e-64	14	303633	305704	2072	+	ENSBTAG00000000879	C14H8orf33	protein_coding
123	14	302383	4.3e-94	14	303633	305704	2072	+	ENSBTAG00000000879	C14H8orf33	protein_coding
124	14	302789	4.17e-94	14	303633	305704	2072	+	ENSBTAG00000000879	C14H8orf33	protein_coding
125	14	303058	2.32e-97	14	303633	305704	2072	+	ENSBTAG00000000879	C14H8orf33	protein_coding
126	14	305780	1.62e-110	14	303633	305704	2072	+	ENSBTAG00000000879	C14H8orf33	protein_coding
127	14	308947	2.59e-82	14	303633	305704	2072	+	ENSBTAG00000000879	C14H8orf33	protein_coding
128	14	310318	3.72e-97	14	303633	305704	2072	+	ENSBTAG00000000879	C14H8orf33	protein_coding
129	14	318272	6.75e-40	14	303633	305704	2072	+	ENSBTAG00000000879	C14H8orf33	protein_coding
130	14	318719	3.44e-36	14	303633	305704	2072	+	ENSBTAG00000000879	C14H8orf33	protein_coding
131	14	319469	5.32e-34	14	303633	305704	2072	+	ENSBTAG00000000879	C14H8orf33	protein_coding
132	14	320719	7.07e-40	14	303633	305704	2072	+	ENSBTAG00000000879	C14H8orf33	protein_coding
133	14	324500	6.87e-34	14	303633	305704	2072	+	ENSBTAG00000000879	C14H8orf33	protein_coding
134	14	325291	3.72e-37	14	303633	305704	2072	+	ENSBTAG00000000879	C14H8orf33	protein_coding
135	14	326595	1.41e-29	14	303633	305704	2072	+	ENSBTAG00000000879	C14H8orf33	protein_coding
136	14	329522	2.42e-33	14	303633	305704	2072	+	ENSBTAG00000000879	C14H8orf33	protein_coding
137	14	331574	3.63e-40	14	303633	305704	2072	+	ENSBTAG00000000879	C14H8orf33	protein_coding
138	14	344042	1.42e-49	14	303633	305704	2072	+	ENSBTAG00000000879	C14H8orf33	protein_coding
139	14	385239	3.19e-45	14	303633	305704	2072	+	ENSBTAG00000000879	C14H8orf33	protein_coding
140	14	400552	9.18e-37	14	303633	305704	2072	+	ENSBTAG00000000879	C14H8orf33	protein_coding
141	14	403312	2.04e-111	14	303633	305704	2072	+	ENSBTAG00000000879	C14H8orf33	protein_coding
142	14	229590	4.95e-06	14	309282	313478	4197	-	ENSBTAG00000012353	ZNF34	protein_coding
143	14	241539	9.98e-12	14	309282	313478	4197	-	ENSBTAG00000012353	ZNF34	protein_coding
144	14	243981	1.26e-18	14	309282	313478	4197	-	ENSBTAG00000012353	ZNF34	protein_coding
145	14	244036	1.17e-05	14	309282	313478	4197	-	ENSBTAG00000012353	ZNF34	protein_coding
146	14	244136	2.09e-40	14	309282	313478	4197	-	ENSBTAG00000012353	ZNF34	protein_coding
147	14	248006	2.21e-31	14	309282	313478	4197	-	ENSBTAG00000012353	ZNF34	protein_coding
148	14	248548	1.11e-05	14	309282	313478	4197	-	ENSBTAG00000012353	ZNF34	protein_coding
149	14	253336	9.53e-15	14	309282	313478	4197	-	ENSBTAG00000012353	ZNF34	protein_coding
150	14	254563	1.03e-21	14	309282	313478	4197	-	ENSBTAG00000012353	ZNF34	protein_coding
151	14	256652	7.87e-44	14	309282	313478	4197	-	ENSBTAG00000012353	ZNF34	protein_coding
152	14	266864	6.18e-50	14	309282	313478	4197	-	ENSBTAG00000012353	ZNF34	protein_coding
153	14	269574	4.71e-62	14	309282	313478	4197	-	ENSBTAG00000012353	ZNF34	protein_coding
154	14	290133	1.96e-83	14	309282	313478	4197	-	ENSBTAG00000012353	ZNF34	protein_coding
155	14	296591	2.25e-64	14	309282	313478	4197	-	ENSBTAG00000012353	ZNF34	protein_coding
156	14	302383	4.3e-94	14	309282	313478	4197	-	ENSBTAG00000012353	ZNF34	protein_coding
157	14	302789	4.17e-94	14	309282	313478	4197	-	ENSBTAG00000012353	ZNF34	protein_coding
158	14	303058	2.32e-97	14	309282	313478	4197	-	ENSBTAG00000012353	ZNF34	protein_coding
159	14	305780	1.62e-110	14	309282	313478	4197	-	ENSBTAG00000012353	ZNF34	protein_coding
160	14	308947	2.59e-82	14	309282	313478	4197	-	ENSBTAG00000012353	ZNF34	protein_coding
161	14	310318	3.72e-97	14	309282	313478	4197	-	ENSBTAG00000012353	ZNF34	protein_coding
162	14	318272	6.75e-40	14	309282	313478	4197	-	ENSBTAG00000012353	ZNF34	protein_coding
163	14	318719	3.44e-36	14	309282	313478	4197	-	ENSBTAG00000012353	ZNF34	protein_coding
164	14	319469	5.32e-34	14	309282	313478	4197	-	ENSBTAG00000012353	ZNF34	protein_coding
165	14	320719	7.07e-40	14	309282	313478	4197	-	ENSBTAG00000012353	ZNF34	protein_coding
166	14	324500	6.87e-34	14	309282	313478	4197	-	ENSBTAG00000012353	ZNF34	protein_coding
167	14	325291	3.72e-37	14	309282	313478	4197	-	ENSBTAG00000012353	ZNF34	protein_coding
168	14	326595	1.41e-29	14	309282	313478	4197	-	ENSBTAG00000012353	ZNF34	protein_coding
169	14	329522	2.42e-33	14	309282	313478	4197	-	ENSBTAG00000012353	ZNF34	protein_coding
170	14	331574	3.63e-40	14	309282	313478	4197	-	ENSBTAG00000012353	ZNF34	protein_coding
171	14	344042	1.42e-49	14	309282	313478	4197	-	ENSBTAG00000012353	ZNF34	protein_coding
172	14	385239	3.19e-45	14	309282	313478	4197	-	ENSBTAG00000012353	ZNF34	protein_coding
173	14	400552	9.18e-37	14	309282	313478	4197	-	ENSBTAG00000012353	ZNF34	protein_coding
174	14	403312	2.04e-111	14	309282	313478	4197	-	ENSBTAG00000012353	ZNF34	protein_coding
175	14	409781	2.14e-39	14	309282	313478	4197	-	ENSBTAG00000012353	ZNF34	protein_coding
176	14	229590	4.95e-06	14	321231	324177	2947	-	ENSBTAG00000026327	RPL8	protein_coding
177	14	241539	9.98e-12	14	321231	324177	2947	-	ENSBTAG00000026327	RPL8	protein_coding
178	14	243981	1.26e-18	14	321231	324177	2947	-	ENSBTAG00000026327	RPL8	protein_coding
179	14	244036	1.17e-05	14	321231	324177	2947	-	ENSBTAG00000026327	RPL8	protein_coding
180	14	244136	2.09e-40	14	321231	324177	2947	-	ENSBTAG00000026327	RPL8	protein_coding
181	14	248006	2.21e-31	14	321231	324177	2947	-	ENSBTAG00000026327	RPL8	protein_coding
182	14	248548	1.11e-05	14	321231	324177	2947	-	ENSBTAG00000026327	RPL8	protein_coding
183	14	253336	9.53e-15	14	321231	324177	2947	-	ENSBTAG00000026327	RPL8	protein_coding
184	14	254563	1.03e-21	14	321231	324177	2947	-	ENSBTAG00000026327	RPL8	protein_coding
185	14	256652	7.87e-44	14	321231	324177	2947	-	ENSBTAG00000026327	RPL8	protein_coding
186	14	266864	6.18e-50	14	321231	324177	2947	-	ENSBTAG00000026327	RPL8	protein_coding
187	14	269574	4.71e-62	14	321231	324177	2947	-	ENSBTAG00000026327	RPL8	protein_coding
188	14	290133	1.96e-83	14	321231	324177	2947	-	ENSBTAG00000026327	RPL8	protein_coding
189	14	296591	2.25e-64	14	321231	324177	2947	-	ENSBTAG00000026327	RPL8	protein_coding
190	14	302383	4.3e-94	14	321231	324177	2947	-	ENSBTAG00000026327	RPL8	protein_coding
191	14	302789	4.17e-94	14	321231	324177	2947	-	ENSBTAG00000026327	RPL8	protein_coding
192	14	303058	2.32e-97	14	321231	324177	2947	-	ENSBTAG00000026327	RPL8	protein_coding
193	14	305780	1.62e-110	14	321231	324177	2947	-	ENSBTAG00000026327	RPL8	protein_coding
194	14	308947	2.59e-82	14	321231	324177	2947	-	ENSBTAG00000026327	RPL8	protein_coding
195	14	310318	3.72e-97	14	321231	324177	2947	-	ENSBTAG00000026327	RPL8	protein_coding
196	14	318272	6.75e-40	14	321231	324177	2947	-	ENSBTAG00000026327	RPL8	protein_coding
197	14	318719	3.44e-36	14	321231	324177	2947	-	ENSBTAG00000026327	RPL8	protein_coding
198	14	319469	5.32e-34	14	321231	324177	2947	-	ENSBTAG00000026327	RPL8	protein_coding
199	14	320719	7.07e-40	14	321231	324177	2947	-	ENSBTAG00000026327	RPL8	protein_coding
200	14	324500	6.87e-34	14	321231	324177	2947	-	ENSBTAG00000026327	RPL8	protein_coding
201	14	325291	3.72e-37	14	321231	324177	2947	-	ENSBTAG00000026327	RPL8	protein_coding
202	14	326595	1.41e-29	14	321231	324177	2947	-	ENSBTAG00000026327	RPL8	protein_coding
203	14	329522	2.42e-33	14	321231	324177	2947	-	ENSBTAG00000026327	RPL8	protein_coding
204	14	331574	3.63e-40	14	321231	324177	2947	-	ENSBTAG00000026327	RPL8	protein_coding
205	14	344042	1.42e-49	14	321231	324177	2947	-	ENSBTAG00000026327	RPL8	protein_coding
206	14	385239	3.19e-45	14	321231	324177	2947	-	ENSBTAG00000026327	RPL8	protein_coding
207	14	400552	9.18e-37	14	321231	324177	2947	-	ENSBTAG00000026327	RPL8	protein_coding
208	14	403312	2.04e-111	14	321231	324177	2947	-	ENSBTAG00000026327	RPL8	protein_coding
209	14	409781	2.14e-39	14	321231	324177	2947	-	ENSBTAG00000026327	RPL8	protein_coding
210	14	414233	4.51e-28	14	321231	324177	2947	-	ENSBTAG00000026327	RPL8	protein_coding
211	14	417859	4.77e-38	14	321231	324177	2947	-	ENSBTAG00000026327	RPL8	protein_coding
212	14	421391	4.25e-39	14	321231	324177	2947	-	ENSBTAG00000026327	RPL8	protein_coding
213	14	423104	1.04e-24	14	321231	324177	2947	-	ENSBTAG00000026327	RPL8	protein_coding
214	14	241539	9.98e-12	14	332701	339111	6411	+	ENSBTAG00000018456	ZNF7	protein_coding
215	14	243981	1.26e-18	14	332701	339111	6411	+	ENSBTAG00000018456	ZNF7	protein_coding
216	14	244036	1.17e-05	14	332701	339111	6411	+	ENSBTAG00000018456	ZNF7	protein_coding
217	14	244136	2.09e-40	14	332701	339111	6411	+	ENSBTAG00000018456	ZNF7	protein_coding
218	14	248006	2.21e-31	14	332701	339111	6411	+	ENSBTAG00000018456	ZNF7	protein_coding
219	14	248548	1.11e-05	14	332701	339111	6411	+	ENSBTAG00000018456	ZNF7	protein_coding
220	14	253336	9.53e-15	14	332701	339111	6411	+	ENSBTAG00000018456	ZNF7	protein_coding
221	14	254563	1.03e-21	14	332701	339111	6411	+	ENSBTAG00000018456	ZNF7	protein_coding
222	14	256652	7.87e-44	14	332701	339111	6411	+	ENSBTAG00000018456	ZNF7	protein_coding
223	14	266864	6.18e-50	14	332701	339111	6411	+	ENSBTAG00000018456	ZNF7	protein_coding
224	14	269574	4.71e-62	14	332701	339111	6411	+	ENSBTAG00000018456	ZNF7	protein_coding
225	14	290133	1.96e-83	14	332701	339111	6411	+	ENSBTAG00000018456	ZNF7	protein_coding
226	14	296591	2.25e-64	14	332701	339111	6411	+	ENSBTAG00000018456	ZNF7	protein_coding
227	14	302383	4.3e-94	14	332701	339111	6411	+	ENSBTAG00000018456	ZNF7	protein_coding
228	14	302789	4.17e-94	14	332701	339111	6411	+	ENSBTAG00000018456	ZNF7	protein_coding
229	14	303058	2.32e-97	14	332701	339111	6411	+	ENSBTAG00000018456	ZNF7	protein_coding
230	14	305780	1.62e-110	14	332701	339111	6411	+	ENSBTAG00000018456	ZNF7	protein_coding
231	14	308947	2.59e-82	14	332701	339111	6411	+	ENSBTAG00000018456	ZNF7	protein_coding
232	14	310318	3.72e-97	14	332701	339111	6411	+	ENSBTAG00000018456	ZNF7	protein_coding
233	14	318272	6.75e-40	14	332701	339111	6411	+	ENSBTAG00000018456	ZNF7	protein_coding
234	14	318719	3.44e-36	14	332701	339111	6411	+	ENSBTAG00000018456	ZNF7	protein_coding
235	14	319469	5.32e-34	14	332701	339111	6411	+	ENSBTAG00000018456	ZNF7	protein_coding
236	14	320719	7.07e-40	14	332701	339111	6411	+	ENSBTAG00000018456	ZNF7	protein_coding
237	14	324500	6.87e-34	14	332701	339111	6411	+	ENSBTAG00000018456	ZNF7	protein_coding
238	14	325291	3.72e-37	14	332701	339111	6411	+	ENSBTAG00000018456	ZNF7	protein_coding
239	14	326595	1.41e-29	14	332701	339111	6411	+	ENSBTAG00000018456	ZNF7	protein_coding
240	14	329522	2.42e-33	14	332701	339111	6411	+	ENSBTAG00000018456	ZNF7	protein_coding
241	14	331574	3.63e-40	14	332701	339111	6411	+	ENSBTAG00000018456	ZNF7	protein_coding
242	14	344042	1.42e-49	14	332701	339111	6411	+	ENSBTAG00000018456	ZNF7	protein_coding
243	14	385239	3.19e-45	14	332701	339111	6411	+	ENSBTAG00000018456	ZNF7	protein_coding
244	14	400552	9.18e-37	14	332701	339111	6411	+	ENSBTAG00000018456	ZNF7	protein_coding
245	14	403312	2.04e-111	14	332701	339111	6411	+	ENSBTAG00000018456	ZNF7	protein_coding
246	14	409781	2.14e-39	14	332701	339111	6411	+	ENSBTAG00000018456	ZNF7	protein_coding
247	14	414233	4.51e-28	14	332701	339111	6411	+	ENSBTAG00000018456	ZNF7	protein_coding
248	14	417859	4.77e-38	14	332701	339111	6411	+	ENSBTAG00000018456	ZNF7	protein_coding
249	14	421391	4.25e-39	14	332701	339111	6411	+	ENSBTAG00000018456	ZNF7	protein_coding
250	14	423104	1.04e-24	14	332701	339111	6411	+	ENSBTAG00000018456	ZNF7	protein_coding
251	14	425675	8.52e-25	14	332701	339111	6411	+	ENSBTAG00000018456	ZNF7	protein_coding
252	14	428001	1.36e-38	14	332701	339111	6411	+	ENSBTAG00000018456	ZNF7	protein_coding
253	14	428398	1.26e-36	14	332701	339111	6411	+	ENSBTAG00000018456	ZNF7	protein_coding
254	14	433718	5.24e-109	14	332701	339111	6411	+	ENSBTAG00000018456	ZNF7	protein_coding
255	14	248006	2.21e-31	14	347689	349724	2036	-	ENSBTAG00000018455	COMMD5	protein_coding
256	14	248548	1.11e-05	14	347689	349724	2036	-	ENSBTAG00000018455	COMMD5	protein_coding
257	14	253336	9.53e-15	14	347689	349724	2036	-	ENSBTAG00000018455	COMMD5	protein_coding
258	14	254563	1.03e-21	14	347689	349724	2036	-	ENSBTAG00000018455	COMMD5	protein_coding
259	14	256652	7.87e-44	14	347689	349724	2036	-	ENSBTAG00000018455	COMMD5	protein_coding
260	14	266864	6.18e-50	14	347689	349724	2036	-	ENSBTAG00000018455	COMMD5	protein_coding
261	14	269574	4.71e-62	14	347689	349724	2036	-	ENSBTAG00000018455	COMMD5	protein_coding
262	14	290133	1.96e-83	14	347689	349724	2036	-	ENSBTAG00000018455	COMMD5	protein_coding
263	14	296591	2.25e-64	14	347689	349724	2036	-	ENSBTAG00000018455	COMMD5	protein_coding
264	14	302383	4.3e-94	14	347689	349724	2036	-	ENSBTAG00000018455	COMMD5	protein_coding
265	14	302789	4.17e-94	14	347689	349724	2036	-	ENSBTAG00000018455	COMMD5	protein_coding
266	14	303058	2.32e-97	14	347689	349724	2036	-	ENSBTAG00000018455	COMMD5	protein_coding
267	14	305780	1.62e-110	14	347689	349724	2036	-	ENSBTAG00000018455	COMMD5	protein_coding
268	14	308947	2.59e-82	14	347689	349724	2036	-	ENSBTAG00000018455	COMMD5	protein_coding
269	14	310318	3.72e-97	14	347689	349724	2036	-	ENSBTAG00000018455	COMMD5	protein_coding
270	14	318272	6.75e-40	14	347689	349724	2036	-	ENSBTAG00000018455	COMMD5	protein_coding
271	14	318719	3.44e-36	14	347689	349724	2036	-	ENSBTAG00000018455	COMMD5	protein_coding
272	14	319469	5.32e-34	14	347689	349724	2036	-	ENSBTAG00000018455	COMMD5	protein_coding
273	14	320719	7.07e-40	14	347689	349724	2036	-	ENSBTAG00000018455	COMMD5	protein_coding
274	14	324500	6.87e-34	14	347689	349724	2036	-	ENSBTAG00000018455	COMMD5	protein_coding
275	14	325291	3.72e-37	14	347689	349724	2036	-	ENSBTAG00000018455	COMMD5	protein_coding
276	14	326595	1.41e-29	14	347689	349724	2036	-	ENSBTAG00000018455	COMMD5	protein_coding
277	14	329522	2.42e-33	14	347689	349724	2036	-	ENSBTAG00000018455	COMMD5	protein_coding
278	14	331574	3.63e-40	14	347689	349724	2036	-	ENSBTAG00000018455	COMMD5	protein_coding
279	14	344042	1.42e-49	14	347689	349724	2036	-	ENSBTAG00000018455	COMMD5	protein_coding
280	14	385239	3.19e-45	14	347689	349724	2036	-	ENSBTAG00000018455	COMMD5	protein_coding
281	14	400552	9.18e-37	14	347689	349724	2036	-	ENSBTAG00000018455	COMMD5	protein_coding
282	14	403312	2.04e-111	14	347689	349724	2036	-	ENSBTAG00000018455	COMMD5	protein_coding
283	14	409781	2.14e-39	14	347689	349724	2036	-	ENSBTAG00000018455	COMMD5	protein_coding
284	14	414233	4.51e-28	14	347689	349724	2036	-	ENSBTAG00000018455	COMMD5	protein_coding
285	14	417859	4.77e-38	14	347689	349724	2036	-	ENSBTAG00000018455	COMMD5	protein_coding
286	14	421391	4.25e-39	14	347689	349724	2036	-	ENSBTAG00000018455	COMMD5	protein_coding
287	14	423104	1.04e-24	14	347689	349724	2036	-	ENSBTAG00000018455	COMMD5	protein_coding
288	14	425675	8.52e-25	14	347689	349724	2036	-	ENSBTAG00000018455	COMMD5	protein_coding
289	14	428001	1.36e-38	14	347689	349724	2036	-	ENSBTAG00000018455	COMMD5	protein_coding
290	14	428398	1.26e-36	14	347689	349724	2036	-	ENSBTAG00000018455	COMMD5	protein_coding
291	14	433718	5.24e-109	14	347689	349724	2036	-	ENSBTAG00000018455	COMMD5	protein_coding
292	14	443704	1.23e-75	14	347689	349724	2036	-	ENSBTAG00000018455	COMMD5	protein_coding
293	14	266864	6.18e-50	14	359395	414811	55417	+	ENSBTAG00000007186	ARHGAP39	protein_coding
294	14	269574	4.71e-62	14	359395	414811	55417	+	ENSBTAG00000007186	ARHGAP39	protein_coding
295	14	290133	1.96e-83	14	359395	414811	55417	+	ENSBTAG00000007186	ARHGAP39	protein_coding
296	14	296591	2.25e-64	14	359395	414811	55417	+	ENSBTAG00000007186	ARHGAP39	protein_coding
297	14	302383	4.3e-94	14	359395	414811	55417	+	ENSBTAG00000007186	ARHGAP39	protein_coding
298	14	302789	4.17e-94	14	359395	414811	55417	+	ENSBTAG00000007186	ARHGAP39	protein_coding
299	14	303058	2.32e-97	14	359395	414811	55417	+	ENSBTAG00000007186	ARHGAP39	protein_coding
300	14	305780	1.62e-110	14	359395	414811	55417	+	ENSBTAG00000007186	ARHGAP39	protein_coding
301	14	308947	2.59e-82	14	359395	414811	55417	+	ENSBTAG00000007186	ARHGAP39	protein_coding
302	14	310318	3.72e-97	14	359395	414811	55417	+	ENSBTAG00000007186	ARHGAP39	protein_coding
303	14	318272	6.75e-40	14	359395	414811	55417	+	ENSBTAG00000007186	ARHGAP39	protein_coding
304	14	318719	3.44e-36	14	359395	414811	55417	+	ENSBTAG00000007186	ARHGAP39	protein_coding
305	14	319469	5.32e-34	14	359395	414811	55417	+	ENSBTAG00000007186	ARHGAP39	protein_coding
306	14	320719	7.07e-40	14	359395	414811	55417	+	ENSBTAG00000007186	ARHGAP39	protein_coding
307	14	324500	6.87e-34	14	359395	414811	55417	+	ENSBTAG00000007186	ARHGAP39	protein_coding
308	14	325291	3.72e-37	14	359395	414811	55417	+	ENSBTAG00000007186	ARHGAP39	protein_coding
309	14	326595	1.41e-29	14	359395	414811	55417	+	ENSBTAG00000007186	ARHGAP39	protein_coding
310	14	329522	2.42e-33	14	359395	414811	55417	+	ENSBTAG00000007186	ARHGAP39	protein_coding
311	14	331574	3.63e-40	14	359395	414811	55417	+	ENSBTAG00000007186	ARHGAP39	protein_coding
312	14	344042	1.42e-49	14	359395	414811	55417	+	ENSBTAG00000007186	ARHGAP39	protein_coding
313	14	385239	3.19e-45	14	359395	414811	55417	+	ENSBTAG00000007186	ARHGAP39	protein_coding
314	14	400552	9.18e-37	14	359395	414811	55417	+	ENSBTAG00000007186	ARHGAP39	protein_coding
315	14	403312	2.04e-111	14	359395	414811	55417	+	ENSBTAG00000007186	ARHGAP39	protein_coding
316	14	409781	2.14e-39	14	359395	414811	55417	+	ENSBTAG00000007186	ARHGAP39	protein_coding
317	14	414233	4.51e-28	14	359395	414811	55417	+	ENSBTAG00000007186	ARHGAP39	protein_coding
318	14	417859	4.77e-38	14	359395	414811	55417	+	ENSBTAG00000007186	ARHGAP39	protein_coding
319	14	421391	4.25e-39	14	359395	414811	55417	+	ENSBTAG00000007186	ARHGAP39	protein_coding
320	14	423104	1.04e-24	14	359395	414811	55417	+	ENSBTAG00000007186	ARHGAP39	protein_coding
321	14	425675	8.52e-25	14	359395	414811	55417	+	ENSBTAG00000007186	ARHGAP39	protein_coding
322	14	428001	1.36e-38	14	359395	414811	55417	+	ENSBTAG00000007186	ARHGAP39	protein_coding
323	14	428398	1.26e-36	14	359395	414811	55417	+	ENSBTAG00000007186	ARHGAP39	protein_coding
324	14	433718	5.24e-109	14	359395	414811	55417	+	ENSBTAG00000007186	ARHGAP39	protein_coding
325	14	443704	1.23e-75	14	359395	414811	55417	+	ENSBTAG00000007186	ARHGAP39	protein_coding
326	14	463336	8.2e-110	14	359395	414811	55417	+	ENSBTAG00000007186	ARHGAP39	protein_coding
327	14	465742	2.08e-183	14	359395	414811	55417	+	ENSBTAG00000007186	ARHGAP39	protein_coding
328	14	498140	2.62e-05	14	359395	414811	55417	+	ENSBTAG00000007186	ARHGAP39	protein_coding
329	14	513203	1.75e-44	14	359395	414811	55417	+	ENSBTAG00000007186	ARHGAP39	protein_coding
330	14	513868	3.68e-21	14	359395	414811	55417	+	ENSBTAG00000007186	ARHGAP39	protein_coding
331	14	290133	1.96e-83	14	381366	381434	69	+	ENSBTAG00000045478	bta-mir-2308	miRNA
332	14	296591	2.25e-64	14	381366	381434	69	+	ENSBTAG00000045478	bta-mir-2308	miRNA
333	14	302383	4.3e-94	14	381366	381434	69	+	ENSBTAG00000045478	bta-mir-2308	miRNA
334	14	302789	4.17e-94	14	381366	381434	69	+	ENSBTAG00000045478	bta-mir-2308	miRNA
335	14	303058	2.32e-97	14	381366	381434	69	+	ENSBTAG00000045478	bta-mir-2308	miRNA
336	14	305780	1.62e-110	14	381366	381434	69	+	ENSBTAG00000045478	bta-mir-2308	miRNA
337	14	308947	2.59e-82	14	381366	381434	69	+	ENSBTAG00000045478	bta-mir-2308	miRNA
338	14	310318	3.72e-97	14	381366	381434	69	+	ENSBTAG00000045478	bta-mir-2308	miRNA
339	14	318272	6.75e-40	14	381366	381434	69	+	ENSBTAG00000045478	bta-mir-2308	miRNA
340	14	318719	3.44e-36	14	381366	381434	69	+	ENSBTAG00000045478	bta-mir-2308	miRNA
341	14	319469	5.32e-34	14	381366	381434	69	+	ENSBTAG00000045478	bta-mir-2308	miRNA
342	14	320719	7.07e-40	14	381366	381434	69	+	ENSBTAG00000045478	bta-mir-2308	miRNA
343	14	324500	6.87e-34	14	381366	381434	69	+	ENSBTAG00000045478	bta-mir-2308	miRNA
344	14	325291	3.72e-37	14	381366	381434	69	+	ENSBTAG00000045478	bta-mir-2308	miRNA
345	14	326595	1.41e-29	14	381366	381434	69	+	ENSBTAG00000045478	bta-mir-2308	miRNA
346	14	329522	2.42e-33	14	381366	381434	69	+	ENSBTAG00000045478	bta-mir-2308	miRNA
347	14	331574	3.63e-40	14	381366	381434	69	+	ENSBTAG00000045478	bta-mir-2308	miRNA
348	14	344042	1.42e-49	14	381366	381434	69	+	ENSBTAG00000045478	bta-mir-2308	miRNA
349	14	385239	3.19e-45	14	381366	381434	69	+	ENSBTAG00000045478	bta-mir-2308	miRNA
350	14	400552	9.18e-37	14	381366	381434	69	+	ENSBTAG00000045478	bta-mir-2308	miRNA
351	14	403312	2.04e-111	14	381366	381434	69	+	ENSBTAG00000045478	bta-mir-2308	miRNA
352	14	409781	2.14e-39	14	381366	381434	69	+	ENSBTAG00000045478	bta-mir-2308	miRNA
353	14	414233	4.51e-28	14	381366	381434	69	+	ENSBTAG00000045478	bta-mir-2308	miRNA
354	14	417859	4.77e-38	14	381366	381434	69	+	ENSBTAG00000045478	bta-mir-2308	miRNA
355	14	421391	4.25e-39	14	381366	381434	69	+	ENSBTAG00000045478	bta-mir-2308	miRNA
356	14	423104	1.04e-24	14	381366	381434	69	+	ENSBTAG00000045478	bta-mir-2308	miRNA
357	14	425675	8.52e-25	14	381366	381434	69	+	ENSBTAG00000045478	bta-mir-2308	miRNA
358	14	428001	1.36e-38	14	381366	381434	69	+	ENSBTAG00000045478	bta-mir-2308	miRNA
359	14	428398	1.26e-36	14	381366	381434	69	+	ENSBTAG00000045478	bta-mir-2308	miRNA
360	14	433718	5.24e-109	14	381366	381434	69	+	ENSBTAG00000045478	bta-mir-2308	miRNA
361	14	443704	1.23e-75	14	381366	381434	69	+	ENSBTAG00000045478	bta-mir-2308	miRNA
362	14	463336	8.2e-110	14	381366	381434	69	+	ENSBTAG00000045478	bta-mir-2308	miRNA
363	14	465742	2.08e-183	14	381366	381434	69	+	ENSBTAG00000045478	bta-mir-2308	miRNA
364	14	318272	6.75e-40	14	416888	419537	2650	+	ENSBTAG00000046031	C14H8orf82	protein_coding
365	14	318719	3.44e-36	14	416888	419537	2650	+	ENSBTAG00000046031	C14H8orf82	protein_coding
366	14	319469	5.32e-34	14	416888	419537	2650	+	ENSBTAG00000046031	C14H8orf82	protein_coding
367	14	320719	7.07e-40	14	416888	419537	2650	+	ENSBTAG00000046031	C14H8orf82	protein_coding
368	14	324500	6.87e-34	14	416888	419537	2650	+	ENSBTAG00000046031	C14H8orf82	protein_coding
369	14	325291	3.72e-37	14	416888	419537	2650	+	ENSBTAG00000046031	C14H8orf82	protein_coding
370	14	326595	1.41e-29	14	416888	419537	2650	+	ENSBTAG00000046031	C14H8orf82	protein_coding
371	14	329522	2.42e-33	14	416888	419537	2650	+	ENSBTAG00000046031	C14H8orf82	protein_coding
372	14	331574	3.63e-40	14	416888	419537	2650	+	ENSBTAG00000046031	C14H8orf82	protein_coding
373	14	344042	1.42e-49	14	416888	419537	2650	+	ENSBTAG00000046031	C14H8orf82	protein_coding
374	14	385239	3.19e-45	14	416888	419537	2650	+	ENSBTAG00000046031	C14H8orf82	protein_coding
375	14	400552	9.18e-37	14	416888	419537	2650	+	ENSBTAG00000046031	C14H8orf82	protein_coding
376	14	403312	2.04e-111	14	416888	419537	2650	+	ENSBTAG00000046031	C14H8orf82	protein_coding
377	14	409781	2.14e-39	14	416888	419537	2650	+	ENSBTAG00000046031	C14H8orf82	protein_coding
378	14	414233	4.51e-28	14	416888	419537	2650	+	ENSBTAG00000046031	C14H8orf82	protein_coding
379	14	417859	4.77e-38	14	416888	419537	2650	+	ENSBTAG00000046031	C14H8orf82	protein_coding
380	14	421391	4.25e-39	14	416888	419537	2650	+	ENSBTAG00000046031	C14H8orf82	protein_coding
381	14	423104	1.04e-24	14	416888	419537	2650	+	ENSBTAG00000046031	C14H8orf82	protein_coding
382	14	425675	8.52e-25	14	416888	419537	2650	+	ENSBTAG00000046031	C14H8orf82	protein_coding
383	14	428001	1.36e-38	14	416888	419537	2650	+	ENSBTAG00000046031	C14H8orf82	protein_coding
384	14	428398	1.26e-36	14	416888	419537	2650	+	ENSBTAG00000046031	C14H8orf82	protein_coding
385	14	433718	5.24e-109	14	416888	419537	2650	+	ENSBTAG00000046031	C14H8orf82	protein_coding
386	14	443704	1.23e-75	14	416888	419537	2650	+	ENSBTAG00000046031	C14H8orf82	protein_coding
387	14	463336	8.2e-110	14	416888	419537	2650	+	ENSBTAG00000046031	C14H8orf82	protein_coding
388	14	465742	2.08e-183	14	416888	419537	2650	+	ENSBTAG00000046031	C14H8orf82	protein_coding
389	14	498140	2.62e-05	14	416888	419537	2650	+	ENSBTAG00000046031	C14H8orf82	protein_coding
390	14	513203	1.75e-44	14	416888	419537	2650	+	ENSBTAG00000046031	C14H8orf82	protein_coding
391	14	513868	3.68e-21	14	416888	419537	2650	+	ENSBTAG00000046031	C14H8orf82	protein_coding
392	14	516299	2.13e-19	14	416888	419537	2650	+	ENSBTAG00000046031	C14H8orf82	protein_coding
393	14	318272	6.75e-40	14	417616	424777	7162	+	ENSBTAG00000004970	LRRC24	protein_coding
394	14	318719	3.44e-36	14	417616	424777	7162	+	ENSBTAG00000004970	LRRC24	protein_coding
395	14	319469	5.32e-34	14	417616	424777	7162	+	ENSBTAG00000004970	LRRC24	protein_coding
396	14	320719	7.07e-40	14	417616	424777	7162	+	ENSBTAG00000004970	LRRC24	protein_coding
397	14	324500	6.87e-34	14	417616	424777	7162	+	ENSBTAG00000004970	LRRC24	protein_coding
398	14	325291	3.72e-37	14	417616	424777	7162	+	ENSBTAG00000004970	LRRC24	protein_coding
399	14	326595	1.41e-29	14	417616	424777	7162	+	ENSBTAG00000004970	LRRC24	protein_coding
400	14	329522	2.42e-33	14	417616	424777	7162	+	ENSBTAG00000004970	LRRC24	protein_coding
401	14	331574	3.63e-40	14	417616	424777	7162	+	ENSBTAG00000004970	LRRC24	protein_coding
402	14	344042	1.42e-49	14	417616	424777	7162	+	ENSBTAG00000004970	LRRC24	protein_coding
403	14	385239	3.19e-45	14	417616	424777	7162	+	ENSBTAG00000004970	LRRC24	protein_coding
404	14	400552	9.18e-37	14	417616	424777	7162	+	ENSBTAG00000004970	LRRC24	protein_coding
405	14	403312	2.04e-111	14	417616	424777	7162	+	ENSBTAG00000004970	LRRC24	protein_coding
406	14	409781	2.14e-39	14	417616	424777	7162	+	ENSBTAG00000004970	LRRC24	protein_coding
407	14	414233	4.51e-28	14	417616	424777	7162	+	ENSBTAG00000004970	LRRC24	protein_coding
408	14	417859	4.77e-38	14	417616	424777	7162	+	ENSBTAG00000004970	LRRC24	protein_coding
409	14	421391	4.25e-39	14	417616	424777	7162	+	ENSBTAG00000004970	LRRC24	protein_coding
410	14	423104	1.04e-24	14	417616	424777	7162	+	ENSBTAG00000004970	LRRC24	protein_coding
411	14	425675	8.52e-25	14	417616	424777	7162	+	ENSBTAG00000004970	LRRC24	protein_coding
412	14	428001	1.36e-38	14	417616	424777	7162	+	ENSBTAG00000004970	LRRC24	protein_coding
413	14	428398	1.26e-36	14	417616	424777	7162	+	ENSBTAG00000004970	LRRC24	protein_coding
414	14	433718	5.24e-109	14	417616	424777	7162	+	ENSBTAG00000004970	LRRC24	protein_coding
415	14	443704	1.23e-75	14	417616	424777	7162	+	ENSBTAG00000004970	LRRC24	protein_coding
416	14	463336	8.2e-110	14	417616	424777	7162	+	ENSBTAG00000004970	LRRC24	protein_coding
417	14	465742	2.08e-183	14	417616	424777	7162	+	ENSBTAG00000004970	LRRC24	protein_coding
418	14	498140	2.62e-05	14	417616	424777	7162	+	ENSBTAG00000004970	LRRC24	protein_coding
419	14	513203	1.75e-44	14	417616	424777	7162	+	ENSBTAG00000004970	LRRC24	protein_coding
420	14	513868	3.68e-21	14	417616	424777	7162	+	ENSBTAG00000004970	LRRC24	protein_coding
421	14	516299	2.13e-19	14	417616	424777	7162	+	ENSBTAG00000004970	LRRC24	protein_coding
422	14	522000	3.62e-34	14	417616	424777	7162	+	ENSBTAG00000004970	LRRC24	protein_coding
423	14	522635	8.73e-38	14	417616	424777	7162	+	ENSBTAG00000004970	LRRC24	protein_coding
424	14	325291	3.72e-37	14	424798	428272	3475	-	ENSBTAG00000004969	LRRC14	protein_coding
425	14	326595	1.41e-29	14	424798	428272	3475	-	ENSBTAG00000004969	LRRC14	protein_coding
426	14	329522	2.42e-33	14	424798	428272	3475	-	ENSBTAG00000004969	LRRC14	protein_coding
427	14	331574	3.63e-40	14	424798	428272	3475	-	ENSBTAG00000004969	LRRC14	protein_coding
428	14	344042	1.42e-49	14	424798	428272	3475	-	ENSBTAG00000004969	LRRC14	protein_coding
429	14	385239	3.19e-45	14	424798	428272	3475	-	ENSBTAG00000004969	LRRC14	protein_coding
430	14	400552	9.18e-37	14	424798	428272	3475	-	ENSBTAG00000004969	LRRC14	protein_coding
431	14	403312	2.04e-111	14	424798	428272	3475	-	ENSBTAG00000004969	LRRC14	protein_coding
432	14	409781	2.14e-39	14	424798	428272	3475	-	ENSBTAG00000004969	LRRC14	protein_coding
433	14	414233	4.51e-28	14	424798	428272	3475	-	ENSBTAG00000004969	LRRC14	protein_coding
434	14	417859	4.77e-38	14	424798	428272	3475	-	ENSBTAG00000004969	LRRC14	protein_coding
435	14	421391	4.25e-39	14	424798	428272	3475	-	ENSBTAG00000004969	LRRC14	protein_coding
436	14	423104	1.04e-24	14	424798	428272	3475	-	ENSBTAG00000004969	LRRC14	protein_coding
437	14	425675	8.52e-25	14	424798	428272	3475	-	ENSBTAG00000004969	LRRC14	protein_coding
438	14	428001	1.36e-38	14	424798	428272	3475	-	ENSBTAG00000004969	LRRC14	protein_coding
439	14	428398	1.26e-36	14	424798	428272	3475	-	ENSBTAG00000004969	LRRC14	protein_coding
440	14	433718	5.24e-109	14	424798	428272	3475	-	ENSBTAG00000004969	LRRC14	protein_coding
441	14	443704	1.23e-75	14	424798	428272	3475	-	ENSBTAG00000004969	LRRC14	protein_coding
442	14	463336	8.2e-110	14	424798	428272	3475	-	ENSBTAG00000004969	LRRC14	protein_coding
443	14	465742	2.08e-183	14	424798	428272	3475	-	ENSBTAG00000004969	LRRC14	protein_coding
444	14	498140	2.62e-05	14	424798	428272	3475	-	ENSBTAG00000004969	LRRC14	protein_coding
445	14	513203	1.75e-44	14	424798	428272	3475	-	ENSBTAG00000004969	LRRC14	protein_coding
446	14	513868	3.68e-21	14	424798	428272	3475	-	ENSBTAG00000004969	LRRC14	protein_coding
447	14	516299	2.13e-19	14	424798	428272	3475	-	ENSBTAG00000004969	LRRC14	protein_coding
448	14	522000	3.62e-34	14	424798	428272	3475	-	ENSBTAG00000004969	LRRC14	protein_coding
449	14	522635	8.73e-38	14	424798	428272	3475	-	ENSBTAG00000004969	LRRC14	protein_coding
450	14	526806	8.62e-34	14	424798	428272	3475	-	ENSBTAG00000004969	LRRC14	protein_coding
451	14	527204	3.01e-33	14	424798	428272	3475	-	ENSBTAG00000004969	LRRC14	protein_coding
452	14	527254	3.62e-36	14	424798	428272	3475	-	ENSBTAG00000004969	LRRC14	protein_coding
453	14	329522	2.42e-33	14	428460	434942	6483	+	ENSBTAG00000010276	RECQL4	pseudogene
454	14	331574	3.63e-40	14	428460	434942	6483	+	ENSBTAG00000010276	RECQL4	pseudogene
455	14	344042	1.42e-49	14	428460	434942	6483	+	ENSBTAG00000010276	RECQL4	pseudogene
456	14	385239	3.19e-45	14	428460	434942	6483	+	ENSBTAG00000010276	RECQL4	pseudogene
457	14	400552	9.18e-37	14	428460	434942	6483	+	ENSBTAG00000010276	RECQL4	pseudogene
458	14	403312	2.04e-111	14	428460	434942	6483	+	ENSBTAG00000010276	RECQL4	pseudogene
459	14	409781	2.14e-39	14	428460	434942	6483	+	ENSBTAG00000010276	RECQL4	pseudogene
460	14	414233	4.51e-28	14	428460	434942	6483	+	ENSBTAG00000010276	RECQL4	pseudogene
461	14	417859	4.77e-38	14	428460	434942	6483	+	ENSBTAG00000010276	RECQL4	pseudogene
462	14	421391	4.25e-39	14	428460	434942	6483	+	ENSBTAG00000010276	RECQL4	pseudogene
463	14	423104	1.04e-24	14	428460	434942	6483	+	ENSBTAG00000010276	RECQL4	pseudogene
464	14	425675	8.52e-25	14	428460	434942	6483	+	ENSBTAG00000010276	RECQL4	pseudogene
465	14	428001	1.36e-38	14	428460	434942	6483	+	ENSBTAG00000010276	RECQL4	pseudogene
466	14	428398	1.26e-36	14	428460	434942	6483	+	ENSBTAG00000010276	RECQL4	pseudogene
467	14	433718	5.24e-109	14	428460	434942	6483	+	ENSBTAG00000010276	RECQL4	pseudogene
468	14	443704	1.23e-75	14	428460	434942	6483	+	ENSBTAG00000010276	RECQL4	pseudogene
469	14	463336	8.2e-110	14	428460	434942	6483	+	ENSBTAG00000010276	RECQL4	pseudogene
470	14	465742	2.08e-183	14	428460	434942	6483	+	ENSBTAG00000010276	RECQL4	pseudogene
471	14	498140	2.62e-05	14	428460	434942	6483	+	ENSBTAG00000010276	RECQL4	pseudogene
472	14	513203	1.75e-44	14	428460	434942	6483	+	ENSBTAG00000010276	RECQL4	pseudogene
473	14	513868	3.68e-21	14	428460	434942	6483	+	ENSBTAG00000010276	RECQL4	pseudogene
474	14	516299	2.13e-19	14	428460	434942	6483	+	ENSBTAG00000010276	RECQL4	pseudogene
475	14	522000	3.62e-34	14	428460	434942	6483	+	ENSBTAG00000010276	RECQL4	pseudogene
476	14	522635	8.73e-38	14	428460	434942	6483	+	ENSBTAG00000010276	RECQL4	pseudogene
477	14	526806	8.62e-34	14	428460	434942	6483	+	ENSBTAG00000010276	RECQL4	pseudogene
478	14	527204	3.01e-33	14	428460	434942	6483	+	ENSBTAG00000010276	RECQL4	pseudogene
479	14	527254	3.62e-36	14	428460	434942	6483	+	ENSBTAG00000010276	RECQL4	pseudogene
480	14	528726	1.33e-34	14	428460	434942	6483	+	ENSBTAG00000010276	RECQL4	pseudogene
481	14	530899	1.25e-33	14	428460	434942	6483	+	ENSBTAG00000010276	RECQL4	pseudogene
482	14	344042	1.42e-49	14	435003	437076	2074	-	ENSBTAG00000007838	MFSD3	protein_coding
483	14	385239	3.19e-45	14	435003	437076	2074	-	ENSBTAG00000007838	MFSD3	protein_coding
484	14	400552	9.18e-37	14	435003	437076	2074	-	ENSBTAG00000007838	MFSD3	protein_coding
485	14	403312	2.04e-111	14	435003	437076	2074	-	ENSBTAG00000007838	MFSD3	protein_coding
486	14	409781	2.14e-39	14	435003	437076	2074	-	ENSBTAG00000007838	MFSD3	protein_coding
487	14	414233	4.51e-28	14	435003	437076	2074	-	ENSBTAG00000007838	MFSD3	protein_coding
488	14	417859	4.77e-38	14	435003	437076	2074	-	ENSBTAG00000007838	MFSD3	protein_coding
489	14	421391	4.25e-39	14	435003	437076	2074	-	ENSBTAG00000007838	MFSD3	protein_coding
490	14	423104	1.04e-24	14	435003	437076	2074	-	ENSBTAG00000007838	MFSD3	protein_coding
491	14	425675	8.52e-25	14	435003	437076	2074	-	ENSBTAG00000007838	MFSD3	protein_coding
492	14	428001	1.36e-38	14	435003	437076	2074	-	ENSBTAG00000007838	MFSD3	protein_coding
493	14	428398	1.26e-36	14	435003	437076	2074	-	ENSBTAG00000007838	MFSD3	protein_coding
494	14	433718	5.24e-109	14	435003	437076	2074	-	ENSBTAG00000007838	MFSD3	protein_coding
495	14	443704	1.23e-75	14	435003	437076	2074	-	ENSBTAG00000007838	MFSD3	protein_coding
496	14	463336	8.2e-110	14	435003	437076	2074	-	ENSBTAG00000007838	MFSD3	protein_coding
497	14	465742	2.08e-183	14	435003	437076	2074	-	ENSBTAG00000007838	MFSD3	protein_coding
498	14	498140	2.62e-05	14	435003	437076	2074	-	ENSBTAG00000007838	MFSD3	protein_coding
499	14	513203	1.75e-44	14	435003	437076	2074	-	ENSBTAG00000007838	MFSD3	protein_coding
500	14	513868	3.68e-21	14	435003	437076	2074	-	ENSBTAG00000007838	MFSD3	protein_coding
501	14	516299	2.13e-19	14	435003	437076	2074	-	ENSBTAG00000007838	MFSD3	protein_coding
502	14	522000	3.62e-34	14	435003	437076	2074	-	ENSBTAG00000007838	MFSD3	protein_coding
503	14	522635	8.73e-38	14	435003	437076	2074	-	ENSBTAG00000007838	MFSD3	protein_coding
504	14	526806	8.62e-34	14	435003	437076	2074	-	ENSBTAG00000007838	MFSD3	protein_coding
505	14	527204	3.01e-33	14	435003	437076	2074	-	ENSBTAG00000007838	MFSD3	protein_coding
506	14	527254	3.62e-36	14	435003	437076	2074	-	ENSBTAG00000007838	MFSD3	protein_coding
507	14	528726	1.33e-34	14	435003	437076	2074	-	ENSBTAG00000007838	MFSD3	protein_coding
508	14	530899	1.25e-33	14	435003	437076	2074	-	ENSBTAG00000007838	MFSD3	protein_coding
509	14	344042	1.42e-49	14	438530	442163	3634	-	ENSBTAG00000007835	GPT	protein_coding
510	14	385239	3.19e-45	14	438530	442163	3634	-	ENSBTAG00000007835	GPT	protein_coding
511	14	400552	9.18e-37	14	438530	442163	3634	-	ENSBTAG00000007835	GPT	protein_coding
512	14	403312	2.04e-111	14	438530	442163	3634	-	ENSBTAG00000007835	GPT	protein_coding
513	14	409781	2.14e-39	14	438530	442163	3634	-	ENSBTAG00000007835	GPT	protein_coding
514	14	414233	4.51e-28	14	438530	442163	3634	-	ENSBTAG00000007835	GPT	protein_coding
515	14	417859	4.77e-38	14	438530	442163	3634	-	ENSBTAG00000007835	GPT	protein_coding
516	14	421391	4.25e-39	14	438530	442163	3634	-	ENSBTAG00000007835	GPT	protein_coding
517	14	423104	1.04e-24	14	438530	442163	3634	-	ENSBTAG00000007835	GPT	protein_coding
518	14	425675	8.52e-25	14	438530	442163	3634	-	ENSBTAG00000007835	GPT	protein_coding
519	14	428001	1.36e-38	14	438530	442163	3634	-	ENSBTAG00000007835	GPT	protein_coding
520	14	428398	1.26e-36	14	438530	442163	3634	-	ENSBTAG00000007835	GPT	protein_coding
521	14	433718	5.24e-109	14	438530	442163	3634	-	ENSBTAG00000007835	GPT	protein_coding
522	14	443704	1.23e-75	14	438530	442163	3634	-	ENSBTAG00000007835	GPT	protein_coding
523	14	463336	8.2e-110	14	438530	442163	3634	-	ENSBTAG00000007835	GPT	protein_coding
524	14	465742	2.08e-183	14	438530	442163	3634	-	ENSBTAG00000007835	GPT	protein_coding
525	14	498140	2.62e-05	14	438530	442163	3634	-	ENSBTAG00000007835	GPT	protein_coding
526	14	513203	1.75e-44	14	438530	442163	3634	-	ENSBTAG00000007835	GPT	protein_coding
527	14	513868	3.68e-21	14	438530	442163	3634	-	ENSBTAG00000007835	GPT	protein_coding
528	14	516299	2.13e-19	14	438530	442163	3634	-	ENSBTAG00000007835	GPT	protein_coding
529	14	522000	3.62e-34	14	438530	442163	3634	-	ENSBTAG00000007835	GPT	protein_coding
530	14	522635	8.73e-38	14	438530	442163	3634	-	ENSBTAG00000007835	GPT	protein_coding
531	14	526806	8.62e-34	14	438530	442163	3634	-	ENSBTAG00000007835	GPT	protein_coding
532	14	527204	3.01e-33	14	438530	442163	3634	-	ENSBTAG00000007835	GPT	protein_coding
533	14	527254	3.62e-36	14	438530	442163	3634	-	ENSBTAG00000007835	GPT	protein_coding
534	14	528726	1.33e-34	14	438530	442163	3634	-	ENSBTAG00000007835	GPT	protein_coding
535	14	530899	1.25e-33	14	438530	442163	3634	-	ENSBTAG00000007835	GPT	protein_coding
536	14	540844	9.46e-21	14	438530	442163	3634	-	ENSBTAG00000007835	GPT	protein_coding
537	14	344042	1.42e-49	14	443246	448420	5175	-	ENSBTAG00000007834	PPP1R16A	protein_coding
538	14	385239	3.19e-45	14	443246	448420	5175	-	ENSBTAG00000007834	PPP1R16A	protein_coding
539	14	400552	9.18e-37	14	443246	448420	5175	-	ENSBTAG00000007834	PPP1R16A	protein_coding
540	14	403312	2.04e-111	14	443246	448420	5175	-	ENSBTAG00000007834	PPP1R16A	protein_coding
541	14	409781	2.14e-39	14	443246	448420	5175	-	ENSBTAG00000007834	PPP1R16A	protein_coding
542	14	414233	4.51e-28	14	443246	448420	5175	-	ENSBTAG00000007834	PPP1R16A	protein_coding
543	14	417859	4.77e-38	14	443246	448420	5175	-	ENSBTAG00000007834	PPP1R16A	protein_coding
544	14	421391	4.25e-39	14	443246	448420	5175	-	ENSBTAG00000007834	PPP1R16A	protein_coding
545	14	423104	1.04e-24	14	443246	448420	5175	-	ENSBTAG00000007834	PPP1R16A	protein_coding
546	14	425675	8.52e-25	14	443246	448420	5175	-	ENSBTAG00000007834	PPP1R16A	protein_coding
547	14	428001	1.36e-38	14	443246	448420	5175	-	ENSBTAG00000007834	PPP1R16A	protein_coding
548	14	428398	1.26e-36	14	443246	448420	5175	-	ENSBTAG00000007834	PPP1R16A	protein_coding
549	14	433718	5.24e-109	14	443246	448420	5175	-	ENSBTAG00000007834	PPP1R16A	protein_coding
550	14	443704	1.23e-75	14	443246	448420	5175	-	ENSBTAG00000007834	PPP1R16A	protein_coding
551	14	463336	8.2e-110	14	443246	448420	5175	-	ENSBTAG00000007834	PPP1R16A	protein_coding
552	14	465742	2.08e-183	14	443246	448420	5175	-	ENSBTAG00000007834	PPP1R16A	protein_coding
553	14	498140	2.62e-05	14	443246	448420	5175	-	ENSBTAG00000007834	PPP1R16A	protein_coding
554	14	513203	1.75e-44	14	443246	448420	5175	-	ENSBTAG00000007834	PPP1R16A	protein_coding
555	14	513868	3.68e-21	14	443246	448420	5175	-	ENSBTAG00000007834	PPP1R16A	protein_coding
556	14	516299	2.13e-19	14	443246	448420	5175	-	ENSBTAG00000007834	PPP1R16A	protein_coding
557	14	522000	3.62e-34	14	443246	448420	5175	-	ENSBTAG00000007834	PPP1R16A	protein_coding
558	14	522635	8.73e-38	14	443246	448420	5175	-	ENSBTAG00000007834	PPP1R16A	protein_coding
559	14	526806	8.62e-34	14	443246	448420	5175	-	ENSBTAG00000007834	PPP1R16A	protein_coding
560	14	527204	3.01e-33	14	443246	448420	5175	-	ENSBTAG00000007834	PPP1R16A	protein_coding
561	14	527254	3.62e-36	14	443246	448420	5175	-	ENSBTAG00000007834	PPP1R16A	protein_coding
562	14	528726	1.33e-34	14	443246	448420	5175	-	ENSBTAG00000007834	PPP1R16A	protein_coding
563	14	530899	1.25e-33	14	443246	448420	5175	-	ENSBTAG00000007834	PPP1R16A	protein_coding
564	14	540844	9.46e-21	14	443246	448420	5175	-	ENSBTAG00000007834	PPP1R16A	protein_coding
565	14	385239	3.19e-45	14	469132	470687	1556	+	ENSBTAG00000004761	FOXH1	protein_coding
566	14	400552	9.18e-37	14	469132	470687	1556	+	ENSBTAG00000004761	FOXH1	protein_coding
567	14	403312	2.04e-111	14	469132	470687	1556	+	ENSBTAG00000004761	FOXH1	protein_coding
568	14	409781	2.14e-39	14	469132	470687	1556	+	ENSBTAG00000004761	FOXH1	protein_coding
569	14	414233	4.51e-28	14	469132	470687	1556	+	ENSBTAG00000004761	FOXH1	protein_coding
570	14	417859	4.77e-38	14	469132	470687	1556	+	ENSBTAG00000004761	FOXH1	protein_coding
571	14	421391	4.25e-39	14	469132	470687	1556	+	ENSBTAG00000004761	FOXH1	protein_coding
572	14	423104	1.04e-24	14	469132	470687	1556	+	ENSBTAG00000004761	FOXH1	protein_coding
573	14	425675	8.52e-25	14	469132	470687	1556	+	ENSBTAG00000004761	FOXH1	protein_coding
574	14	428001	1.36e-38	14	469132	470687	1556	+	ENSBTAG00000004761	FOXH1	protein_coding
575	14	428398	1.26e-36	14	469132	470687	1556	+	ENSBTAG00000004761	FOXH1	protein_coding
576	14	433718	5.24e-109	14	469132	470687	1556	+	ENSBTAG00000004761	FOXH1	protein_coding
577	14	443704	1.23e-75	14	469132	470687	1556	+	ENSBTAG00000004761	FOXH1	protein_coding
578	14	463336	8.2e-110	14	469132	470687	1556	+	ENSBTAG00000004761	FOXH1	protein_coding
579	14	465742	2.08e-183	14	469132	470687	1556	+	ENSBTAG00000004761	FOXH1	protein_coding
580	14	498140	2.62e-05	14	469132	470687	1556	+	ENSBTAG00000004761	FOXH1	protein_coding
581	14	513203	1.75e-44	14	469132	470687	1556	+	ENSBTAG00000004761	FOXH1	protein_coding
582	14	513868	3.68e-21	14	469132	470687	1556	+	ENSBTAG00000004761	FOXH1	protein_coding
583	14	516299	2.13e-19	14	469132	470687	1556	+	ENSBTAG00000004761	FOXH1	protein_coding
584	14	522000	3.62e-34	14	469132	470687	1556	+	ENSBTAG00000004761	FOXH1	protein_coding
585	14	522635	8.73e-38	14	469132	470687	1556	+	ENSBTAG00000004761	FOXH1	protein_coding
586	14	526806	8.62e-34	14	469132	470687	1556	+	ENSBTAG00000004761	FOXH1	protein_coding
587	14	527204	3.01e-33	14	469132	470687	1556	+	ENSBTAG00000004761	FOXH1	protein_coding
588	14	527254	3.62e-36	14	469132	470687	1556	+	ENSBTAG00000004761	FOXH1	protein_coding
589	14	528726	1.33e-34	14	469132	470687	1556	+	ENSBTAG00000004761	FOXH1	protein_coding
590	14	530899	1.25e-33	14	469132	470687	1556	+	ENSBTAG00000004761	FOXH1	protein_coding
591	14	540844	9.46e-21	14	469132	470687	1556	+	ENSBTAG00000004761	FOXH1	protein_coding
592	14	385239	3.19e-45	14	470777	478486	7710	-	ENSBTAG00000007753	KIFC2	protein_coding
593	14	400552	9.18e-37	14	470777	478486	7710	-	ENSBTAG00000007753	KIFC2	protein_coding
594	14	403312	2.04e-111	14	470777	478486	7710	-	ENSBTAG00000007753	KIFC2	protein_coding
595	14	409781	2.14e-39	14	470777	478486	7710	-	ENSBTAG00000007753	KIFC2	protein_coding
596	14	414233	4.51e-28	14	470777	478486	7710	-	ENSBTAG00000007753	KIFC2	protein_coding
597	14	417859	4.77e-38	14	470777	478486	7710	-	ENSBTAG00000007753	KIFC2	protein_coding
598	14	421391	4.25e-39	14	470777	478486	7710	-	ENSBTAG00000007753	KIFC2	protein_coding
599	14	423104	1.04e-24	14	470777	478486	7710	-	ENSBTAG00000007753	KIFC2	protein_coding
600	14	425675	8.52e-25	14	470777	478486	7710	-	ENSBTAG00000007753	KIFC2	protein_coding
601	14	428001	1.36e-38	14	470777	478486	7710	-	ENSBTAG00000007753	KIFC2	protein_coding
602	14	428398	1.26e-36	14	470777	478486	7710	-	ENSBTAG00000007753	KIFC2	protein_coding
603	14	433718	5.24e-109	14	470777	478486	7710	-	ENSBTAG00000007753	KIFC2	protein_coding
604	14	443704	1.23e-75	14	470777	478486	7710	-	ENSBTAG00000007753	KIFC2	protein_coding
605	14	463336	8.2e-110	14	470777	478486	7710	-	ENSBTAG00000007753	KIFC2	protein_coding
606	14	465742	2.08e-183	14	470777	478486	7710	-	ENSBTAG00000007753	KIFC2	protein_coding
607	14	498140	2.62e-05	14	470777	478486	7710	-	ENSBTAG00000007753	KIFC2	protein_coding
608	14	513203	1.75e-44	14	470777	478486	7710	-	ENSBTAG00000007753	KIFC2	protein_coding
609	14	513868	3.68e-21	14	470777	478486	7710	-	ENSBTAG00000007753	KIFC2	protein_coding
610	14	516299	2.13e-19	14	470777	478486	7710	-	ENSBTAG00000007753	KIFC2	protein_coding
611	14	522000	3.62e-34	14	470777	478486	7710	-	ENSBTAG00000007753	KIFC2	protein_coding
612	14	522635	8.73e-38	14	470777	478486	7710	-	ENSBTAG00000007753	KIFC2	protein_coding
613	14	526806	8.62e-34	14	470777	478486	7710	-	ENSBTAG00000007753	KIFC2	protein_coding
614	14	527204	3.01e-33	14	470777	478486	7710	-	ENSBTAG00000007753	KIFC2	protein_coding
615	14	527254	3.62e-36	14	470777	478486	7710	-	ENSBTAG00000007753	KIFC2	protein_coding
616	14	528726	1.33e-34	14	470777	478486	7710	-	ENSBTAG00000007753	KIFC2	protein_coding
617	14	530899	1.25e-33	14	470777	478486	7710	-	ENSBTAG00000007753	KIFC2	protein_coding
618	14	540844	9.46e-21	14	470777	478486	7710	-	ENSBTAG00000007753	KIFC2	protein_coding
619	14	385239	3.19e-45	14	478582	492655	14074	+	ENSBTAG00000035254	CYHR1	protein_coding
620	14	400552	9.18e-37	14	478582	492655	14074	+	ENSBTAG00000035254	CYHR1	protein_coding
621	14	403312	2.04e-111	14	478582	492655	14074	+	ENSBTAG00000035254	CYHR1	protein_coding
622	14	409781	2.14e-39	14	478582	492655	14074	+	ENSBTAG00000035254	CYHR1	protein_coding
623	14	414233	4.51e-28	14	478582	492655	14074	+	ENSBTAG00000035254	CYHR1	protein_coding
624	14	417859	4.77e-38	14	478582	492655	14074	+	ENSBTAG00000035254	CYHR1	protein_coding
625	14	421391	4.25e-39	14	478582	492655	14074	+	ENSBTAG00000035254	CYHR1	protein_coding
626	14	423104	1.04e-24	14	478582	492655	14074	+	ENSBTAG00000035254	CYHR1	protein_coding
627	14	425675	8.52e-25	14	478582	492655	14074	+	ENSBTAG00000035254	CYHR1	protein_coding
628	14	428001	1.36e-38	14	478582	492655	14074	+	ENSBTAG00000035254	CYHR1	protein_coding
629	14	428398	1.26e-36	14	478582	492655	14074	+	ENSBTAG00000035254	CYHR1	protein_coding
630	14	433718	5.24e-109	14	478582	492655	14074	+	ENSBTAG00000035254	CYHR1	protein_coding
631	14	443704	1.23e-75	14	478582	492655	14074	+	ENSBTAG00000035254	CYHR1	protein_coding
632	14	463336	8.2e-110	14	478582	492655	14074	+	ENSBTAG00000035254	CYHR1	protein_coding
633	14	465742	2.08e-183	14	478582	492655	14074	+	ENSBTAG00000035254	CYHR1	protein_coding
634	14	498140	2.62e-05	14	478582	492655	14074	+	ENSBTAG00000035254	CYHR1	protein_coding
635	14	513203	1.75e-44	14	478582	492655	14074	+	ENSBTAG00000035254	CYHR1	protein_coding
636	14	513868	3.68e-21	14	478582	492655	14074	+	ENSBTAG00000035254	CYHR1	protein_coding
637	14	516299	2.13e-19	14	478582	492655	14074	+	ENSBTAG00000035254	CYHR1	protein_coding
638	14	522000	3.62e-34	14	478582	492655	14074	+	ENSBTAG00000035254	CYHR1	protein_coding
639	14	522635	8.73e-38	14	478582	492655	14074	+	ENSBTAG00000035254	CYHR1	protein_coding
640	14	526806	8.62e-34	14	478582	492655	14074	+	ENSBTAG00000035254	CYHR1	protein_coding
641	14	527204	3.01e-33	14	478582	492655	14074	+	ENSBTAG00000035254	CYHR1	protein_coding
642	14	527254	3.62e-36	14	478582	492655	14074	+	ENSBTAG00000035254	CYHR1	protein_coding
643	14	528726	1.33e-34	14	478582	492655	14074	+	ENSBTAG00000035254	CYHR1	protein_coding
644	14	530899	1.25e-33	14	478582	492655	14074	+	ENSBTAG00000035254	CYHR1	protein_coding
645	14	540844	9.46e-21	14	478582	492655	14074	+	ENSBTAG00000035254	CYHR1	protein_coding
646	14	587237	1.64e-20	14	478582	492655	14074	+	ENSBTAG00000035254	CYHR1	protein_coding
647	14	589581	3.54e-21	14	478582	492655	14074	+	ENSBTAG00000035254	CYHR1	protein_coding
648	14	400552	9.18e-37	14	496271	507275	11005	+	ENSBTAG00000007749	TONSL	protein_coding
649	14	403312	2.04e-111	14	496271	507275	11005	+	ENSBTAG00000007749	TONSL	protein_coding
650	14	409781	2.14e-39	14	496271	507275	11005	+	ENSBTAG00000007749	TONSL	protein_coding
651	14	414233	4.51e-28	14	496271	507275	11005	+	ENSBTAG00000007749	TONSL	protein_coding
652	14	417859	4.77e-38	14	496271	507275	11005	+	ENSBTAG00000007749	TONSL	protein_coding
653	14	421391	4.25e-39	14	496271	507275	11005	+	ENSBTAG00000007749	TONSL	protein_coding
654	14	423104	1.04e-24	14	496271	507275	11005	+	ENSBTAG00000007749	TONSL	protein_coding
655	14	425675	8.52e-25	14	496271	507275	11005	+	ENSBTAG00000007749	TONSL	protein_coding
656	14	428001	1.36e-38	14	496271	507275	11005	+	ENSBTAG00000007749	TONSL	protein_coding
657	14	428398	1.26e-36	14	496271	507275	11005	+	ENSBTAG00000007749	TONSL	protein_coding
658	14	433718	5.24e-109	14	496271	507275	11005	+	ENSBTAG00000007749	TONSL	protein_coding
659	14	443704	1.23e-75	14	496271	507275	11005	+	ENSBTAG00000007749	TONSL	protein_coding
660	14	463336	8.2e-110	14	496271	507275	11005	+	ENSBTAG00000007749	TONSL	protein_coding
661	14	465742	2.08e-183	14	496271	507275	11005	+	ENSBTAG00000007749	TONSL	protein_coding
662	14	498140	2.62e-05	14	496271	507275	11005	+	ENSBTAG00000007749	TONSL	protein_coding
663	14	513203	1.75e-44	14	496271	507275	11005	+	ENSBTAG00000007749	TONSL	protein_coding
664	14	513868	3.68e-21	14	496271	507275	11005	+	ENSBTAG00000007749	TONSL	protein_coding
665	14	516299	2.13e-19	14	496271	507275	11005	+	ENSBTAG00000007749	TONSL	protein_coding
666	14	522000	3.62e-34	14	496271	507275	11005	+	ENSBTAG00000007749	TONSL	protein_coding
667	14	522635	8.73e-38	14	496271	507275	11005	+	ENSBTAG00000007749	TONSL	protein_coding
668	14	526806	8.62e-34	14	496271	507275	11005	+	ENSBTAG00000007749	TONSL	protein_coding
669	14	527204	3.01e-33	14	496271	507275	11005	+	ENSBTAG00000007749	TONSL	protein_coding
670	14	527254	3.62e-36	14	496271	507275	11005	+	ENSBTAG00000007749	TONSL	protein_coding
671	14	528726	1.33e-34	14	496271	507275	11005	+	ENSBTAG00000007749	TONSL	protein_coding
672	14	530899	1.25e-33	14	496271	507275	11005	+	ENSBTAG00000007749	TONSL	protein_coding
673	14	540844	9.46e-21	14	496271	507275	11005	+	ENSBTAG00000007749	TONSL	protein_coding
674	14	587237	1.64e-20	14	496271	507275	11005	+	ENSBTAG00000007749	TONSL	protein_coding
675	14	589581	3.54e-21	14	496271	507275	11005	+	ENSBTAG00000007749	TONSL	protein_coding
676	14	409781	2.14e-39	14	508418	512819	4402	+	ENSBTAG00000026320	VPS28	protein_coding
677	14	414233	4.51e-28	14	508418	512819	4402	+	ENSBTAG00000026320	VPS28	protein_coding
678	14	417859	4.77e-38	14	508418	512819	4402	+	ENSBTAG00000026320	VPS28	protein_coding
679	14	421391	4.25e-39	14	508418	512819	4402	+	ENSBTAG00000026320	VPS28	protein_coding
680	14	423104	1.04e-24	14	508418	512819	4402	+	ENSBTAG00000026320	VPS28	protein_coding
681	14	425675	8.52e-25	14	508418	512819	4402	+	ENSBTAG00000026320	VPS28	protein_coding
682	14	428001	1.36e-38	14	508418	512819	4402	+	ENSBTAG00000026320	VPS28	protein_coding
683	14	428398	1.26e-36	14	508418	512819	4402	+	ENSBTAG00000026320	VPS28	protein_coding
684	14	433718	5.24e-109	14	508418	512819	4402	+	ENSBTAG00000026320	VPS28	protein_coding
685	14	443704	1.23e-75	14	508418	512819	4402	+	ENSBTAG00000026320	VPS28	protein_coding
686	14	463336	8.2e-110	14	508418	512819	4402	+	ENSBTAG00000026320	VPS28	protein_coding
687	14	465742	2.08e-183	14	508418	512819	4402	+	ENSBTAG00000026320	VPS28	protein_coding
688	14	498140	2.62e-05	14	508418	512819	4402	+	ENSBTAG00000026320	VPS28	protein_coding
689	14	513203	1.75e-44	14	508418	512819	4402	+	ENSBTAG00000026320	VPS28	protein_coding
690	14	513868	3.68e-21	14	508418	512819	4402	+	ENSBTAG00000026320	VPS28	protein_coding
691	14	516299	2.13e-19	14	508418	512819	4402	+	ENSBTAG00000026320	VPS28	protein_coding
692	14	522000	3.62e-34	14	508418	512819	4402	+	ENSBTAG00000026320	VPS28	protein_coding
693	14	522635	8.73e-38	14	508418	512819	4402	+	ENSBTAG00000026320	VPS28	protein_coding
694	14	526806	8.62e-34	14	508418	512819	4402	+	ENSBTAG00000026320	VPS28	protein_coding
695	14	527204	3.01e-33	14	508418	512819	4402	+	ENSBTAG00000026320	VPS28	protein_coding
696	14	527254	3.62e-36	14	508418	512819	4402	+	ENSBTAG00000026320	VPS28	protein_coding
697	14	528726	1.33e-34	14	508418	512819	4402	+	ENSBTAG00000026320	VPS28	protein_coding
698	14	530899	1.25e-33	14	508418	512819	4402	+	ENSBTAG00000026320	VPS28	protein_coding
699	14	540844	9.46e-21	14	508418	512819	4402	+	ENSBTAG00000026320	VPS28	protein_coding
700	14	587237	1.64e-20	14	508418	512819	4402	+	ENSBTAG00000026320	VPS28	protein_coding
701	14	589581	3.54e-21	14	508418	512819	4402	+	ENSBTAG00000026320	VPS28	protein_coding
702	14	425675	8.52e-25	14	523820	525625	1806	+	ENSBTAG00000053637	NA	protein_coding
703	14	428001	1.36e-38	14	523820	525625	1806	+	ENSBTAG00000053637	NA	protein_coding
704	14	428398	1.26e-36	14	523820	525625	1806	+	ENSBTAG00000053637	NA	protein_coding
705	14	433718	5.24e-109	14	523820	525625	1806	+	ENSBTAG00000053637	NA	protein_coding
706	14	443704	1.23e-75	14	523820	525625	1806	+	ENSBTAG00000053637	NA	protein_coding
707	14	463336	8.2e-110	14	523820	525625	1806	+	ENSBTAG00000053637	NA	protein_coding
708	14	465742	2.08e-183	14	523820	525625	1806	+	ENSBTAG00000053637	NA	protein_coding
709	14	498140	2.62e-05	14	523820	525625	1806	+	ENSBTAG00000053637	NA	protein_coding
710	14	513203	1.75e-44	14	523820	525625	1806	+	ENSBTAG00000053637	NA	protein_coding
711	14	513868	3.68e-21	14	523820	525625	1806	+	ENSBTAG00000053637	NA	protein_coding
712	14	516299	2.13e-19	14	523820	525625	1806	+	ENSBTAG00000053637	NA	protein_coding
713	14	522000	3.62e-34	14	523820	525625	1806	+	ENSBTAG00000053637	NA	protein_coding
714	14	522635	8.73e-38	14	523820	525625	1806	+	ENSBTAG00000053637	NA	protein_coding
715	14	526806	8.62e-34	14	523820	525625	1806	+	ENSBTAG00000053637	NA	protein_coding
716	14	527204	3.01e-33	14	523820	525625	1806	+	ENSBTAG00000053637	NA	protein_coding
717	14	527254	3.62e-36	14	523820	525625	1806	+	ENSBTAG00000053637	NA	protein_coding
718	14	528726	1.33e-34	14	523820	525625	1806	+	ENSBTAG00000053637	NA	protein_coding
719	14	530899	1.25e-33	14	523820	525625	1806	+	ENSBTAG00000053637	NA	protein_coding
720	14	540844	9.46e-21	14	523820	525625	1806	+	ENSBTAG00000053637	NA	protein_coding
721	14	587237	1.64e-20	14	523820	525625	1806	+	ENSBTAG00000053637	NA	protein_coding
722	14	589581	3.54e-21	14	523820	525625	1806	+	ENSBTAG00000053637	NA	protein_coding
723	14	618721	2.01e-21	14	523820	525625	1806	+	ENSBTAG00000053637	NA	protein_coding
724	14	623620	2.01e-20	14	523820	525625	1806	+	ENSBTAG00000053637	NA	protein_coding
725	14	443704	1.23e-75	14	533918	538406	4489	+	ENSBTAG00000046026	SLC39A4	protein_coding
726	14	463336	8.2e-110	14	533918	538406	4489	+	ENSBTAG00000046026	SLC39A4	protein_coding
727	14	465742	2.08e-183	14	533918	538406	4489	+	ENSBTAG00000046026	SLC39A4	protein_coding
728	14	498140	2.62e-05	14	533918	538406	4489	+	ENSBTAG00000046026	SLC39A4	protein_coding
729	14	513203	1.75e-44	14	533918	538406	4489	+	ENSBTAG00000046026	SLC39A4	protein_coding
730	14	513868	3.68e-21	14	533918	538406	4489	+	ENSBTAG00000046026	SLC39A4	protein_coding
731	14	516299	2.13e-19	14	533918	538406	4489	+	ENSBTAG00000046026	SLC39A4	protein_coding
732	14	522000	3.62e-34	14	533918	538406	4489	+	ENSBTAG00000046026	SLC39A4	protein_coding
733	14	522635	8.73e-38	14	533918	538406	4489	+	ENSBTAG00000046026	SLC39A4	protein_coding
734	14	526806	8.62e-34	14	533918	538406	4489	+	ENSBTAG00000046026	SLC39A4	protein_coding
735	14	527204	3.01e-33	14	533918	538406	4489	+	ENSBTAG00000046026	SLC39A4	protein_coding
736	14	527254	3.62e-36	14	533918	538406	4489	+	ENSBTAG00000046026	SLC39A4	protein_coding
737	14	528726	1.33e-34	14	533918	538406	4489	+	ENSBTAG00000046026	SLC39A4	protein_coding
738	14	530899	1.25e-33	14	533918	538406	4489	+	ENSBTAG00000046026	SLC39A4	protein_coding
739	14	540844	9.46e-21	14	533918	538406	4489	+	ENSBTAG00000046026	SLC39A4	protein_coding
740	14	587237	1.64e-20	14	533918	538406	4489	+	ENSBTAG00000046026	SLC39A4	protein_coding
741	14	589581	3.54e-21	14	533918	538406	4489	+	ENSBTAG00000046026	SLC39A4	protein_coding
742	14	618721	2.01e-21	14	533918	538406	4489	+	ENSBTAG00000046026	SLC39A4	protein_coding
743	14	623620	2.01e-20	14	533918	538406	4489	+	ENSBTAG00000046026	SLC39A4	protein_coding
744	14	630235	1.04e-21	14	533918	538406	4489	+	ENSBTAG00000046026	SLC39A4	protein_coding
745	14	631698	3.07e-21	14	533918	538406	4489	+	ENSBTAG00000046026	SLC39A4	protein_coding
746	14	443704	1.23e-75	14	542386	556837	14452	+	ENSBTAG00000008355	CPSF1	protein_coding
747	14	463336	8.2e-110	14	542386	556837	14452	+	ENSBTAG00000008355	CPSF1	protein_coding
748	14	465742	2.08e-183	14	542386	556837	14452	+	ENSBTAG00000008355	CPSF1	protein_coding
749	14	498140	2.62e-05	14	542386	556837	14452	+	ENSBTAG00000008355	CPSF1	protein_coding
750	14	513203	1.75e-44	14	542386	556837	14452	+	ENSBTAG00000008355	CPSF1	protein_coding
751	14	513868	3.68e-21	14	542386	556837	14452	+	ENSBTAG00000008355	CPSF1	protein_coding
752	14	516299	2.13e-19	14	542386	556837	14452	+	ENSBTAG00000008355	CPSF1	protein_coding
753	14	522000	3.62e-34	14	542386	556837	14452	+	ENSBTAG00000008355	CPSF1	protein_coding
754	14	522635	8.73e-38	14	542386	556837	14452	+	ENSBTAG00000008355	CPSF1	protein_coding
755	14	526806	8.62e-34	14	542386	556837	14452	+	ENSBTAG00000008355	CPSF1	protein_coding
756	14	527204	3.01e-33	14	542386	556837	14452	+	ENSBTAG00000008355	CPSF1	protein_coding
757	14	527254	3.62e-36	14	542386	556837	14452	+	ENSBTAG00000008355	CPSF1	protein_coding
758	14	528726	1.33e-34	14	542386	556837	14452	+	ENSBTAG00000008355	CPSF1	protein_coding
759	14	530899	1.25e-33	14	542386	556837	14452	+	ENSBTAG00000008355	CPSF1	protein_coding
760	14	540844	9.46e-21	14	542386	556837	14452	+	ENSBTAG00000008355	CPSF1	protein_coding
761	14	587237	1.64e-20	14	542386	556837	14452	+	ENSBTAG00000008355	CPSF1	protein_coding
762	14	589581	3.54e-21	14	542386	556837	14452	+	ENSBTAG00000008355	CPSF1	protein_coding
763	14	618721	2.01e-21	14	542386	556837	14452	+	ENSBTAG00000008355	CPSF1	protein_coding
764	14	623620	2.01e-20	14	542386	556837	14452	+	ENSBTAG00000008355	CPSF1	protein_coding
765	14	630235	1.04e-21	14	542386	556837	14452	+	ENSBTAG00000008355	CPSF1	protein_coding
766	14	631698	3.07e-21	14	542386	556837	14452	+	ENSBTAG00000008355	CPSF1	protein_coding
767	14	463336	8.2e-110	14	556020	570498	14479	-	ENSBTAG00000011064	ADCK5	protein_coding
768	14	465742	2.08e-183	14	556020	570498	14479	-	ENSBTAG00000011064	ADCK5	protein_coding
769	14	498140	2.62e-05	14	556020	570498	14479	-	ENSBTAG00000011064	ADCK5	protein_coding
770	14	513203	1.75e-44	14	556020	570498	14479	-	ENSBTAG00000011064	ADCK5	protein_coding
771	14	513868	3.68e-21	14	556020	570498	14479	-	ENSBTAG00000011064	ADCK5	protein_coding
772	14	516299	2.13e-19	14	556020	570498	14479	-	ENSBTAG00000011064	ADCK5	protein_coding
773	14	522000	3.62e-34	14	556020	570498	14479	-	ENSBTAG00000011064	ADCK5	protein_coding
774	14	522635	8.73e-38	14	556020	570498	14479	-	ENSBTAG00000011064	ADCK5	protein_coding
775	14	526806	8.62e-34	14	556020	570498	14479	-	ENSBTAG00000011064	ADCK5	protein_coding
776	14	527204	3.01e-33	14	556020	570498	14479	-	ENSBTAG00000011064	ADCK5	protein_coding
777	14	527254	3.62e-36	14	556020	570498	14479	-	ENSBTAG00000011064	ADCK5	protein_coding
778	14	528726	1.33e-34	14	556020	570498	14479	-	ENSBTAG00000011064	ADCK5	protein_coding
779	14	530899	1.25e-33	14	556020	570498	14479	-	ENSBTAG00000011064	ADCK5	protein_coding
780	14	540844	9.46e-21	14	556020	570498	14479	-	ENSBTAG00000011064	ADCK5	protein_coding
781	14	587237	1.64e-20	14	556020	570498	14479	-	ENSBTAG00000011064	ADCK5	protein_coding
782	14	589581	3.54e-21	14	556020	570498	14479	-	ENSBTAG00000011064	ADCK5	protein_coding
783	14	618721	2.01e-21	14	556020	570498	14479	-	ENSBTAG00000011064	ADCK5	protein_coding
784	14	623620	2.01e-20	14	556020	570498	14479	-	ENSBTAG00000011064	ADCK5	protein_coding
785	14	630235	1.04e-21	14	556020	570498	14479	-	ENSBTAG00000011064	ADCK5	protein_coding
786	14	631698	3.07e-21	14	556020	570498	14479	-	ENSBTAG00000011064	ADCK5	protein_coding
787	14	498140	2.62e-05	14	578057	580805	2749	-	ENSBTAG00000000857	SLC52A2	protein_coding
788	14	513203	1.75e-44	14	578057	580805	2749	-	ENSBTAG00000000857	SLC52A2	protein_coding
789	14	513868	3.68e-21	14	578057	580805	2749	-	ENSBTAG00000000857	SLC52A2	protein_coding
790	14	516299	2.13e-19	14	578057	580805	2749	-	ENSBTAG00000000857	SLC52A2	protein_coding
791	14	522000	3.62e-34	14	578057	580805	2749	-	ENSBTAG00000000857	SLC52A2	protein_coding
792	14	522635	8.73e-38	14	578057	580805	2749	-	ENSBTAG00000000857	SLC52A2	protein_coding
793	14	526806	8.62e-34	14	578057	580805	2749	-	ENSBTAG00000000857	SLC52A2	protein_coding
794	14	527204	3.01e-33	14	578057	580805	2749	-	ENSBTAG00000000857	SLC52A2	protein_coding
795	14	527254	3.62e-36	14	578057	580805	2749	-	ENSBTAG00000000857	SLC52A2	protein_coding
796	14	528726	1.33e-34	14	578057	580805	2749	-	ENSBTAG00000000857	SLC52A2	protein_coding
797	14	530899	1.25e-33	14	578057	580805	2749	-	ENSBTAG00000000857	SLC52A2	protein_coding
798	14	540844	9.46e-21	14	578057	580805	2749	-	ENSBTAG00000000857	SLC52A2	protein_coding
799	14	587237	1.64e-20	14	578057	580805	2749	-	ENSBTAG00000000857	SLC52A2	protein_coding
800	14	589581	3.54e-21	14	578057	580805	2749	-	ENSBTAG00000000857	SLC52A2	protein_coding
801	14	618721	2.01e-21	14	578057	580805	2749	-	ENSBTAG00000000857	SLC52A2	protein_coding
802	14	623620	2.01e-20	14	578057	580805	2749	-	ENSBTAG00000000857	SLC52A2	protein_coding
803	14	630235	1.04e-21	14	578057	580805	2749	-	ENSBTAG00000000857	SLC52A2	protein_coding
804	14	631698	3.07e-21	14	578057	580805	2749	-	ENSBTAG00000000857	SLC52A2	protein_coding
805	14	498140	2.62e-05	14	580951	583957	3007	+	ENSBTAG00000000856	FBXL6	protein_coding
806	14	513203	1.75e-44	14	580951	583957	3007	+	ENSBTAG00000000856	FBXL6	protein_coding
807	14	513868	3.68e-21	14	580951	583957	3007	+	ENSBTAG00000000856	FBXL6	protein_coding
808	14	516299	2.13e-19	14	580951	583957	3007	+	ENSBTAG00000000856	FBXL6	protein_coding
809	14	522000	3.62e-34	14	580951	583957	3007	+	ENSBTAG00000000856	FBXL6	protein_coding
810	14	522635	8.73e-38	14	580951	583957	3007	+	ENSBTAG00000000856	FBXL6	protein_coding
811	14	526806	8.62e-34	14	580951	583957	3007	+	ENSBTAG00000000856	FBXL6	protein_coding
812	14	527204	3.01e-33	14	580951	583957	3007	+	ENSBTAG00000000856	FBXL6	protein_coding
813	14	527254	3.62e-36	14	580951	583957	3007	+	ENSBTAG00000000856	FBXL6	protein_coding
814	14	528726	1.33e-34	14	580951	583957	3007	+	ENSBTAG00000000856	FBXL6	protein_coding
815	14	530899	1.25e-33	14	580951	583957	3007	+	ENSBTAG00000000856	FBXL6	protein_coding
816	14	540844	9.46e-21	14	580951	583957	3007	+	ENSBTAG00000000856	FBXL6	protein_coding
817	14	587237	1.64e-20	14	580951	583957	3007	+	ENSBTAG00000000856	FBXL6	protein_coding
818	14	589581	3.54e-21	14	580951	583957	3007	+	ENSBTAG00000000856	FBXL6	protein_coding
819	14	618721	2.01e-21	14	580951	583957	3007	+	ENSBTAG00000000856	FBXL6	protein_coding
820	14	623620	2.01e-20	14	580951	583957	3007	+	ENSBTAG00000000856	FBXL6	protein_coding
821	14	630235	1.04e-21	14	580951	583957	3007	+	ENSBTAG00000000856	FBXL6	protein_coding
822	14	631698	3.07e-21	14	580951	583957	3007	+	ENSBTAG00000000856	FBXL6	protein_coding
823	14	498140	2.62e-05	14	584956	586597	1642	+	ENSBTAG00000035158	TMEM249	protein_coding
824	14	513203	1.75e-44	14	584956	586597	1642	+	ENSBTAG00000035158	TMEM249	protein_coding
825	14	513868	3.68e-21	14	584956	586597	1642	+	ENSBTAG00000035158	TMEM249	protein_coding
826	14	516299	2.13e-19	14	584956	586597	1642	+	ENSBTAG00000035158	TMEM249	protein_coding
827	14	522000	3.62e-34	14	584956	586597	1642	+	ENSBTAG00000035158	TMEM249	protein_coding
828	14	522635	8.73e-38	14	584956	586597	1642	+	ENSBTAG00000035158	TMEM249	protein_coding
829	14	526806	8.62e-34	14	584956	586597	1642	+	ENSBTAG00000035158	TMEM249	protein_coding
830	14	527204	3.01e-33	14	584956	586597	1642	+	ENSBTAG00000035158	TMEM249	protein_coding
831	14	527254	3.62e-36	14	584956	586597	1642	+	ENSBTAG00000035158	TMEM249	protein_coding
832	14	528726	1.33e-34	14	584956	586597	1642	+	ENSBTAG00000035158	TMEM249	protein_coding
833	14	530899	1.25e-33	14	584956	586597	1642	+	ENSBTAG00000035158	TMEM249	protein_coding
834	14	540844	9.46e-21	14	584956	586597	1642	+	ENSBTAG00000035158	TMEM249	protein_coding
835	14	587237	1.64e-20	14	584956	586597	1642	+	ENSBTAG00000035158	TMEM249	protein_coding
836	14	589581	3.54e-21	14	584956	586597	1642	+	ENSBTAG00000035158	TMEM249	protein_coding
837	14	618721	2.01e-21	14	584956	586597	1642	+	ENSBTAG00000035158	TMEM249	protein_coding
838	14	623620	2.01e-20	14	584956	586597	1642	+	ENSBTAG00000035158	TMEM249	protein_coding
839	14	630235	1.04e-21	14	584956	586597	1642	+	ENSBTAG00000035158	TMEM249	protein_coding
840	14	631698	3.07e-21	14	584956	586597	1642	+	ENSBTAG00000035158	TMEM249	protein_coding
841	14	498140	2.62e-05	14	594540	600190	5651	+	ENSBTAG00000050112	SCRT1	protein_coding
842	14	513203	1.75e-44	14	594540	600190	5651	+	ENSBTAG00000050112	SCRT1	protein_coding
843	14	513868	3.68e-21	14	594540	600190	5651	+	ENSBTAG00000050112	SCRT1	protein_coding
844	14	516299	2.13e-19	14	594540	600190	5651	+	ENSBTAG00000050112	SCRT1	protein_coding
845	14	522000	3.62e-34	14	594540	600190	5651	+	ENSBTAG00000050112	SCRT1	protein_coding
846	14	522635	8.73e-38	14	594540	600190	5651	+	ENSBTAG00000050112	SCRT1	protein_coding
847	14	526806	8.62e-34	14	594540	600190	5651	+	ENSBTAG00000050112	SCRT1	protein_coding
848	14	527204	3.01e-33	14	594540	600190	5651	+	ENSBTAG00000050112	SCRT1	protein_coding
849	14	527254	3.62e-36	14	594540	600190	5651	+	ENSBTAG00000050112	SCRT1	protein_coding
850	14	528726	1.33e-34	14	594540	600190	5651	+	ENSBTAG00000050112	SCRT1	protein_coding
851	14	530899	1.25e-33	14	594540	600190	5651	+	ENSBTAG00000050112	SCRT1	protein_coding
852	14	540844	9.46e-21	14	594540	600190	5651	+	ENSBTAG00000050112	SCRT1	protein_coding
853	14	587237	1.64e-20	14	594540	600190	5651	+	ENSBTAG00000050112	SCRT1	protein_coding
854	14	589581	3.54e-21	14	594540	600190	5651	+	ENSBTAG00000050112	SCRT1	protein_coding
855	14	618721	2.01e-21	14	594540	600190	5651	+	ENSBTAG00000050112	SCRT1	protein_coding
856	14	623620	2.01e-20	14	594540	600190	5651	+	ENSBTAG00000050112	SCRT1	protein_coding
857	14	630235	1.04e-21	14	594540	600190	5651	+	ENSBTAG00000050112	SCRT1	protein_coding
858	14	631698	3.07e-21	14	594540	600190	5651	+	ENSBTAG00000050112	SCRT1	protein_coding
859	14	513203	1.75e-44	14	603813	612791	8979	+	ENSBTAG00000026356	DGAT1	protein_coding
860	14	513868	3.68e-21	14	603813	612791	8979	+	ENSBTAG00000026356	DGAT1	protein_coding
861	14	516299	2.13e-19	14	603813	612791	8979	+	ENSBTAG00000026356	DGAT1	protein_coding
862	14	522000	3.62e-34	14	603813	612791	8979	+	ENSBTAG00000026356	DGAT1	protein_coding
863	14	522635	8.73e-38	14	603813	612791	8979	+	ENSBTAG00000026356	DGAT1	protein_coding
864	14	526806	8.62e-34	14	603813	612791	8979	+	ENSBTAG00000026356	DGAT1	protein_coding
865	14	527204	3.01e-33	14	603813	612791	8979	+	ENSBTAG00000026356	DGAT1	protein_coding
866	14	527254	3.62e-36	14	603813	612791	8979	+	ENSBTAG00000026356	DGAT1	protein_coding
867	14	528726	1.33e-34	14	603813	612791	8979	+	ENSBTAG00000026356	DGAT1	protein_coding
868	14	530899	1.25e-33	14	603813	612791	8979	+	ENSBTAG00000026356	DGAT1	protein_coding
869	14	540844	9.46e-21	14	603813	612791	8979	+	ENSBTAG00000026356	DGAT1	protein_coding
870	14	587237	1.64e-20	14	603813	612791	8979	+	ENSBTAG00000026356	DGAT1	protein_coding
871	14	589581	3.54e-21	14	603813	612791	8979	+	ENSBTAG00000026356	DGAT1	protein_coding
872	14	618721	2.01e-21	14	603813	612791	8979	+	ENSBTAG00000026356	DGAT1	protein_coding
873	14	623620	2.01e-20	14	603813	612791	8979	+	ENSBTAG00000026356	DGAT1	protein_coding
874	14	630235	1.04e-21	14	603813	612791	8979	+	ENSBTAG00000026356	DGAT1	protein_coding
875	14	631698	3.07e-21	14	603813	612791	8979	+	ENSBTAG00000026356	DGAT1	protein_coding
876	14	707908	6.65e-19	14	603813	612791	8979	+	ENSBTAG00000026356	DGAT1	protein_coding
877	14	708522	1.48e-22	14	603813	612791	8979	+	ENSBTAG00000026356	DGAT1	protein_coding
878	14	513868	3.68e-21	14	613328	634349	21022	-	ENSBTAG00000020751	HSF1	protein_coding
879	14	516299	2.13e-19	14	613328	634349	21022	-	ENSBTAG00000020751	HSF1	protein_coding
880	14	522000	3.62e-34	14	613328	634349	21022	-	ENSBTAG00000020751	HSF1	protein_coding
881	14	522635	8.73e-38	14	613328	634349	21022	-	ENSBTAG00000020751	HSF1	protein_coding
882	14	526806	8.62e-34	14	613328	634349	21022	-	ENSBTAG00000020751	HSF1	protein_coding
883	14	527204	3.01e-33	14	613328	634349	21022	-	ENSBTAG00000020751	HSF1	protein_coding
884	14	527254	3.62e-36	14	613328	634349	21022	-	ENSBTAG00000020751	HSF1	protein_coding
885	14	528726	1.33e-34	14	613328	634349	21022	-	ENSBTAG00000020751	HSF1	protein_coding
886	14	530899	1.25e-33	14	613328	634349	21022	-	ENSBTAG00000020751	HSF1	protein_coding
887	14	540844	9.46e-21	14	613328	634349	21022	-	ENSBTAG00000020751	HSF1	protein_coding
888	14	587237	1.64e-20	14	613328	634349	21022	-	ENSBTAG00000020751	HSF1	protein_coding
889	14	589581	3.54e-21	14	613328	634349	21022	-	ENSBTAG00000020751	HSF1	protein_coding
890	14	618721	2.01e-21	14	613328	634349	21022	-	ENSBTAG00000020751	HSF1	protein_coding
891	14	623620	2.01e-20	14	613328	634349	21022	-	ENSBTAG00000020751	HSF1	protein_coding
892	14	630235	1.04e-21	14	613328	634349	21022	-	ENSBTAG00000020751	HSF1	protein_coding
893	14	631698	3.07e-21	14	613328	634349	21022	-	ENSBTAG00000020751	HSF1	protein_coding
894	14	707908	6.65e-19	14	613328	634349	21022	-	ENSBTAG00000020751	HSF1	protein_coding
895	14	708522	1.48e-22	14	613328	634349	21022	-	ENSBTAG00000020751	HSF1	protein_coding
896	14	719634	1.63e-24	14	613328	634349	21022	-	ENSBTAG00000020751	HSF1	protein_coding
897	14	726217	1.91e-14	14	613328	634349	21022	-	ENSBTAG00000020751	HSF1	protein_coding
898	14	730854	2.89e-40	14	613328	634349	21022	-	ENSBTAG00000020751	HSF1	protein_coding
899	14	540844	9.46e-21	14	634453	652447	17995	+	ENSBTAG00000009811	BOP1	protein_coding
900	14	587237	1.64e-20	14	634453	652447	17995	+	ENSBTAG00000009811	BOP1	protein_coding
901	14	589581	3.54e-21	14	634453	652447	17995	+	ENSBTAG00000009811	BOP1	protein_coding
902	14	618721	2.01e-21	14	634453	652447	17995	+	ENSBTAG00000009811	BOP1	protein_coding
903	14	623620	2.01e-20	14	634453	652447	17995	+	ENSBTAG00000009811	BOP1	protein_coding
904	14	630235	1.04e-21	14	634453	652447	17995	+	ENSBTAG00000009811	BOP1	protein_coding
905	14	631698	3.07e-21	14	634453	652447	17995	+	ENSBTAG00000009811	BOP1	protein_coding
906	14	707908	6.65e-19	14	634453	652447	17995	+	ENSBTAG00000009811	BOP1	protein_coding
907	14	708522	1.48e-22	14	634453	652447	17995	+	ENSBTAG00000009811	BOP1	protein_coding
908	14	719634	1.63e-24	14	634453	652447	17995	+	ENSBTAG00000009811	BOP1	protein_coding
909	14	726217	1.91e-14	14	634453	652447	17995	+	ENSBTAG00000009811	BOP1	protein_coding
910	14	730854	2.89e-40	14	634453	652447	17995	+	ENSBTAG00000009811	BOP1	protein_coding
911	14	736431	5.08e-33	14	634453	652447	17995	+	ENSBTAG00000009811	BOP1	protein_coding
912	14	738019	3.55e-35	14	634453	652447	17995	+	ENSBTAG00000009811	BOP1	protein_coding
913	14	744283	1.47e-33	14	634453	652447	17995	+	ENSBTAG00000009811	BOP1	protein_coding
914	14	747717	1.23e-35	14	634453	652447	17995	+	ENSBTAG00000009811	BOP1	protein_coding
915	14	751534	9.99e-33	14	634453	652447	17995	+	ENSBTAG00000009811	BOP1	protein_coding
916	14	587237	1.64e-20	14	646600	648020	1421	-	ENSBTAG00000009816	SCX	protein_coding
917	14	589581	3.54e-21	14	646600	648020	1421	-	ENSBTAG00000009816	SCX	protein_coding
918	14	618721	2.01e-21	14	646600	648020	1421	-	ENSBTAG00000009816	SCX	protein_coding
919	14	623620	2.01e-20	14	646600	648020	1421	-	ENSBTAG00000009816	SCX	protein_coding
920	14	630235	1.04e-21	14	646600	648020	1421	-	ENSBTAG00000009816	SCX	protein_coding
921	14	631698	3.07e-21	14	646600	648020	1421	-	ENSBTAG00000009816	SCX	protein_coding
922	14	707908	6.65e-19	14	646600	648020	1421	-	ENSBTAG00000009816	SCX	protein_coding
923	14	708522	1.48e-22	14	646600	648020	1421	-	ENSBTAG00000009816	SCX	protein_coding
924	14	719634	1.63e-24	14	646600	648020	1421	-	ENSBTAG00000009816	SCX	protein_coding
925	14	726217	1.91e-14	14	646600	648020	1421	-	ENSBTAG00000009816	SCX	protein_coding
926	14	730854	2.89e-40	14	646600	648020	1421	-	ENSBTAG00000009816	SCX	protein_coding
927	14	736431	5.08e-33	14	646600	648020	1421	-	ENSBTAG00000009816	SCX	protein_coding
928	14	738019	3.55e-35	14	646600	648020	1421	-	ENSBTAG00000009816	SCX	protein_coding
929	14	744283	1.47e-33	14	646600	648020	1421	-	ENSBTAG00000009816	SCX	protein_coding
930	14	747717	1.23e-35	14	646600	648020	1421	-	ENSBTAG00000009816	SCX	protein_coding
931	14	587237	1.64e-20	14	652785	702430	49646	-	ENSBTAG00000014458	MROH1	protein_coding
932	14	589581	3.54e-21	14	652785	702430	49646	-	ENSBTAG00000014458	MROH1	protein_coding
933	14	618721	2.01e-21	14	652785	702430	49646	-	ENSBTAG00000014458	MROH1	protein_coding
934	14	623620	2.01e-20	14	652785	702430	49646	-	ENSBTAG00000014458	MROH1	protein_coding
935	14	630235	1.04e-21	14	652785	702430	49646	-	ENSBTAG00000014458	MROH1	protein_coding
936	14	631698	3.07e-21	14	652785	702430	49646	-	ENSBTAG00000014458	MROH1	protein_coding
937	14	707908	6.65e-19	14	652785	702430	49646	-	ENSBTAG00000014458	MROH1	protein_coding
938	14	708522	1.48e-22	14	652785	702430	49646	-	ENSBTAG00000014458	MROH1	protein_coding
939	14	719634	1.63e-24	14	652785	702430	49646	-	ENSBTAG00000014458	MROH1	protein_coding
940	14	726217	1.91e-14	14	652785	702430	49646	-	ENSBTAG00000014458	MROH1	protein_coding
941	14	730854	2.89e-40	14	652785	702430	49646	-	ENSBTAG00000014458	MROH1	protein_coding
942	14	736431	5.08e-33	14	652785	702430	49646	-	ENSBTAG00000014458	MROH1	protein_coding
943	14	738019	3.55e-35	14	652785	702430	49646	-	ENSBTAG00000014458	MROH1	protein_coding
944	14	744283	1.47e-33	14	652785	702430	49646	-	ENSBTAG00000014458	MROH1	protein_coding
945	14	747717	1.23e-35	14	652785	702430	49646	-	ENSBTAG00000014458	MROH1	protein_coding
946	14	751534	9.99e-33	14	652785	702430	49646	-	ENSBTAG00000014458	MROH1	protein_coding
947	14	758854	7.22e-09	14	652785	702430	49646	-	ENSBTAG00000014458	MROH1	protein_coding
948	14	765032	1.48e-139	14	652785	702430	49646	-	ENSBTAG00000014458	MROH1	protein_coding
949	14	765655	4.43e-42	14	652785	702430	49646	-	ENSBTAG00000014458	MROH1	protein_coding
950	14	787864	5.04e-41	14	652785	702430	49646	-	ENSBTAG00000014458	MROH1	protein_coding
951	14	801744	9.08e-131	14	652785	702430	49646	-	ENSBTAG00000014458	MROH1	protein_coding
952	14	618721	2.01e-21	14	691785	691856	72	-	ENSBTAG00000054104	bta-mir-1839	miRNA
953	14	623620	2.01e-20	14	691785	691856	72	-	ENSBTAG00000054104	bta-mir-1839	miRNA
954	14	630235	1.04e-21	14	691785	691856	72	-	ENSBTAG00000054104	bta-mir-1839	miRNA
955	14	631698	3.07e-21	14	691785	691856	72	-	ENSBTAG00000054104	bta-mir-1839	miRNA
956	14	707908	6.65e-19	14	691785	691856	72	-	ENSBTAG00000054104	bta-mir-1839	miRNA
957	14	708522	1.48e-22	14	691785	691856	72	-	ENSBTAG00000054104	bta-mir-1839	miRNA
958	14	719634	1.63e-24	14	691785	691856	72	-	ENSBTAG00000054104	bta-mir-1839	miRNA
959	14	726217	1.91e-14	14	691785	691856	72	-	ENSBTAG00000054104	bta-mir-1839	miRNA
960	14	730854	2.89e-40	14	691785	691856	72	-	ENSBTAG00000054104	bta-mir-1839	miRNA
961	14	736431	5.08e-33	14	691785	691856	72	-	ENSBTAG00000054104	bta-mir-1839	miRNA
962	14	738019	3.55e-35	14	691785	691856	72	-	ENSBTAG00000054104	bta-mir-1839	miRNA
963	14	744283	1.47e-33	14	691785	691856	72	-	ENSBTAG00000054104	bta-mir-1839	miRNA
964	14	747717	1.23e-35	14	691785	691856	72	-	ENSBTAG00000054104	bta-mir-1839	miRNA
965	14	751534	9.99e-33	14	691785	691856	72	-	ENSBTAG00000054104	bta-mir-1839	miRNA
966	14	758854	7.22e-09	14	691785	691856	72	-	ENSBTAG00000054104	bta-mir-1839	miRNA
967	14	765032	1.48e-139	14	691785	691856	72	-	ENSBTAG00000054104	bta-mir-1839	miRNA
968	14	765655	4.43e-42	14	691785	691856	72	-	ENSBTAG00000054104	bta-mir-1839	miRNA
969	14	787864	5.04e-41	14	691785	691856	72	-	ENSBTAG00000054104	bta-mir-1839	miRNA
970	14	618721	2.01e-21	14	691788	691910	123	-	ENSBTAG00000044406	NA	scaRNA
971	14	623620	2.01e-20	14	691788	691910	123	-	ENSBTAG00000044406	NA	scaRNA
972	14	630235	1.04e-21	14	691788	691910	123	-	ENSBTAG00000044406	NA	scaRNA
973	14	631698	3.07e-21	14	691788	691910	123	-	ENSBTAG00000044406	NA	scaRNA
974	14	707908	6.65e-19	14	691788	691910	123	-	ENSBTAG00000044406	NA	scaRNA
975	14	708522	1.48e-22	14	691788	691910	123	-	ENSBTAG00000044406	NA	scaRNA
976	14	719634	1.63e-24	14	691788	691910	123	-	ENSBTAG00000044406	NA	scaRNA
977	14	726217	1.91e-14	14	691788	691910	123	-	ENSBTAG00000044406	NA	scaRNA
978	14	730854	2.89e-40	14	691788	691910	123	-	ENSBTAG00000044406	NA	scaRNA
979	14	736431	5.08e-33	14	691788	691910	123	-	ENSBTAG00000044406	NA	scaRNA
980	14	738019	3.55e-35	14	691788	691910	123	-	ENSBTAG00000044406	NA	scaRNA
981	14	744283	1.47e-33	14	691788	691910	123	-	ENSBTAG00000044406	NA	scaRNA
982	14	747717	1.23e-35	14	691788	691910	123	-	ENSBTAG00000044406	NA	scaRNA
983	14	751534	9.99e-33	14	691788	691910	123	-	ENSBTAG00000044406	NA	scaRNA
984	14	758854	7.22e-09	14	691788	691910	123	-	ENSBTAG00000044406	NA	scaRNA
985	14	765032	1.48e-139	14	691788	691910	123	-	ENSBTAG00000044406	NA	scaRNA
986	14	765655	4.43e-42	14	691788	691910	123	-	ENSBTAG00000044406	NA	scaRNA
987	14	787864	5.04e-41	14	691788	691910	123	-	ENSBTAG00000044406	NA	scaRNA
988	14	618721	2.01e-21	14	709459	712018	2560	+	ENSBTAG00000039978	NA	protein_coding
989	14	623620	2.01e-20	14	709459	712018	2560	+	ENSBTAG00000039978	NA	protein_coding
990	14	630235	1.04e-21	14	709459	712018	2560	+	ENSBTAG00000039978	NA	protein_coding
991	14	631698	3.07e-21	14	709459	712018	2560	+	ENSBTAG00000039978	NA	protein_coding
992	14	707908	6.65e-19	14	709459	712018	2560	+	ENSBTAG00000039978	NA	protein_coding
993	14	708522	1.48e-22	14	709459	712018	2560	+	ENSBTAG00000039978	NA	protein_coding
994	14	719634	1.63e-24	14	709459	712018	2560	+	ENSBTAG00000039978	NA	protein_coding
995	14	726217	1.91e-14	14	709459	712018	2560	+	ENSBTAG00000039978	NA	protein_coding
996	14	730854	2.89e-40	14	709459	712018	2560	+	ENSBTAG00000039978	NA	protein_coding
997	14	736431	5.08e-33	14	709459	712018	2560	+	ENSBTAG00000039978	NA	protein_coding
998	14	738019	3.55e-35	14	709459	712018	2560	+	ENSBTAG00000039978	NA	protein_coding
999	14	744283	1.47e-33	14	709459	712018	2560	+	ENSBTAG00000039978	NA	protein_coding
1000	14	747717	1.23e-35	14	709459	712018	2560	+	ENSBTAG00000039978	NA	protein_coding
1001	14	751534	9.99e-33	14	709459	712018	2560	+	ENSBTAG00000039978	NA	protein_coding
1002	14	758854	7.22e-09	14	709459	712018	2560	+	ENSBTAG00000039978	NA	protein_coding
1003	14	765032	1.48e-139	14	709459	712018	2560	+	ENSBTAG00000039978	NA	protein_coding
1004	14	765655	4.43e-42	14	709459	712018	2560	+	ENSBTAG00000039978	NA	protein_coding
1005	14	787864	5.04e-41	14	709459	712018	2560	+	ENSBTAG00000039978	NA	protein_coding
1006	14	801744	9.08e-131	14	709459	712018	2560	+	ENSBTAG00000039978	NA	protein_coding
1007	14	810116	1.93e-48	14	709459	712018	2560	+	ENSBTAG00000039978	NA	protein_coding
1008	14	618721	2.01e-21	14	712202	715270	3069	-	ENSBTAG00000039705	HGH1	protein_coding
1009	14	623620	2.01e-20	14	712202	715270	3069	-	ENSBTAG00000039705	HGH1	protein_coding
1010	14	630235	1.04e-21	14	712202	715270	3069	-	ENSBTAG00000039705	HGH1	protein_coding
1011	14	631698	3.07e-21	14	712202	715270	3069	-	ENSBTAG00000039705	HGH1	protein_coding
1012	14	707908	6.65e-19	14	712202	715270	3069	-	ENSBTAG00000039705	HGH1	protein_coding
1013	14	708522	1.48e-22	14	712202	715270	3069	-	ENSBTAG00000039705	HGH1	protein_coding
1014	14	719634	1.63e-24	14	712202	715270	3069	-	ENSBTAG00000039705	HGH1	protein_coding
1015	14	726217	1.91e-14	14	712202	715270	3069	-	ENSBTAG00000039705	HGH1	protein_coding
1016	14	730854	2.89e-40	14	712202	715270	3069	-	ENSBTAG00000039705	HGH1	protein_coding
1017	14	736431	5.08e-33	14	712202	715270	3069	-	ENSBTAG00000039705	HGH1	protein_coding
1018	14	738019	3.55e-35	14	712202	715270	3069	-	ENSBTAG00000039705	HGH1	protein_coding
1019	14	744283	1.47e-33	14	712202	715270	3069	-	ENSBTAG00000039705	HGH1	protein_coding
1020	14	747717	1.23e-35	14	712202	715270	3069	-	ENSBTAG00000039705	HGH1	protein_coding
1021	14	751534	9.99e-33	14	712202	715270	3069	-	ENSBTAG00000039705	HGH1	protein_coding
1022	14	758854	7.22e-09	14	712202	715270	3069	-	ENSBTAG00000039705	HGH1	protein_coding
1023	14	765032	1.48e-139	14	712202	715270	3069	-	ENSBTAG00000039705	HGH1	protein_coding
1024	14	765655	4.43e-42	14	712202	715270	3069	-	ENSBTAG00000039705	HGH1	protein_coding
1025	14	787864	5.04e-41	14	712202	715270	3069	-	ENSBTAG00000039705	HGH1	protein_coding
1026	14	801744	9.08e-131	14	712202	715270	3069	-	ENSBTAG00000039705	HGH1	protein_coding
1027	14	810116	1.93e-48	14	712202	715270	3069	-	ENSBTAG00000039705	HGH1	protein_coding
1028	14	815177	2.5e-08	14	712202	715270	3069	-	ENSBTAG00000039705	HGH1	protein_coding
1029	14	623620	2.01e-20	14	720987	723829	2843	-	ENSBTAG00000000658	WDR97	protein_coding
1030	14	630235	1.04e-21	14	720987	723829	2843	-	ENSBTAG00000000658	WDR97	protein_coding
1031	14	631698	3.07e-21	14	720987	723829	2843	-	ENSBTAG00000000658	WDR97	protein_coding
1032	14	707908	6.65e-19	14	720987	723829	2843	-	ENSBTAG00000000658	WDR97	protein_coding
1033	14	708522	1.48e-22	14	720987	723829	2843	-	ENSBTAG00000000658	WDR97	protein_coding
1034	14	719634	1.63e-24	14	720987	723829	2843	-	ENSBTAG00000000658	WDR97	protein_coding
1035	14	726217	1.91e-14	14	720987	723829	2843	-	ENSBTAG00000000658	WDR97	protein_coding
1036	14	730854	2.89e-40	14	720987	723829	2843	-	ENSBTAG00000000658	WDR97	protein_coding
1037	14	736431	5.08e-33	14	720987	723829	2843	-	ENSBTAG00000000658	WDR97	protein_coding
1038	14	738019	3.55e-35	14	720987	723829	2843	-	ENSBTAG00000000658	WDR97	protein_coding
1039	14	744283	1.47e-33	14	720987	723829	2843	-	ENSBTAG00000000658	WDR97	protein_coding
1040	14	747717	1.23e-35	14	720987	723829	2843	-	ENSBTAG00000000658	WDR97	protein_coding
1041	14	751534	9.99e-33	14	720987	723829	2843	-	ENSBTAG00000000658	WDR97	protein_coding
1042	14	758854	7.22e-09	14	720987	723829	2843	-	ENSBTAG00000000658	WDR97	protein_coding
1043	14	765032	1.48e-139	14	720987	723829	2843	-	ENSBTAG00000000658	WDR97	protein_coding
1044	14	765655	4.43e-42	14	720987	723829	2843	-	ENSBTAG00000000658	WDR97	protein_coding
1045	14	787864	5.04e-41	14	720987	723829	2843	-	ENSBTAG00000000658	WDR97	protein_coding
1046	14	801744	9.08e-131	14	720987	723829	2843	-	ENSBTAG00000000658	WDR97	protein_coding
1047	14	810116	1.93e-48	14	720987	723829	2843	-	ENSBTAG00000000658	WDR97	protein_coding
1048	14	815177	2.5e-08	14	720987	723829	2843	-	ENSBTAG00000000658	WDR97	protein_coding
1049	14	822502	2.49e-10	14	720987	723829	2843	-	ENSBTAG00000000658	WDR97	protein_coding
1050	14	630235	1.04e-21	14	728324	732756	4433	-	ENSBTAG00000012242	MAF1	protein_coding
1051	14	631698	3.07e-21	14	728324	732756	4433	-	ENSBTAG00000012242	MAF1	protein_coding
1052	14	707908	6.65e-19	14	728324	732756	4433	-	ENSBTAG00000012242	MAF1	protein_coding
1053	14	708522	1.48e-22	14	728324	732756	4433	-	ENSBTAG00000012242	MAF1	protein_coding
1054	14	719634	1.63e-24	14	728324	732756	4433	-	ENSBTAG00000012242	MAF1	protein_coding
1055	14	726217	1.91e-14	14	728324	732756	4433	-	ENSBTAG00000012242	MAF1	protein_coding
1056	14	730854	2.89e-40	14	728324	732756	4433	-	ENSBTAG00000012242	MAF1	protein_coding
1057	14	736431	5.08e-33	14	728324	732756	4433	-	ENSBTAG00000012242	MAF1	protein_coding
1058	14	738019	3.55e-35	14	728324	732756	4433	-	ENSBTAG00000012242	MAF1	protein_coding
1059	14	744283	1.47e-33	14	728324	732756	4433	-	ENSBTAG00000012242	MAF1	protein_coding
1060	14	747717	1.23e-35	14	728324	732756	4433	-	ENSBTAG00000012242	MAF1	protein_coding
1061	14	751534	9.99e-33	14	728324	732756	4433	-	ENSBTAG00000012242	MAF1	protein_coding
1062	14	758854	7.22e-09	14	728324	732756	4433	-	ENSBTAG00000012242	MAF1	protein_coding
1063	14	765032	1.48e-139	14	728324	732756	4433	-	ENSBTAG00000012242	MAF1	protein_coding
1064	14	765655	4.43e-42	14	728324	732756	4433	-	ENSBTAG00000012242	MAF1	protein_coding
1065	14	787864	5.04e-41	14	728324	732756	4433	-	ENSBTAG00000012242	MAF1	protein_coding
1066	14	801744	9.08e-131	14	728324	732756	4433	-	ENSBTAG00000012242	MAF1	protein_coding
1067	14	810116	1.93e-48	14	728324	732756	4433	-	ENSBTAG00000012242	MAF1	protein_coding
1068	14	815177	2.5e-08	14	728324	732756	4433	-	ENSBTAG00000012242	MAF1	protein_coding
1069	14	822502	2.49e-10	14	728324	732756	4433	-	ENSBTAG00000012242	MAF1	protein_coding
1070	14	827586	3.05e-169	14	728324	732756	4433	-	ENSBTAG00000012242	MAF1	protein_coding
1071	14	828511	2.03e-144	14	728324	732756	4433	-	ENSBTAG00000012242	MAF1	protein_coding
1072	14	630235	1.04e-21	14	728512	729027	516	+	ENSBTAG00000051469	NA	protein_coding
1073	14	631698	3.07e-21	14	728512	729027	516	+	ENSBTAG00000051469	NA	protein_coding
1074	14	707908	6.65e-19	14	728512	729027	516	+	ENSBTAG00000051469	NA	protein_coding
1075	14	708522	1.48e-22	14	728512	729027	516	+	ENSBTAG00000051469	NA	protein_coding
1076	14	719634	1.63e-24	14	728512	729027	516	+	ENSBTAG00000051469	NA	protein_coding
1077	14	726217	1.91e-14	14	728512	729027	516	+	ENSBTAG00000051469	NA	protein_coding
1078	14	730854	2.89e-40	14	728512	729027	516	+	ENSBTAG00000051469	NA	protein_coding
1079	14	736431	5.08e-33	14	728512	729027	516	+	ENSBTAG00000051469	NA	protein_coding
1080	14	738019	3.55e-35	14	728512	729027	516	+	ENSBTAG00000051469	NA	protein_coding
1081	14	744283	1.47e-33	14	728512	729027	516	+	ENSBTAG00000051469	NA	protein_coding
1082	14	747717	1.23e-35	14	728512	729027	516	+	ENSBTAG00000051469	NA	protein_coding
1083	14	751534	9.99e-33	14	728512	729027	516	+	ENSBTAG00000051469	NA	protein_coding
1084	14	758854	7.22e-09	14	728512	729027	516	+	ENSBTAG00000051469	NA	protein_coding
1085	14	765032	1.48e-139	14	728512	729027	516	+	ENSBTAG00000051469	NA	protein_coding
1086	14	765655	4.43e-42	14	728512	729027	516	+	ENSBTAG00000051469	NA	protein_coding
1087	14	787864	5.04e-41	14	728512	729027	516	+	ENSBTAG00000051469	NA	protein_coding
1088	14	801744	9.08e-131	14	728512	729027	516	+	ENSBTAG00000051469	NA	protein_coding
1089	14	810116	1.93e-48	14	728512	729027	516	+	ENSBTAG00000051469	NA	protein_coding
1090	14	815177	2.5e-08	14	728512	729027	516	+	ENSBTAG00000051469	NA	protein_coding
1091	14	822502	2.49e-10	14	728512	729027	516	+	ENSBTAG00000051469	NA	protein_coding
1092	14	827586	3.05e-169	14	728512	729027	516	+	ENSBTAG00000051469	NA	protein_coding
1093	14	828511	2.03e-144	14	728512	729027	516	+	ENSBTAG00000051469	NA	protein_coding
1094	14	707908	6.65e-19	14	732964	737292	4329	+	ENSBTAG00000012235	SHARPIN	protein_coding
1095	14	708522	1.48e-22	14	732964	737292	4329	+	ENSBTAG00000012235	SHARPIN	protein_coding
1096	14	719634	1.63e-24	14	732964	737292	4329	+	ENSBTAG00000012235	SHARPIN	protein_coding
1097	14	726217	1.91e-14	14	732964	737292	4329	+	ENSBTAG00000012235	SHARPIN	protein_coding
1098	14	730854	2.89e-40	14	732964	737292	4329	+	ENSBTAG00000012235	SHARPIN	protein_coding
1099	14	736431	5.08e-33	14	732964	737292	4329	+	ENSBTAG00000012235	SHARPIN	protein_coding
1100	14	738019	3.55e-35	14	732964	737292	4329	+	ENSBTAG00000012235	SHARPIN	protein_coding
1101	14	744283	1.47e-33	14	732964	737292	4329	+	ENSBTAG00000012235	SHARPIN	protein_coding
1102	14	747717	1.23e-35	14	732964	737292	4329	+	ENSBTAG00000012235	SHARPIN	protein_coding
1103	14	751534	9.99e-33	14	732964	737292	4329	+	ENSBTAG00000012235	SHARPIN	protein_coding
1104	14	758854	7.22e-09	14	732964	737292	4329	+	ENSBTAG00000012235	SHARPIN	protein_coding
1105	14	765032	1.48e-139	14	732964	737292	4329	+	ENSBTAG00000012235	SHARPIN	protein_coding
1106	14	765655	4.43e-42	14	732964	737292	4329	+	ENSBTAG00000012235	SHARPIN	protein_coding
1107	14	787864	5.04e-41	14	732964	737292	4329	+	ENSBTAG00000012235	SHARPIN	protein_coding
1108	14	801744	9.08e-131	14	732964	737292	4329	+	ENSBTAG00000012235	SHARPIN	protein_coding
1109	14	810116	1.93e-48	14	732964	737292	4329	+	ENSBTAG00000012235	SHARPIN	protein_coding
1110	14	815177	2.5e-08	14	732964	737292	4329	+	ENSBTAG00000012235	SHARPIN	protein_coding
1111	14	822502	2.49e-10	14	732964	737292	4329	+	ENSBTAG00000012235	SHARPIN	protein_coding
1112	14	827586	3.05e-169	14	732964	737292	4329	+	ENSBTAG00000012235	SHARPIN	protein_coding
1113	14	828511	2.03e-144	14	732964	737292	4329	+	ENSBTAG00000012235	SHARPIN	protein_coding
1114	14	707908	6.65e-19	14	738124	740518	2395	-	ENSBTAG00000012232	CYC1	protein_coding
1115	14	708522	1.48e-22	14	738124	740518	2395	-	ENSBTAG00000012232	CYC1	protein_coding
1116	14	719634	1.63e-24	14	738124	740518	2395	-	ENSBTAG00000012232	CYC1	protein_coding
1117	14	726217	1.91e-14	14	738124	740518	2395	-	ENSBTAG00000012232	CYC1	protein_coding
1118	14	730854	2.89e-40	14	738124	740518	2395	-	ENSBTAG00000012232	CYC1	protein_coding
1119	14	736431	5.08e-33	14	738124	740518	2395	-	ENSBTAG00000012232	CYC1	protein_coding
1120	14	738019	3.55e-35	14	738124	740518	2395	-	ENSBTAG00000012232	CYC1	protein_coding
1121	14	744283	1.47e-33	14	738124	740518	2395	-	ENSBTAG00000012232	CYC1	protein_coding
1122	14	747717	1.23e-35	14	738124	740518	2395	-	ENSBTAG00000012232	CYC1	protein_coding
1123	14	751534	9.99e-33	14	738124	740518	2395	-	ENSBTAG00000012232	CYC1	protein_coding
1124	14	758854	7.22e-09	14	738124	740518	2395	-	ENSBTAG00000012232	CYC1	protein_coding
1125	14	765032	1.48e-139	14	738124	740518	2395	-	ENSBTAG00000012232	CYC1	protein_coding
1126	14	765655	4.43e-42	14	738124	740518	2395	-	ENSBTAG00000012232	CYC1	protein_coding
1127	14	787864	5.04e-41	14	738124	740518	2395	-	ENSBTAG00000012232	CYC1	protein_coding
1128	14	801744	9.08e-131	14	738124	740518	2395	-	ENSBTAG00000012232	CYC1	protein_coding
1129	14	810116	1.93e-48	14	738124	740518	2395	-	ENSBTAG00000012232	CYC1	protein_coding
1130	14	815177	2.5e-08	14	738124	740518	2395	-	ENSBTAG00000012232	CYC1	protein_coding
1131	14	822502	2.49e-10	14	738124	740518	2395	-	ENSBTAG00000012232	CYC1	protein_coding
1132	14	827586	3.05e-169	14	738124	740518	2395	-	ENSBTAG00000012232	CYC1	protein_coding
1133	14	828511	2.03e-144	14	738124	740518	2395	-	ENSBTAG00000012232	CYC1	protein_coding
1134	14	707908	6.65e-19	14	750608	753850	3243	-	ENSBTAG00000014610	GPAA1	protein_coding
1135	14	708522	1.48e-22	14	750608	753850	3243	-	ENSBTAG00000014610	GPAA1	protein_coding
1136	14	719634	1.63e-24	14	750608	753850	3243	-	ENSBTAG00000014610	GPAA1	protein_coding
1137	14	726217	1.91e-14	14	750608	753850	3243	-	ENSBTAG00000014610	GPAA1	protein_coding
1138	14	730854	2.89e-40	14	750608	753850	3243	-	ENSBTAG00000014610	GPAA1	protein_coding
1139	14	736431	5.08e-33	14	750608	753850	3243	-	ENSBTAG00000014610	GPAA1	protein_coding
1140	14	738019	3.55e-35	14	750608	753850	3243	-	ENSBTAG00000014610	GPAA1	protein_coding
1141	14	744283	1.47e-33	14	750608	753850	3243	-	ENSBTAG00000014610	GPAA1	protein_coding
1142	14	747717	1.23e-35	14	750608	753850	3243	-	ENSBTAG00000014610	GPAA1	protein_coding
1143	14	751534	9.99e-33	14	750608	753850	3243	-	ENSBTAG00000014610	GPAA1	protein_coding
1144	14	758854	7.22e-09	14	750608	753850	3243	-	ENSBTAG00000014610	GPAA1	protein_coding
1145	14	765032	1.48e-139	14	750608	753850	3243	-	ENSBTAG00000014610	GPAA1	protein_coding
1146	14	765655	4.43e-42	14	750608	753850	3243	-	ENSBTAG00000014610	GPAA1	protein_coding
1147	14	787864	5.04e-41	14	750608	753850	3243	-	ENSBTAG00000014610	GPAA1	protein_coding
1148	14	801744	9.08e-131	14	750608	753850	3243	-	ENSBTAG00000014610	GPAA1	protein_coding
1149	14	810116	1.93e-48	14	750608	753850	3243	-	ENSBTAG00000014610	GPAA1	protein_coding
1150	14	815177	2.5e-08	14	750608	753850	3243	-	ENSBTAG00000014610	GPAA1	protein_coding
1151	14	822502	2.49e-10	14	750608	753850	3243	-	ENSBTAG00000014610	GPAA1	protein_coding
1152	14	827586	3.05e-169	14	750608	753850	3243	-	ENSBTAG00000014610	GPAA1	protein_coding
1153	14	828511	2.03e-144	14	750608	753850	3243	-	ENSBTAG00000014610	GPAA1	protein_coding
1154	14	852856	4.48e-87	14	750608	753850	3243	-	ENSBTAG00000014610	GPAA1	protein_coding
1155	14	707908	6.65e-19	14	755134	757010	1877	-	ENSBTAG00000014607	EXOSC4	protein_coding
1156	14	708522	1.48e-22	14	755134	757010	1877	-	ENSBTAG00000014607	EXOSC4	protein_coding
1157	14	719634	1.63e-24	14	755134	757010	1877	-	ENSBTAG00000014607	EXOSC4	protein_coding
1158	14	726217	1.91e-14	14	755134	757010	1877	-	ENSBTAG00000014607	EXOSC4	protein_coding
1159	14	730854	2.89e-40	14	755134	757010	1877	-	ENSBTAG00000014607	EXOSC4	protein_coding
1160	14	736431	5.08e-33	14	755134	757010	1877	-	ENSBTAG00000014607	EXOSC4	protein_coding
1161	14	738019	3.55e-35	14	755134	757010	1877	-	ENSBTAG00000014607	EXOSC4	protein_coding
1162	14	744283	1.47e-33	14	755134	757010	1877	-	ENSBTAG00000014607	EXOSC4	protein_coding
1163	14	747717	1.23e-35	14	755134	757010	1877	-	ENSBTAG00000014607	EXOSC4	protein_coding
1164	14	751534	9.99e-33	14	755134	757010	1877	-	ENSBTAG00000014607	EXOSC4	protein_coding
1165	14	758854	7.22e-09	14	755134	757010	1877	-	ENSBTAG00000014607	EXOSC4	protein_coding
1166	14	765032	1.48e-139	14	755134	757010	1877	-	ENSBTAG00000014607	EXOSC4	protein_coding
1167	14	765655	4.43e-42	14	755134	757010	1877	-	ENSBTAG00000014607	EXOSC4	protein_coding
1168	14	787864	5.04e-41	14	755134	757010	1877	-	ENSBTAG00000014607	EXOSC4	protein_coding
1169	14	801744	9.08e-131	14	755134	757010	1877	-	ENSBTAG00000014607	EXOSC4	protein_coding
1170	14	810116	1.93e-48	14	755134	757010	1877	-	ENSBTAG00000014607	EXOSC4	protein_coding
1171	14	815177	2.5e-08	14	755134	757010	1877	-	ENSBTAG00000014607	EXOSC4	protein_coding
1172	14	822502	2.49e-10	14	755134	757010	1877	-	ENSBTAG00000014607	EXOSC4	protein_coding
1173	14	827586	3.05e-169	14	755134	757010	1877	-	ENSBTAG00000014607	EXOSC4	protein_coding
1174	14	828511	2.03e-144	14	755134	757010	1877	-	ENSBTAG00000014607	EXOSC4	protein_coding
1175	14	852856	4.48e-87	14	755134	757010	1877	-	ENSBTAG00000014607	EXOSC4	protein_coding
1176	14	707908	6.65e-19	14	765421	774581	9161	+	ENSBTAG00000017281	OPLAH	protein_coding
1177	14	708522	1.48e-22	14	765421	774581	9161	+	ENSBTAG00000017281	OPLAH	protein_coding
1178	14	719634	1.63e-24	14	765421	774581	9161	+	ENSBTAG00000017281	OPLAH	protein_coding
1179	14	726217	1.91e-14	14	765421	774581	9161	+	ENSBTAG00000017281	OPLAH	protein_coding
1180	14	730854	2.89e-40	14	765421	774581	9161	+	ENSBTAG00000017281	OPLAH	protein_coding
1181	14	736431	5.08e-33	14	765421	774581	9161	+	ENSBTAG00000017281	OPLAH	protein_coding
1182	14	738019	3.55e-35	14	765421	774581	9161	+	ENSBTAG00000017281	OPLAH	protein_coding
1183	14	744283	1.47e-33	14	765421	774581	9161	+	ENSBTAG00000017281	OPLAH	protein_coding
1184	14	747717	1.23e-35	14	765421	774581	9161	+	ENSBTAG00000017281	OPLAH	protein_coding
1185	14	751534	9.99e-33	14	765421	774581	9161	+	ENSBTAG00000017281	OPLAH	protein_coding
1186	14	758854	7.22e-09	14	765421	774581	9161	+	ENSBTAG00000017281	OPLAH	protein_coding
1187	14	765032	1.48e-139	14	765421	774581	9161	+	ENSBTAG00000017281	OPLAH	protein_coding
1188	14	765655	4.43e-42	14	765421	774581	9161	+	ENSBTAG00000017281	OPLAH	protein_coding
1189	14	787864	5.04e-41	14	765421	774581	9161	+	ENSBTAG00000017281	OPLAH	protein_coding
1190	14	801744	9.08e-131	14	765421	774581	9161	+	ENSBTAG00000017281	OPLAH	protein_coding
1191	14	810116	1.93e-48	14	765421	774581	9161	+	ENSBTAG00000017281	OPLAH	protein_coding
1192	14	815177	2.5e-08	14	765421	774581	9161	+	ENSBTAG00000017281	OPLAH	protein_coding
1193	14	822502	2.49e-10	14	765421	774581	9161	+	ENSBTAG00000017281	OPLAH	protein_coding
1194	14	827586	3.05e-169	14	765421	774581	9161	+	ENSBTAG00000017281	OPLAH	protein_coding
1195	14	828511	2.03e-144	14	765421	774581	9161	+	ENSBTAG00000017281	OPLAH	protein_coding
1196	14	852856	4.48e-87	14	765421	774581	9161	+	ENSBTAG00000017281	OPLAH	protein_coding
1197	14	860342	5.93e-08	14	765421	774581	9161	+	ENSBTAG00000017281	OPLAH	protein_coding
1198	14	862483	7.38e-148	14	765421	774581	9161	+	ENSBTAG00000017281	OPLAH	protein_coding
1199	14	863371	2.05e-85	14	765421	774581	9161	+	ENSBTAG00000017281	OPLAH	protein_coding
1200	14	863429	4.74e-86	14	765421	774581	9161	+	ENSBTAG00000017281	OPLAH	protein_coding
1201	14	864040	1.06e-83	14	765421	774581	9161	+	ENSBTAG00000017281	OPLAH	protein_coding
1202	14	866092	1.34e-105	14	765421	774581	9161	+	ENSBTAG00000017281	OPLAH	protein_coding
1203	14	868228	1.44e-76	14	765421	774581	9161	+	ENSBTAG00000017281	OPLAH	protein_coding
1204	14	873341	9.75e-76	14	765421	774581	9161	+	ENSBTAG00000017281	OPLAH	protein_coding
1205	14	707908	6.65e-19	14	774643	776724	2082	-	ENSBTAG00000015040	NA	protein_coding
1206	14	708522	1.48e-22	14	774643	776724	2082	-	ENSBTAG00000015040	NA	protein_coding
1207	14	719634	1.63e-24	14	774643	776724	2082	-	ENSBTAG00000015040	NA	protein_coding
1208	14	726217	1.91e-14	14	774643	776724	2082	-	ENSBTAG00000015040	NA	protein_coding
1209	14	730854	2.89e-40	14	774643	776724	2082	-	ENSBTAG00000015040	NA	protein_coding
1210	14	736431	5.08e-33	14	774643	776724	2082	-	ENSBTAG00000015040	NA	protein_coding
1211	14	738019	3.55e-35	14	774643	776724	2082	-	ENSBTAG00000015040	NA	protein_coding
1212	14	744283	1.47e-33	14	774643	776724	2082	-	ENSBTAG00000015040	NA	protein_coding
1213	14	747717	1.23e-35	14	774643	776724	2082	-	ENSBTAG00000015040	NA	protein_coding
1214	14	751534	9.99e-33	14	774643	776724	2082	-	ENSBTAG00000015040	NA	protein_coding
1215	14	758854	7.22e-09	14	774643	776724	2082	-	ENSBTAG00000015040	NA	protein_coding
1216	14	765032	1.48e-139	14	774643	776724	2082	-	ENSBTAG00000015040	NA	protein_coding
1217	14	765655	4.43e-42	14	774643	776724	2082	-	ENSBTAG00000015040	NA	protein_coding
1218	14	787864	5.04e-41	14	774643	776724	2082	-	ENSBTAG00000015040	NA	protein_coding
1219	14	801744	9.08e-131	14	774643	776724	2082	-	ENSBTAG00000015040	NA	protein_coding
1220	14	810116	1.93e-48	14	774643	776724	2082	-	ENSBTAG00000015040	NA	protein_coding
1221	14	815177	2.5e-08	14	774643	776724	2082	-	ENSBTAG00000015040	NA	protein_coding
1222	14	822502	2.49e-10	14	774643	776724	2082	-	ENSBTAG00000015040	NA	protein_coding
1223	14	827586	3.05e-169	14	774643	776724	2082	-	ENSBTAG00000015040	NA	protein_coding
1224	14	828511	2.03e-144	14	774643	776724	2082	-	ENSBTAG00000015040	NA	protein_coding
1225	14	852856	4.48e-87	14	774643	776724	2082	-	ENSBTAG00000015040	NA	protein_coding
1226	14	860342	5.93e-08	14	774643	776724	2082	-	ENSBTAG00000015040	NA	protein_coding
1227	14	862483	7.38e-148	14	774643	776724	2082	-	ENSBTAG00000015040	NA	protein_coding
1228	14	863371	2.05e-85	14	774643	776724	2082	-	ENSBTAG00000015040	NA	protein_coding
1229	14	863429	4.74e-86	14	774643	776724	2082	-	ENSBTAG00000015040	NA	protein_coding
1230	14	864040	1.06e-83	14	774643	776724	2082	-	ENSBTAG00000015040	NA	protein_coding
1231	14	866092	1.34e-105	14	774643	776724	2082	-	ENSBTAG00000015040	NA	protein_coding
1232	14	868228	1.44e-76	14	774643	776724	2082	-	ENSBTAG00000015040	NA	protein_coding
1233	14	873341	9.75e-76	14	774643	776724	2082	-	ENSBTAG00000015040	NA	protein_coding
1234	14	707908	6.65e-19	14	778853	806391	27539	-	ENSBTAG00000026350	SPATC1	protein_coding
1235	14	708522	1.48e-22	14	778853	806391	27539	-	ENSBTAG00000026350	SPATC1	protein_coding
1236	14	719634	1.63e-24	14	778853	806391	27539	-	ENSBTAG00000026350	SPATC1	protein_coding
1237	14	726217	1.91e-14	14	778853	806391	27539	-	ENSBTAG00000026350	SPATC1	protein_coding
1238	14	730854	2.89e-40	14	778853	806391	27539	-	ENSBTAG00000026350	SPATC1	protein_coding
1239	14	736431	5.08e-33	14	778853	806391	27539	-	ENSBTAG00000026350	SPATC1	protein_coding
1240	14	738019	3.55e-35	14	778853	806391	27539	-	ENSBTAG00000026350	SPATC1	protein_coding
1241	14	744283	1.47e-33	14	778853	806391	27539	-	ENSBTAG00000026350	SPATC1	protein_coding
1242	14	747717	1.23e-35	14	778853	806391	27539	-	ENSBTAG00000026350	SPATC1	protein_coding
1243	14	751534	9.99e-33	14	778853	806391	27539	-	ENSBTAG00000026350	SPATC1	protein_coding
1244	14	758854	7.22e-09	14	778853	806391	27539	-	ENSBTAG00000026350	SPATC1	protein_coding
1245	14	765032	1.48e-139	14	778853	806391	27539	-	ENSBTAG00000026350	SPATC1	protein_coding
1246	14	765655	4.43e-42	14	778853	806391	27539	-	ENSBTAG00000026350	SPATC1	protein_coding
1247	14	787864	5.04e-41	14	778853	806391	27539	-	ENSBTAG00000026350	SPATC1	protein_coding
1248	14	801744	9.08e-131	14	778853	806391	27539	-	ENSBTAG00000026350	SPATC1	protein_coding
1249	14	810116	1.93e-48	14	778853	806391	27539	-	ENSBTAG00000026350	SPATC1	protein_coding
1250	14	815177	2.5e-08	14	778853	806391	27539	-	ENSBTAG00000026350	SPATC1	protein_coding
1251	14	822502	2.49e-10	14	778853	806391	27539	-	ENSBTAG00000026350	SPATC1	protein_coding
1252	14	827586	3.05e-169	14	778853	806391	27539	-	ENSBTAG00000026350	SPATC1	protein_coding
1253	14	828511	2.03e-144	14	778853	806391	27539	-	ENSBTAG00000026350	SPATC1	protein_coding
1254	14	852856	4.48e-87	14	778853	806391	27539	-	ENSBTAG00000026350	SPATC1	protein_coding
1255	14	860342	5.93e-08	14	778853	806391	27539	-	ENSBTAG00000026350	SPATC1	protein_coding
1256	14	862483	7.38e-148	14	778853	806391	27539	-	ENSBTAG00000026350	SPATC1	protein_coding
1257	14	863371	2.05e-85	14	778853	806391	27539	-	ENSBTAG00000026350	SPATC1	protein_coding
1258	14	863429	4.74e-86	14	778853	806391	27539	-	ENSBTAG00000026350	SPATC1	protein_coding
1259	14	864040	1.06e-83	14	778853	806391	27539	-	ENSBTAG00000026350	SPATC1	protein_coding
1260	14	866092	1.34e-105	14	778853	806391	27539	-	ENSBTAG00000026350	SPATC1	protein_coding
1261	14	868228	1.44e-76	14	778853	806391	27539	-	ENSBTAG00000026350	SPATC1	protein_coding
1262	14	873341	9.75e-76	14	778853	806391	27539	-	ENSBTAG00000026350	SPATC1	protein_coding
1263	14	881740	1.37e-94	14	778853	806391	27539	-	ENSBTAG00000026350	SPATC1	protein_coding
1264	14	886022	5.2e-76	14	778853	806391	27539	-	ENSBTAG00000026350	SPATC1	protein_coding
1265	14	890177	3.33e-75	14	778853	806391	27539	-	ENSBTAG00000026350	SPATC1	protein_coding
1266	14	892492	2.31e-92	14	778853	806391	27539	-	ENSBTAG00000026350	SPATC1	protein_coding
1267	14	901826	2.8e-12	14	778853	806391	27539	-	ENSBTAG00000026350	SPATC1	protein_coding
1268	14	730854	2.89e-40	14	826740	830066	3327	-	ENSBTAG00000000312	GRINA	protein_coding
1269	14	736431	5.08e-33	14	826740	830066	3327	-	ENSBTAG00000000312	GRINA	protein_coding
1270	14	738019	3.55e-35	14	826740	830066	3327	-	ENSBTAG00000000312	GRINA	protein_coding
1271	14	744283	1.47e-33	14	826740	830066	3327	-	ENSBTAG00000000312	GRINA	protein_coding
1272	14	747717	1.23e-35	14	826740	830066	3327	-	ENSBTAG00000000312	GRINA	protein_coding
1273	14	751534	9.99e-33	14	826740	830066	3327	-	ENSBTAG00000000312	GRINA	protein_coding
1274	14	758854	7.22e-09	14	826740	830066	3327	-	ENSBTAG00000000312	GRINA	protein_coding
1275	14	765032	1.48e-139	14	826740	830066	3327	-	ENSBTAG00000000312	GRINA	protein_coding
1276	14	765655	4.43e-42	14	826740	830066	3327	-	ENSBTAG00000000312	GRINA	protein_coding
1277	14	787864	5.04e-41	14	826740	830066	3327	-	ENSBTAG00000000312	GRINA	protein_coding
1278	14	801744	9.08e-131	14	826740	830066	3327	-	ENSBTAG00000000312	GRINA	protein_coding
1279	14	810116	1.93e-48	14	826740	830066	3327	-	ENSBTAG00000000312	GRINA	protein_coding
1280	14	815177	2.5e-08	14	826740	830066	3327	-	ENSBTAG00000000312	GRINA	protein_coding
1281	14	822502	2.49e-10	14	826740	830066	3327	-	ENSBTAG00000000312	GRINA	protein_coding
1282	14	827586	3.05e-169	14	826740	830066	3327	-	ENSBTAG00000000312	GRINA	protein_coding
1283	14	828511	2.03e-144	14	826740	830066	3327	-	ENSBTAG00000000312	GRINA	protein_coding
1284	14	852856	4.48e-87	14	826740	830066	3327	-	ENSBTAG00000000312	GRINA	protein_coding
1285	14	860342	5.93e-08	14	826740	830066	3327	-	ENSBTAG00000000312	GRINA	protein_coding
1286	14	862483	7.38e-148	14	826740	830066	3327	-	ENSBTAG00000000312	GRINA	protein_coding
1287	14	863371	2.05e-85	14	826740	830066	3327	-	ENSBTAG00000000312	GRINA	protein_coding
1288	14	863429	4.74e-86	14	826740	830066	3327	-	ENSBTAG00000000312	GRINA	protein_coding
1289	14	864040	1.06e-83	14	826740	830066	3327	-	ENSBTAG00000000312	GRINA	protein_coding
1290	14	866092	1.34e-105	14	826740	830066	3327	-	ENSBTAG00000000312	GRINA	protein_coding
1291	14	868228	1.44e-76	14	826740	830066	3327	-	ENSBTAG00000000312	GRINA	protein_coding
1292	14	873341	9.75e-76	14	826740	830066	3327	-	ENSBTAG00000000312	GRINA	protein_coding
1293	14	881740	1.37e-94	14	826740	830066	3327	-	ENSBTAG00000000312	GRINA	protein_coding
1294	14	886022	5.2e-76	14	826740	830066	3327	-	ENSBTAG00000000312	GRINA	protein_coding
1295	14	890177	3.33e-75	14	826740	830066	3327	-	ENSBTAG00000000312	GRINA	protein_coding
1296	14	892492	2.31e-92	14	826740	830066	3327	-	ENSBTAG00000000312	GRINA	protein_coding
1297	14	901826	2.8e-12	14	826740	830066	3327	-	ENSBTAG00000000312	GRINA	protein_coding
1298	14	907904	1.22e-15	14	826740	830066	3327	-	ENSBTAG00000000312	GRINA	protein_coding
1299	14	911722	2.4e-48	14	826740	830066	3327	-	ENSBTAG00000000312	GRINA	protein_coding
1300	14	918270	7.34e-28	14	826740	830066	3327	-	ENSBTAG00000000312	GRINA	protein_coding
1301	14	927098	1.56e-07	14	826740	830066	3327	-	ENSBTAG00000000312	GRINA	protein_coding
1302	14	928287	1.97e-07	14	826740	830066	3327	-	ENSBTAG00000000312	GRINA	protein_coding
1303	14	736431	5.08e-33	14	832766	839743	6978	+	ENSBTAG00000009677	PARP10	protein_coding
1304	14	738019	3.55e-35	14	832766	839743	6978	+	ENSBTAG00000009677	PARP10	protein_coding
1305	14	744283	1.47e-33	14	832766	839743	6978	+	ENSBTAG00000009677	PARP10	protein_coding
1306	14	747717	1.23e-35	14	832766	839743	6978	+	ENSBTAG00000009677	PARP10	protein_coding
1307	14	751534	9.99e-33	14	832766	839743	6978	+	ENSBTAG00000009677	PARP10	protein_coding
1308	14	758854	7.22e-09	14	832766	839743	6978	+	ENSBTAG00000009677	PARP10	protein_coding
1309	14	765032	1.48e-139	14	832766	839743	6978	+	ENSBTAG00000009677	PARP10	protein_coding
1310	14	765655	4.43e-42	14	832766	839743	6978	+	ENSBTAG00000009677	PARP10	protein_coding
1311	14	787864	5.04e-41	14	832766	839743	6978	+	ENSBTAG00000009677	PARP10	protein_coding
1312	14	801744	9.08e-131	14	832766	839743	6978	+	ENSBTAG00000009677	PARP10	protein_coding
1313	14	810116	1.93e-48	14	832766	839743	6978	+	ENSBTAG00000009677	PARP10	protein_coding
1314	14	815177	2.5e-08	14	832766	839743	6978	+	ENSBTAG00000009677	PARP10	protein_coding
1315	14	822502	2.49e-10	14	832766	839743	6978	+	ENSBTAG00000009677	PARP10	protein_coding
1316	14	827586	3.05e-169	14	832766	839743	6978	+	ENSBTAG00000009677	PARP10	protein_coding
1317	14	828511	2.03e-144	14	832766	839743	6978	+	ENSBTAG00000009677	PARP10	protein_coding
1318	14	852856	4.48e-87	14	832766	839743	6978	+	ENSBTAG00000009677	PARP10	protein_coding
1319	14	860342	5.93e-08	14	832766	839743	6978	+	ENSBTAG00000009677	PARP10	protein_coding
1320	14	862483	7.38e-148	14	832766	839743	6978	+	ENSBTAG00000009677	PARP10	protein_coding
1321	14	863371	2.05e-85	14	832766	839743	6978	+	ENSBTAG00000009677	PARP10	protein_coding
1322	14	863429	4.74e-86	14	832766	839743	6978	+	ENSBTAG00000009677	PARP10	protein_coding
1323	14	864040	1.06e-83	14	832766	839743	6978	+	ENSBTAG00000009677	PARP10	protein_coding
1324	14	866092	1.34e-105	14	832766	839743	6978	+	ENSBTAG00000009677	PARP10	protein_coding
1325	14	868228	1.44e-76	14	832766	839743	6978	+	ENSBTAG00000009677	PARP10	protein_coding
1326	14	873341	9.75e-76	14	832766	839743	6978	+	ENSBTAG00000009677	PARP10	protein_coding
1327	14	881740	1.37e-94	14	832766	839743	6978	+	ENSBTAG00000009677	PARP10	protein_coding
1328	14	886022	5.2e-76	14	832766	839743	6978	+	ENSBTAG00000009677	PARP10	protein_coding
1329	14	890177	3.33e-75	14	832766	839743	6978	+	ENSBTAG00000009677	PARP10	protein_coding
1330	14	892492	2.31e-92	14	832766	839743	6978	+	ENSBTAG00000009677	PARP10	protein_coding
1331	14	901826	2.8e-12	14	832766	839743	6978	+	ENSBTAG00000009677	PARP10	protein_coding
1332	14	907904	1.22e-15	14	832766	839743	6978	+	ENSBTAG00000009677	PARP10	protein_coding
1333	14	911722	2.4e-48	14	832766	839743	6978	+	ENSBTAG00000009677	PARP10	protein_coding
1334	14	918270	7.34e-28	14	832766	839743	6978	+	ENSBTAG00000009677	PARP10	protein_coding
1335	14	927098	1.56e-07	14	832766	839743	6978	+	ENSBTAG00000009677	PARP10	protein_coding
1336	14	928287	1.97e-07	14	832766	839743	6978	+	ENSBTAG00000009677	PARP10	protein_coding
1337	14	744283	1.47e-33	14	839972	896647	56676	+	ENSBTAG00000011922	PLEC	protein_coding
1338	14	747717	1.23e-35	14	839972	896647	56676	+	ENSBTAG00000011922	PLEC	protein_coding
1339	14	751534	9.99e-33	14	839972	896647	56676	+	ENSBTAG00000011922	PLEC	protein_coding
1340	14	758854	7.22e-09	14	839972	896647	56676	+	ENSBTAG00000011922	PLEC	protein_coding
1341	14	765032	1.48e-139	14	839972	896647	56676	+	ENSBTAG00000011922	PLEC	protein_coding
1342	14	765655	4.43e-42	14	839972	896647	56676	+	ENSBTAG00000011922	PLEC	protein_coding
1343	14	787864	5.04e-41	14	839972	896647	56676	+	ENSBTAG00000011922	PLEC	protein_coding
1344	14	801744	9.08e-131	14	839972	896647	56676	+	ENSBTAG00000011922	PLEC	protein_coding
1345	14	810116	1.93e-48	14	839972	896647	56676	+	ENSBTAG00000011922	PLEC	protein_coding
1346	14	815177	2.5e-08	14	839972	896647	56676	+	ENSBTAG00000011922	PLEC	protein_coding
1347	14	822502	2.49e-10	14	839972	896647	56676	+	ENSBTAG00000011922	PLEC	protein_coding
1348	14	827586	3.05e-169	14	839972	896647	56676	+	ENSBTAG00000011922	PLEC	protein_coding
1349	14	828511	2.03e-144	14	839972	896647	56676	+	ENSBTAG00000011922	PLEC	protein_coding
1350	14	852856	4.48e-87	14	839972	896647	56676	+	ENSBTAG00000011922	PLEC	protein_coding
1351	14	860342	5.93e-08	14	839972	896647	56676	+	ENSBTAG00000011922	PLEC	protein_coding
1352	14	862483	7.38e-148	14	839972	896647	56676	+	ENSBTAG00000011922	PLEC	protein_coding
1353	14	863371	2.05e-85	14	839972	896647	56676	+	ENSBTAG00000011922	PLEC	protein_coding
1354	14	863429	4.74e-86	14	839972	896647	56676	+	ENSBTAG00000011922	PLEC	protein_coding
1355	14	864040	1.06e-83	14	839972	896647	56676	+	ENSBTAG00000011922	PLEC	protein_coding
1356	14	866092	1.34e-105	14	839972	896647	56676	+	ENSBTAG00000011922	PLEC	protein_coding
1357	14	868228	1.44e-76	14	839972	896647	56676	+	ENSBTAG00000011922	PLEC	protein_coding
1358	14	873341	9.75e-76	14	839972	896647	56676	+	ENSBTAG00000011922	PLEC	protein_coding
1359	14	881740	1.37e-94	14	839972	896647	56676	+	ENSBTAG00000011922	PLEC	protein_coding
1360	14	886022	5.2e-76	14	839972	896647	56676	+	ENSBTAG00000011922	PLEC	protein_coding
1361	14	890177	3.33e-75	14	839972	896647	56676	+	ENSBTAG00000011922	PLEC	protein_coding
1362	14	892492	2.31e-92	14	839972	896647	56676	+	ENSBTAG00000011922	PLEC	protein_coding
1363	14	901826	2.8e-12	14	839972	896647	56676	+	ENSBTAG00000011922	PLEC	protein_coding
1364	14	907904	1.22e-15	14	839972	896647	56676	+	ENSBTAG00000011922	PLEC	protein_coding
1365	14	911722	2.4e-48	14	839972	896647	56676	+	ENSBTAG00000011922	PLEC	protein_coding
1366	14	918270	7.34e-28	14	839972	896647	56676	+	ENSBTAG00000011922	PLEC	protein_coding
1367	14	927098	1.56e-07	14	839972	896647	56676	+	ENSBTAG00000011922	PLEC	protein_coding
1368	14	928287	1.97e-07	14	839972	896647	56676	+	ENSBTAG00000011922	PLEC	protein_coding
1369	14	944818	4.06e-41	14	839972	896647	56676	+	ENSBTAG00000011922	PLEC	protein_coding
1370	14	947222	2.39e-124	14	839972	896647	56676	+	ENSBTAG00000011922	PLEC	protein_coding
1371	14	955943	1.36e-102	14	839972	896647	56676	+	ENSBTAG00000011922	PLEC	protein_coding
1372	14	959603	1.62e-10	14	839972	896647	56676	+	ENSBTAG00000011922	PLEC	protein_coding
1373	14	967845	3.74e-13	14	839972	896647	56676	+	ENSBTAG00000011922	PLEC	protein_coding
1374	14	973229	9.25e-40	14	839972	896647	56676	+	ENSBTAG00000011922	PLEC	protein_coding
1375	14	973554	2.24e-06	14	839972	896647	56676	+	ENSBTAG00000011922	PLEC	protein_coding
1376	14	974306	7.06e-87	14	839972	896647	56676	+	ENSBTAG00000011922	PLEC	protein_coding
1377	14	979933	2.34e-114	14	839972	896647	56676	+	ENSBTAG00000011922	PLEC	protein_coding
1378	14	989889	6.42e-24	14	839972	896647	56676	+	ENSBTAG00000011922	PLEC	protein_coding
1379	14	991786	1.76e-103	14	839972	896647	56676	+	ENSBTAG00000011922	PLEC	protein_coding
1380	14	992287	2.17e-14	14	839972	896647	56676	+	ENSBTAG00000011922	PLEC	protein_coding
1381	14	787864	5.04e-41	14	879199	879273	75	+	ENSBTAG00000044263	bta-mir-2309	miRNA
1382	14	801744	9.08e-131	14	879199	879273	75	+	ENSBTAG00000044263	bta-mir-2309	miRNA
1383	14	810116	1.93e-48	14	879199	879273	75	+	ENSBTAG00000044263	bta-mir-2309	miRNA
1384	14	815177	2.5e-08	14	879199	879273	75	+	ENSBTAG00000044263	bta-mir-2309	miRNA
1385	14	822502	2.49e-10	14	879199	879273	75	+	ENSBTAG00000044263	bta-mir-2309	miRNA
1386	14	827586	3.05e-169	14	879199	879273	75	+	ENSBTAG00000044263	bta-mir-2309	miRNA
1387	14	828511	2.03e-144	14	879199	879273	75	+	ENSBTAG00000044263	bta-mir-2309	miRNA
1388	14	852856	4.48e-87	14	879199	879273	75	+	ENSBTAG00000044263	bta-mir-2309	miRNA
1389	14	860342	5.93e-08	14	879199	879273	75	+	ENSBTAG00000044263	bta-mir-2309	miRNA
1390	14	862483	7.38e-148	14	879199	879273	75	+	ENSBTAG00000044263	bta-mir-2309	miRNA
1391	14	863371	2.05e-85	14	879199	879273	75	+	ENSBTAG00000044263	bta-mir-2309	miRNA
1392	14	863429	4.74e-86	14	879199	879273	75	+	ENSBTAG00000044263	bta-mir-2309	miRNA
1393	14	864040	1.06e-83	14	879199	879273	75	+	ENSBTAG00000044263	bta-mir-2309	miRNA
1394	14	866092	1.34e-105	14	879199	879273	75	+	ENSBTAG00000044263	bta-mir-2309	miRNA
1395	14	868228	1.44e-76	14	879199	879273	75	+	ENSBTAG00000044263	bta-mir-2309	miRNA
1396	14	873341	9.75e-76	14	879199	879273	75	+	ENSBTAG00000044263	bta-mir-2309	miRNA
1397	14	881740	1.37e-94	14	879199	879273	75	+	ENSBTAG00000044263	bta-mir-2309	miRNA
1398	14	886022	5.2e-76	14	879199	879273	75	+	ENSBTAG00000044263	bta-mir-2309	miRNA
1399	14	890177	3.33e-75	14	879199	879273	75	+	ENSBTAG00000044263	bta-mir-2309	miRNA
1400	14	892492	2.31e-92	14	879199	879273	75	+	ENSBTAG00000044263	bta-mir-2309	miRNA
1401	14	901826	2.8e-12	14	879199	879273	75	+	ENSBTAG00000044263	bta-mir-2309	miRNA
1402	14	907904	1.22e-15	14	879199	879273	75	+	ENSBTAG00000044263	bta-mir-2309	miRNA
1403	14	911722	2.4e-48	14	879199	879273	75	+	ENSBTAG00000044263	bta-mir-2309	miRNA
1404	14	918270	7.34e-28	14	879199	879273	75	+	ENSBTAG00000044263	bta-mir-2309	miRNA
1405	14	927098	1.56e-07	14	879199	879273	75	+	ENSBTAG00000044263	bta-mir-2309	miRNA
1406	14	928287	1.97e-07	14	879199	879273	75	+	ENSBTAG00000044263	bta-mir-2309	miRNA
1407	14	944818	4.06e-41	14	879199	879273	75	+	ENSBTAG00000044263	bta-mir-2309	miRNA
1408	14	947222	2.39e-124	14	879199	879273	75	+	ENSBTAG00000044263	bta-mir-2309	miRNA
1409	14	955943	1.36e-102	14	879199	879273	75	+	ENSBTAG00000044263	bta-mir-2309	miRNA
1410	14	959603	1.62e-10	14	879199	879273	75	+	ENSBTAG00000044263	bta-mir-2309	miRNA
1411	14	967845	3.74e-13	14	879199	879273	75	+	ENSBTAG00000044263	bta-mir-2309	miRNA
1412	14	973229	9.25e-40	14	879199	879273	75	+	ENSBTAG00000044263	bta-mir-2309	miRNA
1413	14	973554	2.24e-06	14	879199	879273	75	+	ENSBTAG00000044263	bta-mir-2309	miRNA
1414	14	974306	7.06e-87	14	879199	879273	75	+	ENSBTAG00000044263	bta-mir-2309	miRNA
1415	14	852856	4.48e-87	14	940689	955681	14993	+	ENSBTAG00000045727	EPPK1	protein_coding
1416	14	860342	5.93e-08	14	940689	955681	14993	+	ENSBTAG00000045727	EPPK1	protein_coding
1417	14	862483	7.38e-148	14	940689	955681	14993	+	ENSBTAG00000045727	EPPK1	protein_coding
1418	14	863371	2.05e-85	14	940689	955681	14993	+	ENSBTAG00000045727	EPPK1	protein_coding
1419	14	863429	4.74e-86	14	940689	955681	14993	+	ENSBTAG00000045727	EPPK1	protein_coding
1420	14	864040	1.06e-83	14	940689	955681	14993	+	ENSBTAG00000045727	EPPK1	protein_coding
1421	14	866092	1.34e-105	14	940689	955681	14993	+	ENSBTAG00000045727	EPPK1	protein_coding
1422	14	868228	1.44e-76	14	940689	955681	14993	+	ENSBTAG00000045727	EPPK1	protein_coding
1423	14	873341	9.75e-76	14	940689	955681	14993	+	ENSBTAG00000045727	EPPK1	protein_coding
1424	14	881740	1.37e-94	14	940689	955681	14993	+	ENSBTAG00000045727	EPPK1	protein_coding
1425	14	886022	5.2e-76	14	940689	955681	14993	+	ENSBTAG00000045727	EPPK1	protein_coding
1426	14	890177	3.33e-75	14	940689	955681	14993	+	ENSBTAG00000045727	EPPK1	protein_coding
1427	14	892492	2.31e-92	14	940689	955681	14993	+	ENSBTAG00000045727	EPPK1	protein_coding
1428	14	901826	2.8e-12	14	940689	955681	14993	+	ENSBTAG00000045727	EPPK1	protein_coding
1429	14	907904	1.22e-15	14	940689	955681	14993	+	ENSBTAG00000045727	EPPK1	protein_coding
1430	14	911722	2.4e-48	14	940689	955681	14993	+	ENSBTAG00000045727	EPPK1	protein_coding
1431	14	918270	7.34e-28	14	940689	955681	14993	+	ENSBTAG00000045727	EPPK1	protein_coding
1432	14	927098	1.56e-07	14	940689	955681	14993	+	ENSBTAG00000045727	EPPK1	protein_coding
1433	14	928287	1.97e-07	14	940689	955681	14993	+	ENSBTAG00000045727	EPPK1	protein_coding
1434	14	944818	4.06e-41	14	940689	955681	14993	+	ENSBTAG00000045727	EPPK1	protein_coding
1435	14	947222	2.39e-124	14	940689	955681	14993	+	ENSBTAG00000045727	EPPK1	protein_coding
1436	14	955943	1.36e-102	14	940689	955681	14993	+	ENSBTAG00000045727	EPPK1	protein_coding
1437	14	959603	1.62e-10	14	940689	955681	14993	+	ENSBTAG00000045727	EPPK1	protein_coding
1438	14	967845	3.74e-13	14	940689	955681	14993	+	ENSBTAG00000045727	EPPK1	protein_coding
1439	14	973229	9.25e-40	14	940689	955681	14993	+	ENSBTAG00000045727	EPPK1	protein_coding
1440	14	973554	2.24e-06	14	940689	955681	14993	+	ENSBTAG00000045727	EPPK1	protein_coding
1441	14	974306	7.06e-87	14	940689	955681	14993	+	ENSBTAG00000045727	EPPK1	protein_coding
1442	14	979933	2.34e-114	14	940689	955681	14993	+	ENSBTAG00000045727	EPPK1	protein_coding
1443	14	989889	6.42e-24	14	940689	955681	14993	+	ENSBTAG00000045727	EPPK1	protein_coding
1444	14	991786	1.76e-103	14	940689	955681	14993	+	ENSBTAG00000045727	EPPK1	protein_coding
1445	14	992287	2.17e-14	14	940689	955681	14993	+	ENSBTAG00000045727	EPPK1	protein_coding
1446	14	997315	4.77e-47	14	940689	955681	14993	+	ENSBTAG00000045727	EPPK1	protein_coding
1447	14	999900	5.67e-32	14	940689	955681	14993	+	ENSBTAG00000045727	EPPK1	protein_coding
1448	14	1000891	2.92e-26	14	940689	955681	14993	+	ENSBTAG00000045727	EPPK1	protein_coding
1449	14	1003887	9.64e-49	14	940689	955681	14993	+	ENSBTAG00000045727	EPPK1	protein_coding
1450	14	1007601	1.76e-42	14	940689	955681	14993	+	ENSBTAG00000045727	EPPK1	protein_coding
1451	14	1019582	4.97e-16	14	940689	955681	14993	+	ENSBTAG00000045727	EPPK1	protein_coding
1452	14	1020102	3.6e-31	14	940689	955681	14993	+	ENSBTAG00000045727	EPPK1	protein_coding
1453	14	1022847	3.64e-09	14	940689	955681	14993	+	ENSBTAG00000045727	EPPK1	protein_coding
1454	14	1024204	1.71e-12	14	940689	955681	14993	+	ENSBTAG00000045727	EPPK1	protein_coding
1455	14	1024242	2.45e-11	14	940689	955681	14993	+	ENSBTAG00000045727	EPPK1	protein_coding
1456	14	1030164	4.01e-15	14	940689	955681	14993	+	ENSBTAG00000045727	EPPK1	protein_coding
1457	14	1032646	9.33e-47	14	940689	955681	14993	+	ENSBTAG00000045727	EPPK1	protein_coding
1458	14	1035806	3.55e-18	14	940689	955681	14993	+	ENSBTAG00000045727	EPPK1	protein_coding
1459	14	1040353	1.15e-08	14	940689	955681	14993	+	ENSBTAG00000045727	EPPK1	protein_coding
1460	14	1042757	2.93e-09	14	940689	955681	14993	+	ENSBTAG00000045727	EPPK1	protein_coding
1461	14	1043034	1.01e-55	14	940689	955681	14993	+	ENSBTAG00000045727	EPPK1	protein_coding
1462	14	1044777	9.02e-75	14	940689	955681	14993	+	ENSBTAG00000045727	EPPK1	protein_coding
1463	14	862483	7.38e-148	14	961099	968482	7384	+	ENSBTAG00000008079	NRBP2	protein_coding
1464	14	863371	2.05e-85	14	961099	968482	7384	+	ENSBTAG00000008079	NRBP2	protein_coding
1465	14	863429	4.74e-86	14	961099	968482	7384	+	ENSBTAG00000008079	NRBP2	protein_coding
1466	14	864040	1.06e-83	14	961099	968482	7384	+	ENSBTAG00000008079	NRBP2	protein_coding
1467	14	866092	1.34e-105	14	961099	968482	7384	+	ENSBTAG00000008079	NRBP2	protein_coding
1468	14	868228	1.44e-76	14	961099	968482	7384	+	ENSBTAG00000008079	NRBP2	protein_coding
1469	14	873341	9.75e-76	14	961099	968482	7384	+	ENSBTAG00000008079	NRBP2	protein_coding
1470	14	881740	1.37e-94	14	961099	968482	7384	+	ENSBTAG00000008079	NRBP2	protein_coding
1471	14	886022	5.2e-76	14	961099	968482	7384	+	ENSBTAG00000008079	NRBP2	protein_coding
1472	14	890177	3.33e-75	14	961099	968482	7384	+	ENSBTAG00000008079	NRBP2	protein_coding
1473	14	892492	2.31e-92	14	961099	968482	7384	+	ENSBTAG00000008079	NRBP2	protein_coding
1474	14	901826	2.8e-12	14	961099	968482	7384	+	ENSBTAG00000008079	NRBP2	protein_coding
1475	14	907904	1.22e-15	14	961099	968482	7384	+	ENSBTAG00000008079	NRBP2	protein_coding
1476	14	911722	2.4e-48	14	961099	968482	7384	+	ENSBTAG00000008079	NRBP2	protein_coding
1477	14	918270	7.34e-28	14	961099	968482	7384	+	ENSBTAG00000008079	NRBP2	protein_coding
1478	14	927098	1.56e-07	14	961099	968482	7384	+	ENSBTAG00000008079	NRBP2	protein_coding
1479	14	928287	1.97e-07	14	961099	968482	7384	+	ENSBTAG00000008079	NRBP2	protein_coding
1480	14	944818	4.06e-41	14	961099	968482	7384	+	ENSBTAG00000008079	NRBP2	protein_coding
1481	14	947222	2.39e-124	14	961099	968482	7384	+	ENSBTAG00000008079	NRBP2	protein_coding
1482	14	955943	1.36e-102	14	961099	968482	7384	+	ENSBTAG00000008079	NRBP2	protein_coding
1483	14	959603	1.62e-10	14	961099	968482	7384	+	ENSBTAG00000008079	NRBP2	protein_coding
1484	14	967845	3.74e-13	14	961099	968482	7384	+	ENSBTAG00000008079	NRBP2	protein_coding
1485	14	973229	9.25e-40	14	961099	968482	7384	+	ENSBTAG00000008079	NRBP2	protein_coding
1486	14	973554	2.24e-06	14	961099	968482	7384	+	ENSBTAG00000008079	NRBP2	protein_coding
1487	14	974306	7.06e-87	14	961099	968482	7384	+	ENSBTAG00000008079	NRBP2	protein_coding
1488	14	979933	2.34e-114	14	961099	968482	7384	+	ENSBTAG00000008079	NRBP2	protein_coding
1489	14	989889	6.42e-24	14	961099	968482	7384	+	ENSBTAG00000008079	NRBP2	protein_coding
1490	14	991786	1.76e-103	14	961099	968482	7384	+	ENSBTAG00000008079	NRBP2	protein_coding
1491	14	992287	2.17e-14	14	961099	968482	7384	+	ENSBTAG00000008079	NRBP2	protein_coding
1492	14	997315	4.77e-47	14	961099	968482	7384	+	ENSBTAG00000008079	NRBP2	protein_coding
1493	14	999900	5.67e-32	14	961099	968482	7384	+	ENSBTAG00000008079	NRBP2	protein_coding
1494	14	1000891	2.92e-26	14	961099	968482	7384	+	ENSBTAG00000008079	NRBP2	protein_coding
1495	14	1003887	9.64e-49	14	961099	968482	7384	+	ENSBTAG00000008079	NRBP2	protein_coding
1496	14	1007601	1.76e-42	14	961099	968482	7384	+	ENSBTAG00000008079	NRBP2	protein_coding
1497	14	1019582	4.97e-16	14	961099	968482	7384	+	ENSBTAG00000008079	NRBP2	protein_coding
1498	14	1020102	3.6e-31	14	961099	968482	7384	+	ENSBTAG00000008079	NRBP2	protein_coding
1499	14	1022847	3.64e-09	14	961099	968482	7384	+	ENSBTAG00000008079	NRBP2	protein_coding
1500	14	1024204	1.71e-12	14	961099	968482	7384	+	ENSBTAG00000008079	NRBP2	protein_coding
1501	14	1024242	2.45e-11	14	961099	968482	7384	+	ENSBTAG00000008079	NRBP2	protein_coding
1502	14	1030164	4.01e-15	14	961099	968482	7384	+	ENSBTAG00000008079	NRBP2	protein_coding
1503	14	1032646	9.33e-47	14	961099	968482	7384	+	ENSBTAG00000008079	NRBP2	protein_coding
1504	14	1035806	3.55e-18	14	961099	968482	7384	+	ENSBTAG00000008079	NRBP2	protein_coding
1505	14	1040353	1.15e-08	14	961099	968482	7384	+	ENSBTAG00000008079	NRBP2	protein_coding
1506	14	1042757	2.93e-09	14	961099	968482	7384	+	ENSBTAG00000008079	NRBP2	protein_coding
1507	14	1043034	1.01e-55	14	961099	968482	7384	+	ENSBTAG00000008079	NRBP2	protein_coding
1508	14	1044777	9.02e-75	14	961099	968482	7384	+	ENSBTAG00000008079	NRBP2	protein_coding
1509	14	1057205	1.49e-15	14	961099	968482	7384	+	ENSBTAG00000008079	NRBP2	protein_coding
1510	14	1057339	9.21e-20	14	961099	968482	7384	+	ENSBTAG00000008079	NRBP2	protein_coding
1511	14	873341	9.75e-76	14	972914	986379	13466	+	ENSBTAG00000037493	PUF60	protein_coding
1512	14	881740	1.37e-94	14	972914	986379	13466	+	ENSBTAG00000037493	PUF60	protein_coding
1513	14	886022	5.2e-76	14	972914	986379	13466	+	ENSBTAG00000037493	PUF60	protein_coding
1514	14	890177	3.33e-75	14	972914	986379	13466	+	ENSBTAG00000037493	PUF60	protein_coding
1515	14	892492	2.31e-92	14	972914	986379	13466	+	ENSBTAG00000037493	PUF60	protein_coding
1516	14	901826	2.8e-12	14	972914	986379	13466	+	ENSBTAG00000037493	PUF60	protein_coding
1517	14	907904	1.22e-15	14	972914	986379	13466	+	ENSBTAG00000037493	PUF60	protein_coding
1518	14	911722	2.4e-48	14	972914	986379	13466	+	ENSBTAG00000037493	PUF60	protein_coding
1519	14	918270	7.34e-28	14	972914	986379	13466	+	ENSBTAG00000037493	PUF60	protein_coding
1520	14	927098	1.56e-07	14	972914	986379	13466	+	ENSBTAG00000037493	PUF60	protein_coding
1521	14	928287	1.97e-07	14	972914	986379	13466	+	ENSBTAG00000037493	PUF60	protein_coding
1522	14	944818	4.06e-41	14	972914	986379	13466	+	ENSBTAG00000037493	PUF60	protein_coding
1523	14	947222	2.39e-124	14	972914	986379	13466	+	ENSBTAG00000037493	PUF60	protein_coding
1524	14	955943	1.36e-102	14	972914	986379	13466	+	ENSBTAG00000037493	PUF60	protein_coding
1525	14	959603	1.62e-10	14	972914	986379	13466	+	ENSBTAG00000037493	PUF60	protein_coding
1526	14	967845	3.74e-13	14	972914	986379	13466	+	ENSBTAG00000037493	PUF60	protein_coding
1527	14	973229	9.25e-40	14	972914	986379	13466	+	ENSBTAG00000037493	PUF60	protein_coding
1528	14	973554	2.24e-06	14	972914	986379	13466	+	ENSBTAG00000037493	PUF60	protein_coding
1529	14	974306	7.06e-87	14	972914	986379	13466	+	ENSBTAG00000037493	PUF60	protein_coding
1530	14	979933	2.34e-114	14	972914	986379	13466	+	ENSBTAG00000037493	PUF60	protein_coding
1531	14	989889	6.42e-24	14	972914	986379	13466	+	ENSBTAG00000037493	PUF60	protein_coding
1532	14	991786	1.76e-103	14	972914	986379	13466	+	ENSBTAG00000037493	PUF60	protein_coding
1533	14	992287	2.17e-14	14	972914	986379	13466	+	ENSBTAG00000037493	PUF60	protein_coding
1534	14	997315	4.77e-47	14	972914	986379	13466	+	ENSBTAG00000037493	PUF60	protein_coding
1535	14	999900	5.67e-32	14	972914	986379	13466	+	ENSBTAG00000037493	PUF60	protein_coding
1536	14	1000891	2.92e-26	14	972914	986379	13466	+	ENSBTAG00000037493	PUF60	protein_coding
1537	14	1003887	9.64e-49	14	972914	986379	13466	+	ENSBTAG00000037493	PUF60	protein_coding
1538	14	1007601	1.76e-42	14	972914	986379	13466	+	ENSBTAG00000037493	PUF60	protein_coding
1539	14	1019582	4.97e-16	14	972914	986379	13466	+	ENSBTAG00000037493	PUF60	protein_coding
1540	14	1020102	3.6e-31	14	972914	986379	13466	+	ENSBTAG00000037493	PUF60	protein_coding
1541	14	1022847	3.64e-09	14	972914	986379	13466	+	ENSBTAG00000037493	PUF60	protein_coding
1542	14	1024204	1.71e-12	14	972914	986379	13466	+	ENSBTAG00000037493	PUF60	protein_coding
1543	14	1024242	2.45e-11	14	972914	986379	13466	+	ENSBTAG00000037493	PUF60	protein_coding
1544	14	1030164	4.01e-15	14	972914	986379	13466	+	ENSBTAG00000037493	PUF60	protein_coding
1545	14	1032646	9.33e-47	14	972914	986379	13466	+	ENSBTAG00000037493	PUF60	protein_coding
1546	14	1035806	3.55e-18	14	972914	986379	13466	+	ENSBTAG00000037493	PUF60	protein_coding
1547	14	1040353	1.15e-08	14	972914	986379	13466	+	ENSBTAG00000037493	PUF60	protein_coding
1548	14	1042757	2.93e-09	14	972914	986379	13466	+	ENSBTAG00000037493	PUF60	protein_coding
1549	14	1043034	1.01e-55	14	972914	986379	13466	+	ENSBTAG00000037493	PUF60	protein_coding
1550	14	1044777	9.02e-75	14	972914	986379	13466	+	ENSBTAG00000037493	PUF60	protein_coding
1551	14	1057205	1.49e-15	14	972914	986379	13466	+	ENSBTAG00000037493	PUF60	protein_coding
1552	14	1057339	9.21e-20	14	972914	986379	13466	+	ENSBTAG00000037493	PUF60	protein_coding
1553	14	1070218	1.85e-31	14	972914	986379	13466	+	ENSBTAG00000037493	PUF60	protein_coding
1554	14	1073075	1.41e-07	14	972914	986379	13466	+	ENSBTAG00000037493	PUF60	protein_coding
1555	14	1074772	3.11e-05	14	972914	986379	13466	+	ENSBTAG00000037493	PUF60	protein_coding
1556	14	1077261	2.51e-20	14	972914	986379	13466	+	ENSBTAG00000037493	PUF60	protein_coding
1557	14	1079199	3.4e-99	14	972914	986379	13466	+	ENSBTAG00000037493	PUF60	protein_coding
1558	14	1079849	1.01e-20	14	972914	986379	13466	+	ENSBTAG00000037493	PUF60	protein_coding
1559	14	1080243	1.28e-46	14	972914	986379	13466	+	ENSBTAG00000037493	PUF60	protein_coding
1560	14	1082140	2.75e-59	14	972914	986379	13466	+	ENSBTAG00000037493	PUF60	protein_coding
1561	14	890177	3.33e-75	14	987039	1006477	19439	+	ENSBTAG00000008421	SCRIB	protein_coding
1562	14	892492	2.31e-92	14	987039	1006477	19439	+	ENSBTAG00000008421	SCRIB	protein_coding
1563	14	901826	2.8e-12	14	987039	1006477	19439	+	ENSBTAG00000008421	SCRIB	protein_coding
1564	14	907904	1.22e-15	14	987039	1006477	19439	+	ENSBTAG00000008421	SCRIB	protein_coding
1565	14	911722	2.4e-48	14	987039	1006477	19439	+	ENSBTAG00000008421	SCRIB	protein_coding
1566	14	918270	7.34e-28	14	987039	1006477	19439	+	ENSBTAG00000008421	SCRIB	protein_coding
1567	14	927098	1.56e-07	14	987039	1006477	19439	+	ENSBTAG00000008421	SCRIB	protein_coding
1568	14	928287	1.97e-07	14	987039	1006477	19439	+	ENSBTAG00000008421	SCRIB	protein_coding
1569	14	944818	4.06e-41	14	987039	1006477	19439	+	ENSBTAG00000008421	SCRIB	protein_coding
1570	14	947222	2.39e-124	14	987039	1006477	19439	+	ENSBTAG00000008421	SCRIB	protein_coding
1571	14	955943	1.36e-102	14	987039	1006477	19439	+	ENSBTAG00000008421	SCRIB	protein_coding
1572	14	959603	1.62e-10	14	987039	1006477	19439	+	ENSBTAG00000008421	SCRIB	protein_coding
1573	14	967845	3.74e-13	14	987039	1006477	19439	+	ENSBTAG00000008421	SCRIB	protein_coding
1574	14	973229	9.25e-40	14	987039	1006477	19439	+	ENSBTAG00000008421	SCRIB	protein_coding
1575	14	973554	2.24e-06	14	987039	1006477	19439	+	ENSBTAG00000008421	SCRIB	protein_coding
1576	14	974306	7.06e-87	14	987039	1006477	19439	+	ENSBTAG00000008421	SCRIB	protein_coding
1577	14	979933	2.34e-114	14	987039	1006477	19439	+	ENSBTAG00000008421	SCRIB	protein_coding
1578	14	989889	6.42e-24	14	987039	1006477	19439	+	ENSBTAG00000008421	SCRIB	protein_coding
1579	14	991786	1.76e-103	14	987039	1006477	19439	+	ENSBTAG00000008421	SCRIB	protein_coding
1580	14	992287	2.17e-14	14	987039	1006477	19439	+	ENSBTAG00000008421	SCRIB	protein_coding
1581	14	997315	4.77e-47	14	987039	1006477	19439	+	ENSBTAG00000008421	SCRIB	protein_coding
1582	14	999900	5.67e-32	14	987039	1006477	19439	+	ENSBTAG00000008421	SCRIB	protein_coding
1583	14	1000891	2.92e-26	14	987039	1006477	19439	+	ENSBTAG00000008421	SCRIB	protein_coding
1584	14	1003887	9.64e-49	14	987039	1006477	19439	+	ENSBTAG00000008421	SCRIB	protein_coding
1585	14	1007601	1.76e-42	14	987039	1006477	19439	+	ENSBTAG00000008421	SCRIB	protein_coding
1586	14	1019582	4.97e-16	14	987039	1006477	19439	+	ENSBTAG00000008421	SCRIB	protein_coding
1587	14	1020102	3.6e-31	14	987039	1006477	19439	+	ENSBTAG00000008421	SCRIB	protein_coding
1588	14	1022847	3.64e-09	14	987039	1006477	19439	+	ENSBTAG00000008421	SCRIB	protein_coding
1589	14	1024204	1.71e-12	14	987039	1006477	19439	+	ENSBTAG00000008421	SCRIB	protein_coding
1590	14	1024242	2.45e-11	14	987039	1006477	19439	+	ENSBTAG00000008421	SCRIB	protein_coding
1591	14	1030164	4.01e-15	14	987039	1006477	19439	+	ENSBTAG00000008421	SCRIB	protein_coding
1592	14	1032646	9.33e-47	14	987039	1006477	19439	+	ENSBTAG00000008421	SCRIB	protein_coding
1593	14	1035806	3.55e-18	14	987039	1006477	19439	+	ENSBTAG00000008421	SCRIB	protein_coding
1594	14	1040353	1.15e-08	14	987039	1006477	19439	+	ENSBTAG00000008421	SCRIB	protein_coding
1595	14	1042757	2.93e-09	14	987039	1006477	19439	+	ENSBTAG00000008421	SCRIB	protein_coding
1596	14	1043034	1.01e-55	14	987039	1006477	19439	+	ENSBTAG00000008421	SCRIB	protein_coding
1597	14	1044777	9.02e-75	14	987039	1006477	19439	+	ENSBTAG00000008421	SCRIB	protein_coding
1598	14	1057205	1.49e-15	14	987039	1006477	19439	+	ENSBTAG00000008421	SCRIB	protein_coding
1599	14	1057339	9.21e-20	14	987039	1006477	19439	+	ENSBTAG00000008421	SCRIB	protein_coding
1600	14	1070218	1.85e-31	14	987039	1006477	19439	+	ENSBTAG00000008421	SCRIB	protein_coding
1601	14	1073075	1.41e-07	14	987039	1006477	19439	+	ENSBTAG00000008421	SCRIB	protein_coding
1602	14	1074772	3.11e-05	14	987039	1006477	19439	+	ENSBTAG00000008421	SCRIB	protein_coding
1603	14	1077261	2.51e-20	14	987039	1006477	19439	+	ENSBTAG00000008421	SCRIB	protein_coding
1604	14	1079199	3.4e-99	14	987039	1006477	19439	+	ENSBTAG00000008421	SCRIB	protein_coding
1605	14	1079849	1.01e-20	14	987039	1006477	19439	+	ENSBTAG00000008421	SCRIB	protein_coding
1606	14	1080243	1.28e-46	14	987039	1006477	19439	+	ENSBTAG00000008421	SCRIB	protein_coding
1607	14	1082140	2.75e-59	14	987039	1006477	19439	+	ENSBTAG00000008421	SCRIB	protein_coding
1608	14	1106207	4.27e-53	14	987039	1006477	19439	+	ENSBTAG00000008421	SCRIB	protein_coding
1609	14	907904	1.22e-15	14	1006976	1027840	20865	-	ENSBTAG00000048486	IQANK1	protein_coding
1610	14	911722	2.4e-48	14	1006976	1027840	20865	-	ENSBTAG00000048486	IQANK1	protein_coding
1611	14	918270	7.34e-28	14	1006976	1027840	20865	-	ENSBTAG00000048486	IQANK1	protein_coding
1612	14	927098	1.56e-07	14	1006976	1027840	20865	-	ENSBTAG00000048486	IQANK1	protein_coding
1613	14	928287	1.97e-07	14	1006976	1027840	20865	-	ENSBTAG00000048486	IQANK1	protein_coding
1614	14	944818	4.06e-41	14	1006976	1027840	20865	-	ENSBTAG00000048486	IQANK1	protein_coding
1615	14	947222	2.39e-124	14	1006976	1027840	20865	-	ENSBTAG00000048486	IQANK1	protein_coding
1616	14	955943	1.36e-102	14	1006976	1027840	20865	-	ENSBTAG00000048486	IQANK1	protein_coding
1617	14	959603	1.62e-10	14	1006976	1027840	20865	-	ENSBTAG00000048486	IQANK1	protein_coding
1618	14	967845	3.74e-13	14	1006976	1027840	20865	-	ENSBTAG00000048486	IQANK1	protein_coding
1619	14	973229	9.25e-40	14	1006976	1027840	20865	-	ENSBTAG00000048486	IQANK1	protein_coding
1620	14	973554	2.24e-06	14	1006976	1027840	20865	-	ENSBTAG00000048486	IQANK1	protein_coding
1621	14	974306	7.06e-87	14	1006976	1027840	20865	-	ENSBTAG00000048486	IQANK1	protein_coding
1622	14	979933	2.34e-114	14	1006976	1027840	20865	-	ENSBTAG00000048486	IQANK1	protein_coding
1623	14	989889	6.42e-24	14	1006976	1027840	20865	-	ENSBTAG00000048486	IQANK1	protein_coding
1624	14	991786	1.76e-103	14	1006976	1027840	20865	-	ENSBTAG00000048486	IQANK1	protein_coding
1625	14	992287	2.17e-14	14	1006976	1027840	20865	-	ENSBTAG00000048486	IQANK1	protein_coding
1626	14	997315	4.77e-47	14	1006976	1027840	20865	-	ENSBTAG00000048486	IQANK1	protein_coding
1627	14	999900	5.67e-32	14	1006976	1027840	20865	-	ENSBTAG00000048486	IQANK1	protein_coding
1628	14	1000891	2.92e-26	14	1006976	1027840	20865	-	ENSBTAG00000048486	IQANK1	protein_coding
1629	14	1003887	9.64e-49	14	1006976	1027840	20865	-	ENSBTAG00000048486	IQANK1	protein_coding
1630	14	1007601	1.76e-42	14	1006976	1027840	20865	-	ENSBTAG00000048486	IQANK1	protein_coding
1631	14	1019582	4.97e-16	14	1006976	1027840	20865	-	ENSBTAG00000048486	IQANK1	protein_coding
1632	14	1020102	3.6e-31	14	1006976	1027840	20865	-	ENSBTAG00000048486	IQANK1	protein_coding
1633	14	1022847	3.64e-09	14	1006976	1027840	20865	-	ENSBTAG00000048486	IQANK1	protein_coding
1634	14	1024204	1.71e-12	14	1006976	1027840	20865	-	ENSBTAG00000048486	IQANK1	protein_coding
1635	14	1024242	2.45e-11	14	1006976	1027840	20865	-	ENSBTAG00000048486	IQANK1	protein_coding
1636	14	1030164	4.01e-15	14	1006976	1027840	20865	-	ENSBTAG00000048486	IQANK1	protein_coding
1637	14	1032646	9.33e-47	14	1006976	1027840	20865	-	ENSBTAG00000048486	IQANK1	protein_coding
1638	14	1035806	3.55e-18	14	1006976	1027840	20865	-	ENSBTAG00000048486	IQANK1	protein_coding
1639	14	1040353	1.15e-08	14	1006976	1027840	20865	-	ENSBTAG00000048486	IQANK1	protein_coding
1640	14	1042757	2.93e-09	14	1006976	1027840	20865	-	ENSBTAG00000048486	IQANK1	protein_coding
1641	14	1043034	1.01e-55	14	1006976	1027840	20865	-	ENSBTAG00000048486	IQANK1	protein_coding
1642	14	1044777	9.02e-75	14	1006976	1027840	20865	-	ENSBTAG00000048486	IQANK1	protein_coding
1643	14	1057205	1.49e-15	14	1006976	1027840	20865	-	ENSBTAG00000048486	IQANK1	protein_coding
1644	14	1057339	9.21e-20	14	1006976	1027840	20865	-	ENSBTAG00000048486	IQANK1	protein_coding
1645	14	1070218	1.85e-31	14	1006976	1027840	20865	-	ENSBTAG00000048486	IQANK1	protein_coding
1646	14	1073075	1.41e-07	14	1006976	1027840	20865	-	ENSBTAG00000048486	IQANK1	protein_coding
1647	14	1074772	3.11e-05	14	1006976	1027840	20865	-	ENSBTAG00000048486	IQANK1	protein_coding
1648	14	1077261	2.51e-20	14	1006976	1027840	20865	-	ENSBTAG00000048486	IQANK1	protein_coding
1649	14	1079199	3.4e-99	14	1006976	1027840	20865	-	ENSBTAG00000048486	IQANK1	protein_coding
1650	14	1079849	1.01e-20	14	1006976	1027840	20865	-	ENSBTAG00000048486	IQANK1	protein_coding
1651	14	1080243	1.28e-46	14	1006976	1027840	20865	-	ENSBTAG00000048486	IQANK1	protein_coding
1652	14	1082140	2.75e-59	14	1006976	1027840	20865	-	ENSBTAG00000048486	IQANK1	protein_coding
1653	14	1106207	4.27e-53	14	1006976	1027840	20865	-	ENSBTAG00000048486	IQANK1	protein_coding
1654	14	927098	1.56e-07	14	1025239	1039266	14028	+	ENSBTAG00000038682	FAM83H	protein_coding
1655	14	928287	1.97e-07	14	1025239	1039266	14028	+	ENSBTAG00000038682	FAM83H	protein_coding
1656	14	944818	4.06e-41	14	1025239	1039266	14028	+	ENSBTAG00000038682	FAM83H	protein_coding
1657	14	947222	2.39e-124	14	1025239	1039266	14028	+	ENSBTAG00000038682	FAM83H	protein_coding
1658	14	955943	1.36e-102	14	1025239	1039266	14028	+	ENSBTAG00000038682	FAM83H	protein_coding
1659	14	959603	1.62e-10	14	1025239	1039266	14028	+	ENSBTAG00000038682	FAM83H	protein_coding
1660	14	967845	3.74e-13	14	1025239	1039266	14028	+	ENSBTAG00000038682	FAM83H	protein_coding
1661	14	973229	9.25e-40	14	1025239	1039266	14028	+	ENSBTAG00000038682	FAM83H	protein_coding
1662	14	973554	2.24e-06	14	1025239	1039266	14028	+	ENSBTAG00000038682	FAM83H	protein_coding
1663	14	974306	7.06e-87	14	1025239	1039266	14028	+	ENSBTAG00000038682	FAM83H	protein_coding
1664	14	979933	2.34e-114	14	1025239	1039266	14028	+	ENSBTAG00000038682	FAM83H	protein_coding
1665	14	989889	6.42e-24	14	1025239	1039266	14028	+	ENSBTAG00000038682	FAM83H	protein_coding
1666	14	991786	1.76e-103	14	1025239	1039266	14028	+	ENSBTAG00000038682	FAM83H	protein_coding
1667	14	992287	2.17e-14	14	1025239	1039266	14028	+	ENSBTAG00000038682	FAM83H	protein_coding
1668	14	997315	4.77e-47	14	1025239	1039266	14028	+	ENSBTAG00000038682	FAM83H	protein_coding
1669	14	999900	5.67e-32	14	1025239	1039266	14028	+	ENSBTAG00000038682	FAM83H	protein_coding
1670	14	1000891	2.92e-26	14	1025239	1039266	14028	+	ENSBTAG00000038682	FAM83H	protein_coding
1671	14	1003887	9.64e-49	14	1025239	1039266	14028	+	ENSBTAG00000038682	FAM83H	protein_coding
1672	14	1007601	1.76e-42	14	1025239	1039266	14028	+	ENSBTAG00000038682	FAM83H	protein_coding
1673	14	1019582	4.97e-16	14	1025239	1039266	14028	+	ENSBTAG00000038682	FAM83H	protein_coding
1674	14	1020102	3.6e-31	14	1025239	1039266	14028	+	ENSBTAG00000038682	FAM83H	protein_coding
1675	14	1022847	3.64e-09	14	1025239	1039266	14028	+	ENSBTAG00000038682	FAM83H	protein_coding
1676	14	1024204	1.71e-12	14	1025239	1039266	14028	+	ENSBTAG00000038682	FAM83H	protein_coding
1677	14	1024242	2.45e-11	14	1025239	1039266	14028	+	ENSBTAG00000038682	FAM83H	protein_coding
1678	14	1030164	4.01e-15	14	1025239	1039266	14028	+	ENSBTAG00000038682	FAM83H	protein_coding
1679	14	1032646	9.33e-47	14	1025239	1039266	14028	+	ENSBTAG00000038682	FAM83H	protein_coding
1680	14	1035806	3.55e-18	14	1025239	1039266	14028	+	ENSBTAG00000038682	FAM83H	protein_coding
1681	14	1040353	1.15e-08	14	1025239	1039266	14028	+	ENSBTAG00000038682	FAM83H	protein_coding
1682	14	1042757	2.93e-09	14	1025239	1039266	14028	+	ENSBTAG00000038682	FAM83H	protein_coding
1683	14	1043034	1.01e-55	14	1025239	1039266	14028	+	ENSBTAG00000038682	FAM83H	protein_coding
1684	14	1044777	9.02e-75	14	1025239	1039266	14028	+	ENSBTAG00000038682	FAM83H	protein_coding
1685	14	1057205	1.49e-15	14	1025239	1039266	14028	+	ENSBTAG00000038682	FAM83H	protein_coding
1686	14	1057339	9.21e-20	14	1025239	1039266	14028	+	ENSBTAG00000038682	FAM83H	protein_coding
1687	14	1070218	1.85e-31	14	1025239	1039266	14028	+	ENSBTAG00000038682	FAM83H	protein_coding
1688	14	1073075	1.41e-07	14	1025239	1039266	14028	+	ENSBTAG00000038682	FAM83H	protein_coding
1689	14	1074772	3.11e-05	14	1025239	1039266	14028	+	ENSBTAG00000038682	FAM83H	protein_coding
1690	14	1077261	2.51e-20	14	1025239	1039266	14028	+	ENSBTAG00000038682	FAM83H	protein_coding
1691	14	1079199	3.4e-99	14	1025239	1039266	14028	+	ENSBTAG00000038682	FAM83H	protein_coding
1692	14	1079849	1.01e-20	14	1025239	1039266	14028	+	ENSBTAG00000038682	FAM83H	protein_coding
1693	14	1080243	1.28e-46	14	1025239	1039266	14028	+	ENSBTAG00000038682	FAM83H	protein_coding
1694	14	1082140	2.75e-59	14	1025239	1039266	14028	+	ENSBTAG00000038682	FAM83H	protein_coding
1695	14	1106207	4.27e-53	14	1025239	1039266	14028	+	ENSBTAG00000038682	FAM83H	protein_coding
1696	14	944818	4.06e-41	14	1040716	1066536	25821	-	ENSBTAG00000019864	MAPK15	protein_coding
1697	14	947222	2.39e-124	14	1040716	1066536	25821	-	ENSBTAG00000019864	MAPK15	protein_coding
1698	14	955943	1.36e-102	14	1040716	1066536	25821	-	ENSBTAG00000019864	MAPK15	protein_coding
1699	14	959603	1.62e-10	14	1040716	1066536	25821	-	ENSBTAG00000019864	MAPK15	protein_coding
1700	14	967845	3.74e-13	14	1040716	1066536	25821	-	ENSBTAG00000019864	MAPK15	protein_coding
1701	14	973229	9.25e-40	14	1040716	1066536	25821	-	ENSBTAG00000019864	MAPK15	protein_coding
1702	14	973554	2.24e-06	14	1040716	1066536	25821	-	ENSBTAG00000019864	MAPK15	protein_coding
1703	14	974306	7.06e-87	14	1040716	1066536	25821	-	ENSBTAG00000019864	MAPK15	protein_coding
1704	14	979933	2.34e-114	14	1040716	1066536	25821	-	ENSBTAG00000019864	MAPK15	protein_coding
1705	14	989889	6.42e-24	14	1040716	1066536	25821	-	ENSBTAG00000019864	MAPK15	protein_coding
1706	14	991786	1.76e-103	14	1040716	1066536	25821	-	ENSBTAG00000019864	MAPK15	protein_coding
1707	14	992287	2.17e-14	14	1040716	1066536	25821	-	ENSBTAG00000019864	MAPK15	protein_coding
1708	14	997315	4.77e-47	14	1040716	1066536	25821	-	ENSBTAG00000019864	MAPK15	protein_coding
1709	14	999900	5.67e-32	14	1040716	1066536	25821	-	ENSBTAG00000019864	MAPK15	protein_coding
1710	14	1000891	2.92e-26	14	1040716	1066536	25821	-	ENSBTAG00000019864	MAPK15	protein_coding
1711	14	1003887	9.64e-49	14	1040716	1066536	25821	-	ENSBTAG00000019864	MAPK15	protein_coding
1712	14	1007601	1.76e-42	14	1040716	1066536	25821	-	ENSBTAG00000019864	MAPK15	protein_coding
1713	14	1019582	4.97e-16	14	1040716	1066536	25821	-	ENSBTAG00000019864	MAPK15	protein_coding
1714	14	1020102	3.6e-31	14	1040716	1066536	25821	-	ENSBTAG00000019864	MAPK15	protein_coding
1715	14	1022847	3.64e-09	14	1040716	1066536	25821	-	ENSBTAG00000019864	MAPK15	protein_coding
1716	14	1024204	1.71e-12	14	1040716	1066536	25821	-	ENSBTAG00000019864	MAPK15	protein_coding
1717	14	1024242	2.45e-11	14	1040716	1066536	25821	-	ENSBTAG00000019864	MAPK15	protein_coding
1718	14	1030164	4.01e-15	14	1040716	1066536	25821	-	ENSBTAG00000019864	MAPK15	protein_coding
1719	14	1032646	9.33e-47	14	1040716	1066536	25821	-	ENSBTAG00000019864	MAPK15	protein_coding
1720	14	1035806	3.55e-18	14	1040716	1066536	25821	-	ENSBTAG00000019864	MAPK15	protein_coding
1721	14	1040353	1.15e-08	14	1040716	1066536	25821	-	ENSBTAG00000019864	MAPK15	protein_coding
1722	14	1042757	2.93e-09	14	1040716	1066536	25821	-	ENSBTAG00000019864	MAPK15	protein_coding
1723	14	1043034	1.01e-55	14	1040716	1066536	25821	-	ENSBTAG00000019864	MAPK15	protein_coding
1724	14	1044777	9.02e-75	14	1040716	1066536	25821	-	ENSBTAG00000019864	MAPK15	protein_coding
1725	14	1057205	1.49e-15	14	1040716	1066536	25821	-	ENSBTAG00000019864	MAPK15	protein_coding
1726	14	1057339	9.21e-20	14	1040716	1066536	25821	-	ENSBTAG00000019864	MAPK15	protein_coding
1727	14	1070218	1.85e-31	14	1040716	1066536	25821	-	ENSBTAG00000019864	MAPK15	protein_coding
1728	14	1073075	1.41e-07	14	1040716	1066536	25821	-	ENSBTAG00000019864	MAPK15	protein_coding
1729	14	1074772	3.11e-05	14	1040716	1066536	25821	-	ENSBTAG00000019864	MAPK15	protein_coding
1730	14	1077261	2.51e-20	14	1040716	1066536	25821	-	ENSBTAG00000019864	MAPK15	protein_coding
1731	14	1079199	3.4e-99	14	1040716	1066536	25821	-	ENSBTAG00000019864	MAPK15	protein_coding
1732	14	1079849	1.01e-20	14	1040716	1066536	25821	-	ENSBTAG00000019864	MAPK15	protein_coding
1733	14	1080243	1.28e-46	14	1040716	1066536	25821	-	ENSBTAG00000019864	MAPK15	protein_coding
1734	14	1082140	2.75e-59	14	1040716	1066536	25821	-	ENSBTAG00000019864	MAPK15	protein_coding
1735	14	1106207	4.27e-53	14	1040716	1066536	25821	-	ENSBTAG00000019864	MAPK15	protein_coding
1736	14	959603	1.62e-10	14	1058869	1060642	1774	+	ENSBTAG00000040360	CCDC166	protein_coding
1737	14	967845	3.74e-13	14	1058869	1060642	1774	+	ENSBTAG00000040360	CCDC166	protein_coding
1738	14	973229	9.25e-40	14	1058869	1060642	1774	+	ENSBTAG00000040360	CCDC166	protein_coding
1739	14	973554	2.24e-06	14	1058869	1060642	1774	+	ENSBTAG00000040360	CCDC166	protein_coding
1740	14	974306	7.06e-87	14	1058869	1060642	1774	+	ENSBTAG00000040360	CCDC166	protein_coding
1741	14	979933	2.34e-114	14	1058869	1060642	1774	+	ENSBTAG00000040360	CCDC166	protein_coding
1742	14	989889	6.42e-24	14	1058869	1060642	1774	+	ENSBTAG00000040360	CCDC166	protein_coding
1743	14	991786	1.76e-103	14	1058869	1060642	1774	+	ENSBTAG00000040360	CCDC166	protein_coding
1744	14	992287	2.17e-14	14	1058869	1060642	1774	+	ENSBTAG00000040360	CCDC166	protein_coding
1745	14	997315	4.77e-47	14	1058869	1060642	1774	+	ENSBTAG00000040360	CCDC166	protein_coding
1746	14	999900	5.67e-32	14	1058869	1060642	1774	+	ENSBTAG00000040360	CCDC166	protein_coding
1747	14	1000891	2.92e-26	14	1058869	1060642	1774	+	ENSBTAG00000040360	CCDC166	protein_coding
1748	14	1003887	9.64e-49	14	1058869	1060642	1774	+	ENSBTAG00000040360	CCDC166	protein_coding
1749	14	1007601	1.76e-42	14	1058869	1060642	1774	+	ENSBTAG00000040360	CCDC166	protein_coding
1750	14	1019582	4.97e-16	14	1058869	1060642	1774	+	ENSBTAG00000040360	CCDC166	protein_coding
1751	14	1020102	3.6e-31	14	1058869	1060642	1774	+	ENSBTAG00000040360	CCDC166	protein_coding
1752	14	1022847	3.64e-09	14	1058869	1060642	1774	+	ENSBTAG00000040360	CCDC166	protein_coding
1753	14	1024204	1.71e-12	14	1058869	1060642	1774	+	ENSBTAG00000040360	CCDC166	protein_coding
1754	14	1024242	2.45e-11	14	1058869	1060642	1774	+	ENSBTAG00000040360	CCDC166	protein_coding
1755	14	1030164	4.01e-15	14	1058869	1060642	1774	+	ENSBTAG00000040360	CCDC166	protein_coding
1756	14	1032646	9.33e-47	14	1058869	1060642	1774	+	ENSBTAG00000040360	CCDC166	protein_coding
1757	14	1035806	3.55e-18	14	1058869	1060642	1774	+	ENSBTAG00000040360	CCDC166	protein_coding
1758	14	1040353	1.15e-08	14	1058869	1060642	1774	+	ENSBTAG00000040360	CCDC166	protein_coding
1759	14	1042757	2.93e-09	14	1058869	1060642	1774	+	ENSBTAG00000040360	CCDC166	protein_coding
1760	14	1043034	1.01e-55	14	1058869	1060642	1774	+	ENSBTAG00000040360	CCDC166	protein_coding
1761	14	1044777	9.02e-75	14	1058869	1060642	1774	+	ENSBTAG00000040360	CCDC166	protein_coding
1762	14	1057205	1.49e-15	14	1058869	1060642	1774	+	ENSBTAG00000040360	CCDC166	protein_coding
1763	14	1057339	9.21e-20	14	1058869	1060642	1774	+	ENSBTAG00000040360	CCDC166	protein_coding
1764	14	1070218	1.85e-31	14	1058869	1060642	1774	+	ENSBTAG00000040360	CCDC166	protein_coding
1765	14	1073075	1.41e-07	14	1058869	1060642	1774	+	ENSBTAG00000040360	CCDC166	protein_coding
1766	14	1074772	3.11e-05	14	1058869	1060642	1774	+	ENSBTAG00000040360	CCDC166	protein_coding
1767	14	1077261	2.51e-20	14	1058869	1060642	1774	+	ENSBTAG00000040360	CCDC166	protein_coding
1768	14	1079199	3.4e-99	14	1058869	1060642	1774	+	ENSBTAG00000040360	CCDC166	protein_coding
1769	14	1079849	1.01e-20	14	1058869	1060642	1774	+	ENSBTAG00000040360	CCDC166	protein_coding
1770	14	1080243	1.28e-46	14	1058869	1060642	1774	+	ENSBTAG00000040360	CCDC166	protein_coding
1771	14	1082140	2.75e-59	14	1058869	1060642	1774	+	ENSBTAG00000040360	CCDC166	protein_coding
1772	14	1106207	4.27e-53	14	1058869	1060642	1774	+	ENSBTAG00000040360	CCDC166	protein_coding
1773	14	973229	9.25e-40	14	1071877	1073361	1485	-	ENSBTAG00000045791	ZNF623	protein_coding
1774	14	973554	2.24e-06	14	1071877	1073361	1485	-	ENSBTAG00000045791	ZNF623	protein_coding
1775	14	974306	7.06e-87	14	1071877	1073361	1485	-	ENSBTAG00000045791	ZNF623	protein_coding
1776	14	979933	2.34e-114	14	1071877	1073361	1485	-	ENSBTAG00000045791	ZNF623	protein_coding
1777	14	989889	6.42e-24	14	1071877	1073361	1485	-	ENSBTAG00000045791	ZNF623	protein_coding
1778	14	991786	1.76e-103	14	1071877	1073361	1485	-	ENSBTAG00000045791	ZNF623	protein_coding
1779	14	992287	2.17e-14	14	1071877	1073361	1485	-	ENSBTAG00000045791	ZNF623	protein_coding
1780	14	997315	4.77e-47	14	1071877	1073361	1485	-	ENSBTAG00000045791	ZNF623	protein_coding
1781	14	999900	5.67e-32	14	1071877	1073361	1485	-	ENSBTAG00000045791	ZNF623	protein_coding
1782	14	1000891	2.92e-26	14	1071877	1073361	1485	-	ENSBTAG00000045791	ZNF623	protein_coding
1783	14	1003887	9.64e-49	14	1071877	1073361	1485	-	ENSBTAG00000045791	ZNF623	protein_coding
1784	14	1007601	1.76e-42	14	1071877	1073361	1485	-	ENSBTAG00000045791	ZNF623	protein_coding
1785	14	1019582	4.97e-16	14	1071877	1073361	1485	-	ENSBTAG00000045791	ZNF623	protein_coding
1786	14	1020102	3.6e-31	14	1071877	1073361	1485	-	ENSBTAG00000045791	ZNF623	protein_coding
1787	14	1022847	3.64e-09	14	1071877	1073361	1485	-	ENSBTAG00000045791	ZNF623	protein_coding
1788	14	1024204	1.71e-12	14	1071877	1073361	1485	-	ENSBTAG00000045791	ZNF623	protein_coding
1789	14	1024242	2.45e-11	14	1071877	1073361	1485	-	ENSBTAG00000045791	ZNF623	protein_coding
1790	14	1030164	4.01e-15	14	1071877	1073361	1485	-	ENSBTAG00000045791	ZNF623	protein_coding
1791	14	1032646	9.33e-47	14	1071877	1073361	1485	-	ENSBTAG00000045791	ZNF623	protein_coding
1792	14	1035806	3.55e-18	14	1071877	1073361	1485	-	ENSBTAG00000045791	ZNF623	protein_coding
1793	14	1040353	1.15e-08	14	1071877	1073361	1485	-	ENSBTAG00000045791	ZNF623	protein_coding
1794	14	1042757	2.93e-09	14	1071877	1073361	1485	-	ENSBTAG00000045791	ZNF623	protein_coding
1795	14	1043034	1.01e-55	14	1071877	1073361	1485	-	ENSBTAG00000045791	ZNF623	protein_coding
1796	14	1044777	9.02e-75	14	1071877	1073361	1485	-	ENSBTAG00000045791	ZNF623	protein_coding
1797	14	1057205	1.49e-15	14	1071877	1073361	1485	-	ENSBTAG00000045791	ZNF623	protein_coding
1798	14	1057339	9.21e-20	14	1071877	1073361	1485	-	ENSBTAG00000045791	ZNF623	protein_coding
1799	14	1070218	1.85e-31	14	1071877	1073361	1485	-	ENSBTAG00000045791	ZNF623	protein_coding
1800	14	1073075	1.41e-07	14	1071877	1073361	1485	-	ENSBTAG00000045791	ZNF623	protein_coding
1801	14	1074772	3.11e-05	14	1071877	1073361	1485	-	ENSBTAG00000045791	ZNF623	protein_coding
1802	14	1077261	2.51e-20	14	1071877	1073361	1485	-	ENSBTAG00000045791	ZNF623	protein_coding
1803	14	1079199	3.4e-99	14	1071877	1073361	1485	-	ENSBTAG00000045791	ZNF623	protein_coding
1804	14	1079849	1.01e-20	14	1071877	1073361	1485	-	ENSBTAG00000045791	ZNF623	protein_coding
1805	14	1080243	1.28e-46	14	1071877	1073361	1485	-	ENSBTAG00000045791	ZNF623	protein_coding
1806	14	1082140	2.75e-59	14	1071877	1073361	1485	-	ENSBTAG00000045791	ZNF623	protein_coding
1807	14	1106207	4.27e-53	14	1071877	1073361	1485	-	ENSBTAG00000045791	ZNF623	protein_coding
1808	14	979933	2.34e-114	14	1077714	1077766	53	-	ENSBTAG00000052590	bta-mir-193a-2	miRNA
1809	14	989889	6.42e-24	14	1077714	1077766	53	-	ENSBTAG00000052590	bta-mir-193a-2	miRNA
1810	14	991786	1.76e-103	14	1077714	1077766	53	-	ENSBTAG00000052590	bta-mir-193a-2	miRNA
1811	14	992287	2.17e-14	14	1077714	1077766	53	-	ENSBTAG00000052590	bta-mir-193a-2	miRNA
1812	14	997315	4.77e-47	14	1077714	1077766	53	-	ENSBTAG00000052590	bta-mir-193a-2	miRNA
1813	14	999900	5.67e-32	14	1077714	1077766	53	-	ENSBTAG00000052590	bta-mir-193a-2	miRNA
1814	14	1000891	2.92e-26	14	1077714	1077766	53	-	ENSBTAG00000052590	bta-mir-193a-2	miRNA
1815	14	1003887	9.64e-49	14	1077714	1077766	53	-	ENSBTAG00000052590	bta-mir-193a-2	miRNA
1816	14	1007601	1.76e-42	14	1077714	1077766	53	-	ENSBTAG00000052590	bta-mir-193a-2	miRNA
1817	14	1019582	4.97e-16	14	1077714	1077766	53	-	ENSBTAG00000052590	bta-mir-193a-2	miRNA
1818	14	1020102	3.6e-31	14	1077714	1077766	53	-	ENSBTAG00000052590	bta-mir-193a-2	miRNA
1819	14	1022847	3.64e-09	14	1077714	1077766	53	-	ENSBTAG00000052590	bta-mir-193a-2	miRNA
1820	14	1024204	1.71e-12	14	1077714	1077766	53	-	ENSBTAG00000052590	bta-mir-193a-2	miRNA
1821	14	1024242	2.45e-11	14	1077714	1077766	53	-	ENSBTAG00000052590	bta-mir-193a-2	miRNA
1822	14	1030164	4.01e-15	14	1077714	1077766	53	-	ENSBTAG00000052590	bta-mir-193a-2	miRNA
1823	14	1032646	9.33e-47	14	1077714	1077766	53	-	ENSBTAG00000052590	bta-mir-193a-2	miRNA
1824	14	1035806	3.55e-18	14	1077714	1077766	53	-	ENSBTAG00000052590	bta-mir-193a-2	miRNA
1825	14	1040353	1.15e-08	14	1077714	1077766	53	-	ENSBTAG00000052590	bta-mir-193a-2	miRNA
1826	14	1042757	2.93e-09	14	1077714	1077766	53	-	ENSBTAG00000052590	bta-mir-193a-2	miRNA
1827	14	1043034	1.01e-55	14	1077714	1077766	53	-	ENSBTAG00000052590	bta-mir-193a-2	miRNA
1828	14	1044777	9.02e-75	14	1077714	1077766	53	-	ENSBTAG00000052590	bta-mir-193a-2	miRNA
1829	14	1057205	1.49e-15	14	1077714	1077766	53	-	ENSBTAG00000052590	bta-mir-193a-2	miRNA
1830	14	1057339	9.21e-20	14	1077714	1077766	53	-	ENSBTAG00000052590	bta-mir-193a-2	miRNA
1831	14	1070218	1.85e-31	14	1077714	1077766	53	-	ENSBTAG00000052590	bta-mir-193a-2	miRNA
1832	14	1073075	1.41e-07	14	1077714	1077766	53	-	ENSBTAG00000052590	bta-mir-193a-2	miRNA
1833	14	1074772	3.11e-05	14	1077714	1077766	53	-	ENSBTAG00000052590	bta-mir-193a-2	miRNA
1834	14	1077261	2.51e-20	14	1077714	1077766	53	-	ENSBTAG00000052590	bta-mir-193a-2	miRNA
1835	14	1079199	3.4e-99	14	1077714	1077766	53	-	ENSBTAG00000052590	bta-mir-193a-2	miRNA
1836	14	1079849	1.01e-20	14	1077714	1077766	53	-	ENSBTAG00000052590	bta-mir-193a-2	miRNA
1837	14	1080243	1.28e-46	14	1077714	1077766	53	-	ENSBTAG00000052590	bta-mir-193a-2	miRNA
1838	14	1082140	2.75e-59	14	1077714	1077766	53	-	ENSBTAG00000052590	bta-mir-193a-2	miRNA
1839	14	1106207	4.27e-53	14	1077714	1077766	53	-	ENSBTAG00000052590	bta-mir-193a-2	miRNA
1840	14	989889	6.42e-24	14	1088055	1091399	3345	+	ENSBTAG00000052472	NA	protein_coding
1841	14	991786	1.76e-103	14	1088055	1091399	3345	+	ENSBTAG00000052472	NA	protein_coding
1842	14	992287	2.17e-14	14	1088055	1091399	3345	+	ENSBTAG00000052472	NA	protein_coding
1843	14	997315	4.77e-47	14	1088055	1091399	3345	+	ENSBTAG00000052472	NA	protein_coding
1844	14	999900	5.67e-32	14	1088055	1091399	3345	+	ENSBTAG00000052472	NA	protein_coding
1845	14	1000891	2.92e-26	14	1088055	1091399	3345	+	ENSBTAG00000052472	NA	protein_coding
1846	14	1003887	9.64e-49	14	1088055	1091399	3345	+	ENSBTAG00000052472	NA	protein_coding
1847	14	1007601	1.76e-42	14	1088055	1091399	3345	+	ENSBTAG00000052472	NA	protein_coding
1848	14	1019582	4.97e-16	14	1088055	1091399	3345	+	ENSBTAG00000052472	NA	protein_coding
1849	14	1020102	3.6e-31	14	1088055	1091399	3345	+	ENSBTAG00000052472	NA	protein_coding
1850	14	1022847	3.64e-09	14	1088055	1091399	3345	+	ENSBTAG00000052472	NA	protein_coding
1851	14	1024204	1.71e-12	14	1088055	1091399	3345	+	ENSBTAG00000052472	NA	protein_coding
1852	14	1024242	2.45e-11	14	1088055	1091399	3345	+	ENSBTAG00000052472	NA	protein_coding
1853	14	1030164	4.01e-15	14	1088055	1091399	3345	+	ENSBTAG00000052472	NA	protein_coding
1854	14	1032646	9.33e-47	14	1088055	1091399	3345	+	ENSBTAG00000052472	NA	protein_coding
1855	14	1035806	3.55e-18	14	1088055	1091399	3345	+	ENSBTAG00000052472	NA	protein_coding
1856	14	1040353	1.15e-08	14	1088055	1091399	3345	+	ENSBTAG00000052472	NA	protein_coding
1857	14	1042757	2.93e-09	14	1088055	1091399	3345	+	ENSBTAG00000052472	NA	protein_coding
1858	14	1043034	1.01e-55	14	1088055	1091399	3345	+	ENSBTAG00000052472	NA	protein_coding
1859	14	1044777	9.02e-75	14	1088055	1091399	3345	+	ENSBTAG00000052472	NA	protein_coding
1860	14	1057205	1.49e-15	14	1088055	1091399	3345	+	ENSBTAG00000052472	NA	protein_coding
1861	14	1057339	9.21e-20	14	1088055	1091399	3345	+	ENSBTAG00000052472	NA	protein_coding
1862	14	1070218	1.85e-31	14	1088055	1091399	3345	+	ENSBTAG00000052472	NA	protein_coding
1863	14	1073075	1.41e-07	14	1088055	1091399	3345	+	ENSBTAG00000052472	NA	protein_coding
1864	14	1074772	3.11e-05	14	1088055	1091399	3345	+	ENSBTAG00000052472	NA	protein_coding
1865	14	1077261	2.51e-20	14	1088055	1091399	3345	+	ENSBTAG00000052472	NA	protein_coding
1866	14	1079199	3.4e-99	14	1088055	1091399	3345	+	ENSBTAG00000052472	NA	protein_coding
1867	14	1079849	1.01e-20	14	1088055	1091399	3345	+	ENSBTAG00000052472	NA	protein_coding
1868	14	1080243	1.28e-46	14	1088055	1091399	3345	+	ENSBTAG00000052472	NA	protein_coding
1869	14	1082140	2.75e-59	14	1088055	1091399	3345	+	ENSBTAG00000052472	NA	protein_coding
1870	14	1106207	4.27e-53	14	1088055	1091399	3345	+	ENSBTAG00000052472	NA	protein_coding
1871	14	997315	4.77e-47	14	1094043	1099107	5065	+	ENSBTAG00000034691	GFUS	protein_coding
1872	14	999900	5.67e-32	14	1094043	1099107	5065	+	ENSBTAG00000034691	GFUS	protein_coding
1873	14	1000891	2.92e-26	14	1094043	1099107	5065	+	ENSBTAG00000034691	GFUS	protein_coding
1874	14	1003887	9.64e-49	14	1094043	1099107	5065	+	ENSBTAG00000034691	GFUS	protein_coding
1875	14	1007601	1.76e-42	14	1094043	1099107	5065	+	ENSBTAG00000034691	GFUS	protein_coding
1876	14	1019582	4.97e-16	14	1094043	1099107	5065	+	ENSBTAG00000034691	GFUS	protein_coding
1877	14	1020102	3.6e-31	14	1094043	1099107	5065	+	ENSBTAG00000034691	GFUS	protein_coding
1878	14	1022847	3.64e-09	14	1094043	1099107	5065	+	ENSBTAG00000034691	GFUS	protein_coding
1879	14	1024204	1.71e-12	14	1094043	1099107	5065	+	ENSBTAG00000034691	GFUS	protein_coding
1880	14	1024242	2.45e-11	14	1094043	1099107	5065	+	ENSBTAG00000034691	GFUS	protein_coding
1881	14	1030164	4.01e-15	14	1094043	1099107	5065	+	ENSBTAG00000034691	GFUS	protein_coding
1882	14	1032646	9.33e-47	14	1094043	1099107	5065	+	ENSBTAG00000034691	GFUS	protein_coding
1883	14	1035806	3.55e-18	14	1094043	1099107	5065	+	ENSBTAG00000034691	GFUS	protein_coding
1884	14	1040353	1.15e-08	14	1094043	1099107	5065	+	ENSBTAG00000034691	GFUS	protein_coding
1885	14	1042757	2.93e-09	14	1094043	1099107	5065	+	ENSBTAG00000034691	GFUS	protein_coding
1886	14	1043034	1.01e-55	14	1094043	1099107	5065	+	ENSBTAG00000034691	GFUS	protein_coding
1887	14	1044777	9.02e-75	14	1094043	1099107	5065	+	ENSBTAG00000034691	GFUS	protein_coding
1888	14	1057205	1.49e-15	14	1094043	1099107	5065	+	ENSBTAG00000034691	GFUS	protein_coding
1889	14	1057339	9.21e-20	14	1094043	1099107	5065	+	ENSBTAG00000034691	GFUS	protein_coding
1890	14	1070218	1.85e-31	14	1094043	1099107	5065	+	ENSBTAG00000034691	GFUS	protein_coding
1891	14	1073075	1.41e-07	14	1094043	1099107	5065	+	ENSBTAG00000034691	GFUS	protein_coding
1892	14	1074772	3.11e-05	14	1094043	1099107	5065	+	ENSBTAG00000034691	GFUS	protein_coding
1893	14	1077261	2.51e-20	14	1094043	1099107	5065	+	ENSBTAG00000034691	GFUS	protein_coding
1894	14	1079199	3.4e-99	14	1094043	1099107	5065	+	ENSBTAG00000034691	GFUS	protein_coding
1895	14	1079849	1.01e-20	14	1094043	1099107	5065	+	ENSBTAG00000034691	GFUS	protein_coding
1896	14	1080243	1.28e-46	14	1094043	1099107	5065	+	ENSBTAG00000034691	GFUS	protein_coding
1897	14	1082140	2.75e-59	14	1094043	1099107	5065	+	ENSBTAG00000034691	GFUS	protein_coding
1898	14	1106207	4.27e-53	14	1094043	1099107	5065	+	ENSBTAG00000034691	GFUS	protein_coding
1899	14	1003887	9.64e-49	14	1101602	1108734	7133	+	ENSBTAG00000016810	PYCR3	protein_coding
1900	14	1007601	1.76e-42	14	1101602	1108734	7133	+	ENSBTAG00000016810	PYCR3	protein_coding
1901	14	1019582	4.97e-16	14	1101602	1108734	7133	+	ENSBTAG00000016810	PYCR3	protein_coding
1902	14	1020102	3.6e-31	14	1101602	1108734	7133	+	ENSBTAG00000016810	PYCR3	protein_coding
1903	14	1022847	3.64e-09	14	1101602	1108734	7133	+	ENSBTAG00000016810	PYCR3	protein_coding
1904	14	1024204	1.71e-12	14	1101602	1108734	7133	+	ENSBTAG00000016810	PYCR3	protein_coding
1905	14	1024242	2.45e-11	14	1101602	1108734	7133	+	ENSBTAG00000016810	PYCR3	protein_coding
1906	14	1030164	4.01e-15	14	1101602	1108734	7133	+	ENSBTAG00000016810	PYCR3	protein_coding
1907	14	1032646	9.33e-47	14	1101602	1108734	7133	+	ENSBTAG00000016810	PYCR3	protein_coding
1908	14	1035806	3.55e-18	14	1101602	1108734	7133	+	ENSBTAG00000016810	PYCR3	protein_coding
1909	14	1040353	1.15e-08	14	1101602	1108734	7133	+	ENSBTAG00000016810	PYCR3	protein_coding
1910	14	1042757	2.93e-09	14	1101602	1108734	7133	+	ENSBTAG00000016810	PYCR3	protein_coding
1911	14	1043034	1.01e-55	14	1101602	1108734	7133	+	ENSBTAG00000016810	PYCR3	protein_coding
1912	14	1044777	9.02e-75	14	1101602	1108734	7133	+	ENSBTAG00000016810	PYCR3	protein_coding
1913	14	1057205	1.49e-15	14	1101602	1108734	7133	+	ENSBTAG00000016810	PYCR3	protein_coding
1914	14	1057339	9.21e-20	14	1101602	1108734	7133	+	ENSBTAG00000016810	PYCR3	protein_coding
1915	14	1070218	1.85e-31	14	1101602	1108734	7133	+	ENSBTAG00000016810	PYCR3	protein_coding
1916	14	1073075	1.41e-07	14	1101602	1108734	7133	+	ENSBTAG00000016810	PYCR3	protein_coding
1917	14	1074772	3.11e-05	14	1101602	1108734	7133	+	ENSBTAG00000016810	PYCR3	protein_coding
1918	14	1077261	2.51e-20	14	1101602	1108734	7133	+	ENSBTAG00000016810	PYCR3	protein_coding
1919	14	1079199	3.4e-99	14	1101602	1108734	7133	+	ENSBTAG00000016810	PYCR3	protein_coding
1920	14	1079849	1.01e-20	14	1101602	1108734	7133	+	ENSBTAG00000016810	PYCR3	protein_coding
1921	14	1080243	1.28e-46	14	1101602	1108734	7133	+	ENSBTAG00000016810	PYCR3	protein_coding
1922	14	1082140	2.75e-59	14	1101602	1108734	7133	+	ENSBTAG00000016810	PYCR3	protein_coding
1923	14	1106207	4.27e-53	14	1101602	1108734	7133	+	ENSBTAG00000016810	PYCR3	protein_coding
1924	14	1202920	2.66e-07	14	1101602	1108734	7133	+	ENSBTAG00000016810	PYCR3	protein_coding
1925	14	1019582	4.97e-16	14	1111425	1113356	1932	-	ENSBTAG00000048160	TIGD5	protein_coding
1926	14	1020102	3.6e-31	14	1111425	1113356	1932	-	ENSBTAG00000048160	TIGD5	protein_coding
1927	14	1022847	3.64e-09	14	1111425	1113356	1932	-	ENSBTAG00000048160	TIGD5	protein_coding
1928	14	1024204	1.71e-12	14	1111425	1113356	1932	-	ENSBTAG00000048160	TIGD5	protein_coding
1929	14	1024242	2.45e-11	14	1111425	1113356	1932	-	ENSBTAG00000048160	TIGD5	protein_coding
1930	14	1030164	4.01e-15	14	1111425	1113356	1932	-	ENSBTAG00000048160	TIGD5	protein_coding
1931	14	1032646	9.33e-47	14	1111425	1113356	1932	-	ENSBTAG00000048160	TIGD5	protein_coding
1932	14	1035806	3.55e-18	14	1111425	1113356	1932	-	ENSBTAG00000048160	TIGD5	protein_coding
1933	14	1040353	1.15e-08	14	1111425	1113356	1932	-	ENSBTAG00000048160	TIGD5	protein_coding
1934	14	1042757	2.93e-09	14	1111425	1113356	1932	-	ENSBTAG00000048160	TIGD5	protein_coding
1935	14	1043034	1.01e-55	14	1111425	1113356	1932	-	ENSBTAG00000048160	TIGD5	protein_coding
1936	14	1044777	9.02e-75	14	1111425	1113356	1932	-	ENSBTAG00000048160	TIGD5	protein_coding
1937	14	1057205	1.49e-15	14	1111425	1113356	1932	-	ENSBTAG00000048160	TIGD5	protein_coding
1938	14	1057339	9.21e-20	14	1111425	1113356	1932	-	ENSBTAG00000048160	TIGD5	protein_coding
1939	14	1070218	1.85e-31	14	1111425	1113356	1932	-	ENSBTAG00000048160	TIGD5	protein_coding
1940	14	1073075	1.41e-07	14	1111425	1113356	1932	-	ENSBTAG00000048160	TIGD5	protein_coding
1941	14	1074772	3.11e-05	14	1111425	1113356	1932	-	ENSBTAG00000048160	TIGD5	protein_coding
1942	14	1077261	2.51e-20	14	1111425	1113356	1932	-	ENSBTAG00000048160	TIGD5	protein_coding
1943	14	1079199	3.4e-99	14	1111425	1113356	1932	-	ENSBTAG00000048160	TIGD5	protein_coding
1944	14	1079849	1.01e-20	14	1111425	1113356	1932	-	ENSBTAG00000048160	TIGD5	protein_coding
1945	14	1080243	1.28e-46	14	1111425	1113356	1932	-	ENSBTAG00000048160	TIGD5	protein_coding
1946	14	1082140	2.75e-59	14	1111425	1113356	1932	-	ENSBTAG00000048160	TIGD5	protein_coding
1947	14	1106207	4.27e-53	14	1111425	1113356	1932	-	ENSBTAG00000048160	TIGD5	protein_coding
1948	14	1202920	2.66e-07	14	1111425	1113356	1932	-	ENSBTAG00000048160	TIGD5	protein_coding
1949	14	1019582	4.97e-16	14	1113551	1126356	12806	+	ENSBTAG00000014643	EEF1D	protein_coding
1950	14	1020102	3.6e-31	14	1113551	1126356	12806	+	ENSBTAG00000014643	EEF1D	protein_coding
1951	14	1022847	3.64e-09	14	1113551	1126356	12806	+	ENSBTAG00000014643	EEF1D	protein_coding
1952	14	1024204	1.71e-12	14	1113551	1126356	12806	+	ENSBTAG00000014643	EEF1D	protein_coding
1953	14	1024242	2.45e-11	14	1113551	1126356	12806	+	ENSBTAG00000014643	EEF1D	protein_coding
1954	14	1030164	4.01e-15	14	1113551	1126356	12806	+	ENSBTAG00000014643	EEF1D	protein_coding
1955	14	1032646	9.33e-47	14	1113551	1126356	12806	+	ENSBTAG00000014643	EEF1D	protein_coding
1956	14	1035806	3.55e-18	14	1113551	1126356	12806	+	ENSBTAG00000014643	EEF1D	protein_coding
1957	14	1040353	1.15e-08	14	1113551	1126356	12806	+	ENSBTAG00000014643	EEF1D	protein_coding
1958	14	1042757	2.93e-09	14	1113551	1126356	12806	+	ENSBTAG00000014643	EEF1D	protein_coding
1959	14	1043034	1.01e-55	14	1113551	1126356	12806	+	ENSBTAG00000014643	EEF1D	protein_coding
1960	14	1044777	9.02e-75	14	1113551	1126356	12806	+	ENSBTAG00000014643	EEF1D	protein_coding
1961	14	1057205	1.49e-15	14	1113551	1126356	12806	+	ENSBTAG00000014643	EEF1D	protein_coding
1962	14	1057339	9.21e-20	14	1113551	1126356	12806	+	ENSBTAG00000014643	EEF1D	protein_coding
1963	14	1070218	1.85e-31	14	1113551	1126356	12806	+	ENSBTAG00000014643	EEF1D	protein_coding
1964	14	1073075	1.41e-07	14	1113551	1126356	12806	+	ENSBTAG00000014643	EEF1D	protein_coding
1965	14	1074772	3.11e-05	14	1113551	1126356	12806	+	ENSBTAG00000014643	EEF1D	protein_coding
1966	14	1077261	2.51e-20	14	1113551	1126356	12806	+	ENSBTAG00000014643	EEF1D	protein_coding
1967	14	1079199	3.4e-99	14	1113551	1126356	12806	+	ENSBTAG00000014643	EEF1D	protein_coding
1968	14	1079849	1.01e-20	14	1113551	1126356	12806	+	ENSBTAG00000014643	EEF1D	protein_coding
1969	14	1080243	1.28e-46	14	1113551	1126356	12806	+	ENSBTAG00000014643	EEF1D	protein_coding
1970	14	1082140	2.75e-59	14	1113551	1126356	12806	+	ENSBTAG00000014643	EEF1D	protein_coding
1971	14	1106207	4.27e-53	14	1113551	1126356	12806	+	ENSBTAG00000014643	EEF1D	protein_coding
1972	14	1202920	2.66e-07	14	1113551	1126356	12806	+	ENSBTAG00000014643	EEF1D	protein_coding
1973	14	1030164	4.01e-15	14	1127518	1131606	4089	+	ENSBTAG00000014642	NAPRT	protein_coding
1974	14	1032646	9.33e-47	14	1127518	1131606	4089	+	ENSBTAG00000014642	NAPRT	protein_coding
1975	14	1035806	3.55e-18	14	1127518	1131606	4089	+	ENSBTAG00000014642	NAPRT	protein_coding
1976	14	1040353	1.15e-08	14	1127518	1131606	4089	+	ENSBTAG00000014642	NAPRT	protein_coding
1977	14	1042757	2.93e-09	14	1127518	1131606	4089	+	ENSBTAG00000014642	NAPRT	protein_coding
1978	14	1043034	1.01e-55	14	1127518	1131606	4089	+	ENSBTAG00000014642	NAPRT	protein_coding
1979	14	1044777	9.02e-75	14	1127518	1131606	4089	+	ENSBTAG00000014642	NAPRT	protein_coding
1980	14	1057205	1.49e-15	14	1127518	1131606	4089	+	ENSBTAG00000014642	NAPRT	protein_coding
1981	14	1057339	9.21e-20	14	1127518	1131606	4089	+	ENSBTAG00000014642	NAPRT	protein_coding
1982	14	1070218	1.85e-31	14	1127518	1131606	4089	+	ENSBTAG00000014642	NAPRT	protein_coding
1983	14	1073075	1.41e-07	14	1127518	1131606	4089	+	ENSBTAG00000014642	NAPRT	protein_coding
1984	14	1074772	3.11e-05	14	1127518	1131606	4089	+	ENSBTAG00000014642	NAPRT	protein_coding
1985	14	1077261	2.51e-20	14	1127518	1131606	4089	+	ENSBTAG00000014642	NAPRT	protein_coding
1986	14	1079199	3.4e-99	14	1127518	1131606	4089	+	ENSBTAG00000014642	NAPRT	protein_coding
1987	14	1079849	1.01e-20	14	1127518	1131606	4089	+	ENSBTAG00000014642	NAPRT	protein_coding
1988	14	1080243	1.28e-46	14	1127518	1131606	4089	+	ENSBTAG00000014642	NAPRT	protein_coding
1989	14	1082140	2.75e-59	14	1127518	1131606	4089	+	ENSBTAG00000014642	NAPRT	protein_coding
1990	14	1106207	4.27e-53	14	1127518	1131606	4089	+	ENSBTAG00000014642	NAPRT	protein_coding
1991	14	1202920	2.66e-07	14	1127518	1131606	4089	+	ENSBTAG00000014642	NAPRT	protein_coding
1992	14	1032646	9.33e-47	14	1132386	1136717	4332	+	ENSBTAG00000034613	MROH6	protein_coding
1993	14	1035806	3.55e-18	14	1132386	1136717	4332	+	ENSBTAG00000034613	MROH6	protein_coding
1994	14	1040353	1.15e-08	14	1132386	1136717	4332	+	ENSBTAG00000034613	MROH6	protein_coding
1995	14	1042757	2.93e-09	14	1132386	1136717	4332	+	ENSBTAG00000034613	MROH6	protein_coding
1996	14	1043034	1.01e-55	14	1132386	1136717	4332	+	ENSBTAG00000034613	MROH6	protein_coding
1997	14	1044777	9.02e-75	14	1132386	1136717	4332	+	ENSBTAG00000034613	MROH6	protein_coding
1998	14	1057205	1.49e-15	14	1132386	1136717	4332	+	ENSBTAG00000034613	MROH6	protein_coding
1999	14	1057339	9.21e-20	14	1132386	1136717	4332	+	ENSBTAG00000034613	MROH6	protein_coding
[truncated: 7,038 more rows]
